# Supplementary material for: A two-dimensional CdII coordination polymer: poly[di­aqua­[μ3-5,6-bis­(pyridin-2-yl)pyrazine-2,3-di­carboxyl­ato-κ5 O 2:O 3:O 3,N 4,N 5]cadmium]
Source: Acta Crystallogr E Crystallogr Commun. 2016 Aug 16;72(Pt 9):1297–300. doi: 10.1107/S2056989016012858 (PMC5120711; doi:10.1107/S2056989016012858)
Supplement: Supplementary file 1 [file e-72-01297-sup1.cif]

##############################################################################
#                                                                            #
# This CIF contains the data in a paper accepted for publication in          #
# Acta Crystallographica Section E. It conforms to the requirements of       #
# Notes for Authors for Acta Crystallographica Section E, and has been       #
# peer reviewed under the auspices of the IUCr Commission on Journals.       #
#                                                                            #
# Full details of the Crystallographic Information File format               #
# are given in the paper "The Crystallographic Information File (CIF):       #
# a New Standard Archive File for Crystallography" by S. R. Hall, F. H.      #
# Allen and I. D. Brown [Acta Cryst. (1991), A47, 655-685].                  #
#                                                                            #
# The current version of the core CIF dictionary is obtainable from          #
# ftp://ftp.iucr.org/pub/cif_core.dic.                                       #
#                                                                            #
# Software is freely available for graphical display of the structure(s)     #
# in this CIF. For information consult the CIF software page                 #
# http://www.iucr.org/resources/cif/software.                                #
#                                                                            #
# This file may be used for bona fide research purposes within the           #
# scientific community so long as proper attribution is given to the journal # 
# article from which it was obtained.                                        #
#                                                                            #
##############################################################################
data_I
_database_code_depnum_ccdc_archive 'CCDC 1498382'
_audit_creation_method     SHELXL-2014/6
_chemical_name_systematic
;\
Poly[diaqua[\m~3~-5,6-bis(pyridin-2-yl)pyrazine-2,3-dicarboxylato-\
\k^5^<i>O</i>^2^:<i>O</i>^3^:<i>O</i>^3^,<i>N</i>^4^,<i>N</i>^5^]cadmium]
;
_chemical_name_common     ?
_chemical_formula_moiety     'C16 H12 Cd N4 O6'
_chemical_formula_sum     'C16 H12 Cd N4 O6'
_chemical_formula_iupac     '[Cd (C16 H8 N4 O4) (H2 O)2]'
_chemical_formula_weight     468.70
_chemical_melting_point     ?
_shelx_space_group_comment
;
The symmetry employed for this shelxl refinement is uniquely defined
by the following loop, which should always be used as a source of
symmetry information in preference to the above space-group names.
They are only intended as comments.
;
_space_group_crystal_system     monoclinic
_space_group_name_H-M_alt     'P 21/c'
_space_group_name_Hall     '-P 2ybc'
loop_
    _space_group_symop_operation_xyz
    'x, y, z'
    '-x, y+1/2, -z+1/2'
    '-x, -y, -z'
    'x, -y-1/2, z-1/2'
_cell_length_a     16.6854(12)
_cell_length_b     7.0799(6)
_cell_length_c     13.4537(10)
_cell_angle_alpha     90
_cell_angle_beta     96.236(9)
_cell_angle_gamma     90
_cell_volume     1579.9(2)
_cell_formula_units_Z     4
_cell_measurement_reflns_used     5000
_cell_measurement_theta_min     1.65
_cell_measurement_theta_max     26.05
_cell_measurement_temperature     223(2)
_exptl_crystal_description     plate
_exptl_crystal_colour     colourless
_exptl_crystal_size_max     0.30
_exptl_crystal_size_mid     0.20
_exptl_crystal_size_min     0.01
_exptl_crystal_density_diffrn     1.970
_exptl_crystal_density_meas     ?
_exptl_crystal_density_method     ?
_exptl_crystal_F_000     928
_exptl_absorpt_coefficient_mu     1.429
_exptl_absorpt_correction_type     multi-scan
_exptl_absorpt_process_details
;
(MULABS; Spek, 2009)
;
_shelx_estimated_absorpt_T_min     0.674
_shelx_estimated_absorpt_T_max     0.986
_exptl_absorpt_correction_T_min     0.900
_exptl_absorpt_correction_T_max     1.00
_diffrn_ambient_temperature     223(2)
_diffrn_radiation_type     MoK\a
_diffrn_radiation_wavelength     0.71073
_diffrn_radiation_source     'fine-focus sealed tube'
_diffrn_radiation_monochromator     'plane graphite'
_diffrn_measurement_device_type     'Stoe IPDS 1 image plate'
_diffrn_measurement_device     '1 circle goniometer'
_diffrn_measurement_method     '\f rotation'
_diffrn_detector_area_resol_mean     ?
_diffrn_reflns_number     11782
_diffrn_reflns_av_R_equivalents     0.1294
_diffrn_reflns_theta_min     2.456
_diffrn_reflns_theta_max     25.924
_diffrn_reflns_theta_full     25.242
_diffrn_measured_fraction_theta_max     0.993
_diffrn_measured_fraction_theta_full     1.000
_diffrn_reflns_limit_h_min     -20
_diffrn_reflns_limit_h_max     20
_diffrn_reflns_limit_k_min     -8
_diffrn_reflns_limit_k_max     8
_diffrn_reflns_limit_l_min     -16
_diffrn_reflns_limit_l_max     16
_refine_special_details     ?
_reflns_number_total     3056
_reflns_number_gt     1781
_reflns_threshold_expression     'I > 2\s(I)'
_refine_ls_structure_factor_coef     Fsqd
_refine_ls_matrix_type     full
_refine_ls_R_factor_all     0.0884
_refine_ls_R_factor_gt     0.0380
_refine_ls_wR_factor_gt     0.0558
_refine_ls_wR_factor_ref     0.0625
_refine_ls_goodness_of_fit_ref     0.747
_refine_ls_restrained_S_all     0.747
_refine_ls_number_reflns     3056
_refine_ls_number_parameters     257
_refine_ls_number_restraints     6
_refine_ls_hydrogen_treatment     mixed
_refine_ls_weighting_scheme     calc
_refine_ls_weighting_details
                      'w=1/[\s^2^(Fo^2^)+(0.0062P)^2^] where P=(Fo^2^+2Fc^2^)/3'
_atom_sites_solution_hydrogens     mixed
_atom_sites_solution_primary     direct
_atom_sites_solution_secondary     difmap
_refine_ls_shift/su_max     0.001
_refine_ls_shift/su_mean     0.000
_refine_diff_density_max     0.528
_refine_diff_density_min     -0.587
_refine_ls_extinction_method
;
SHELXL2014 (Sheldrick, 2015)
;
_refine_ls_extinction_coef     0.00055(16)
_refine_ls_extinction_expression
                                  'Fc^*^=kFc[1+0.001xFc^2^\l^3^/sin(2\q)]^-1/4^'
loop_
    _atom_type_symbol
    _atom_type_description
    _atom_type_scat_dispersion_real
    _atom_type_scat_dispersion_imag
    _atom_type_scat_source
    'C' 'C' 0.0033 0.0016
                         'International Tables Vol C Tables 4.2.6.8 and 6.1.1.4'
    'H' 'H' 0.0000 0.0000
                         'International Tables Vol C Tables 4.2.6.8 and 6.1.1.4'
    'Cd' 'Cd' -0.8075 1.2024
                         'International Tables Vol C Tables 4.2.6.8 and 6.1.1.4'
    'N' 'N' 0.0061 0.0033
                         'International Tables Vol C Tables 4.2.6.8 and 6.1.1.4'
    'O' 'O' 0.0106 0.0060
                         'International Tables Vol C Tables 4.2.6.8 and 6.1.1.4'
_computing_data_collection
;
EXPOSE in IPDS-I (Stoe & Cie, 2004)
;
_computing_cell_refinement
;
CELL in IPDS-I (Stoe & Cie, 2004)
;
_computing_data_reduction
;
INTEGRATE in IPDS-I (Stoe & Cie, 2004)
;
_computing_structure_solution
;
SHELXS97 (Sheldrick, 2008)
;
_computing_structure_refinement
;
SHELXL2014 (Sheldrick, 2015)
;
_computing_molecular_graphics
;
Mercury (Macrae <i>et al.</i>,  2008)
;
_computing_publication_material
;
SHELXL2014 (Sheldrick, 2015), PLATON (Spek, 2009) and
publcif (Westrip, 2010)
;
loop_
    _atom_site_type_symbol
    _atom_site_label
    _atom_site_fract_x
    _atom_site_fract_y
    _atom_site_fract_z
    _atom_site_U_iso_or_equiv
    _atom_site_adp_type
    _atom_site_calc_flag
    _atom_site_occupancy
    _atom_site_disorder_assembly
    _atom_site_disorder_group
    Cd Cd1 0.39911(3) 0.63678(6) 0.47689(3) 0.01231(13) Uani d 1 . .
    O O1 0.4663(2) 0.3932(6) 0.5741(2) 0.0160(9) Uani d 1 . .
    O O2 0.4579(2) 0.1638(6) 0.6875(3) 0.0266(10) Uani d 1 . .
    O O3 0.3636(2) 0.1259(6) 0.8712(2) 0.0207(9) Uani d 1 . .
    O O4 0.3010(3) -0.0413(6) 0.7454(3) 0.0436(14) Uani d 1 . .
    O O1W 0.4770(3) 0.8162(6) 0.5928(3) 0.0412(13) Uani d 1 . .
    H H1WA 0.520(2) 0.780(9) 0.623(4) 0.062 Uiso d 1 . .
    H H1WB 0.457(3) 0.898(7) 0.628(4) 0.062 Uiso d 1 . .
    O O2W 0.3837(2) 0.8219(5) 0.3341(2) 0.0189(10) Uani d 1 . .
    H H2WA 0.355(2) 0.766(7) 0.287(3) 0.028 Uiso d 1 . .
    H H2WB 0.4295(16) 0.833(8) 0.312(3) 0.028 Uiso d 1 . .
    N N1 0.3193(3) 0.5188(6) 0.6031(3) 0.0130(10) Uani d 1 . .
    N N2 0.2284(3) 0.3495(7) 0.7347(3) 0.0156(10) Uani d 1 . .
    N N3 0.2853(2) 0.8351(6) 0.5067(3) 0.0131(10) Uani d 1 . .
    N N4 0.0603(3) 0.5341(6) 0.6152(3) 0.0222(12) Uani d 1 . .
    C C1 0.2472(3) 0.5920(7) 0.6161(3) 0.0096(12) Uani d 1 . .
    C C2 0.2003(3) 0.4982(7) 0.6816(4) 0.0128(13) Uani d 1 . .
    C C3 0.3478(3) 0.3673(9) 0.6546(3) 0.0100(10) Uani d 1 . .
    C C4 0.3025(3) 0.2842(7) 0.7250(4) 0.0102(13) Uani d 1 . .
    C C5 0.2290(3) 0.7774(7) 0.5650(4) 0.0122(13) Uani d 1 . .
    C C6 0.1657(3) 0.8955(8) 0.5818(3) 0.0186(14) Uani d 1 . .
    H H6 0.1260 0.8536 0.6211 0.022 Uiso calc 1 . .
    C C7 0.1608(4) 1.0747(7) 0.5410(4) 0.0196(14) Uani d 1 . .
    H H7 0.1174 1.1544 0.5516 0.024 Uiso calc 1 . .
    C C8 0.2194(3) 1.1351(9) 0.4850(3) 0.0166(11) Uani d 1 . .
    H H8 0.2175 1.2573 0.4576 0.020 Uiso calc 1 . .
    C C9 0.2815(3) 1.0138(7) 0.4696(4) 0.0156(13) Uani d 1 . .
    H H9 0.3224 1.0560 0.4322 0.019 Uiso calc 1 . .
    C C10 0.1146(4) 0.5462(7) 0.6958(4) 0.0179(14) Uani d 1 . .
    C C11 0.0946(4) 0.5917(8) 0.7907(4) 0.0249(15) Uani d 1 . .
    H H11 0.1347 0.6018 0.8453 0.030 Uiso calc 1 . .
    C C12 0.0141(4) 0.6216(10) 0.8025(4) 0.0285(14) Uani d 1 . .
    H H12 -0.0016 0.6492 0.8660 0.034 Uiso calc 1 . .
    C C13 -0.0426(4) 0.6106(9) 0.7204(5) 0.0333(16) Uani d 1 . .
    H H13 -0.0974 0.6328 0.7263 0.040 Uiso calc 1 . .
    C C14 -0.0169(4) 0.5661(8) 0.6298(5) 0.0294(17) Uani d 1 . .
    H H14 -0.0560 0.5574 0.5741 0.035 Uiso calc 1 . .
    C C15 0.4309(3) 0.3025(7) 0.6364(4) 0.0140(14) Uani d 1 . .
    C C16 0.3259(3) 0.1061(8) 0.7857(4) 0.0146(13) Uani d 1 . .
loop_
    _atom_site_aniso_label
    _atom_site_aniso_U_11
    _atom_site_aniso_U_22
    _atom_site_aniso_U_33
    _atom_site_aniso_U_12
    _atom_site_aniso_U_13
    _atom_site_aniso_U_23
    Cd1 0.0136(2) 0.01131(19) 0.01235(19) 0.0013(3) 0.00290(13) 0.0012(2)
    O1 0.015(2) 0.019(2) 0.0148(18) -0.001(2) 0.0050(16) 0.0052(18)
    O2 0.023(2) 0.026(3) 0.034(2) 0.013(2) 0.0159(18) 0.021(2)
    O3 0.032(2) 0.019(2) 0.0108(18) 0.011(2) 0.0008(17) -0.002(2)
    O4 0.064(4) 0.015(2) 0.042(3) -0.011(2) -0.039(3) 0.003(2)
    O1W 0.029(3) 0.032(3) 0.057(3) 0.010(2) -0.018(2) -0.031(2)
    O2W 0.017(2) 0.023(3) 0.017(2) -0.003(2) -0.0011(17) 0.0062(17)
    N1 0.012(3) 0.017(3) 0.010(2) 0.003(2) 0.003(2) -0.0037(19)
    N2 0.018(3) 0.015(2) 0.014(2) 0.005(3) -0.0004(19) 0.002(2)
    N3 0.014(3) 0.007(3) 0.018(2) 0.002(2) 0.0006(19) 0.0031(19)
    N4 0.012(3) 0.027(3) 0.028(3) 0.004(2) 0.004(2) 0.002(2)
    C1 0.005(3) 0.017(3) 0.008(2) 0.001(2) 0.004(2) -0.002(2)
    C2 0.010(3) 0.014(3) 0.014(3) -0.007(3) -0.002(2) -0.002(2)
    C3 0.013(3) 0.010(2) 0.007(2) -0.004(3) 0.001(2) 0.001(3)
    C4 0.012(3) 0.010(3) 0.009(3) -0.005(3) 0.002(2) -0.003(2)
    C5 0.008(3) 0.017(3) 0.013(3) 0.000(3) 0.004(2) -0.001(2)
    C6 0.019(3) 0.021(4) 0.016(3) 0.004(3) 0.007(2) 0.003(3)
    C7 0.023(4) 0.015(3) 0.021(3) 0.011(3) 0.003(3) -0.004(2)
    C8 0.027(3) 0.007(2) 0.016(3) 0.004(3) 0.003(2) 0.001(3)
    C9 0.020(4) 0.017(3) 0.011(3) -0.002(3) 0.006(3) 0.001(2)
    C10 0.020(4) 0.014(3) 0.020(3) 0.002(3) 0.003(3) 0.006(2)
    C11 0.025(4) 0.024(4) 0.026(3) 0.002(3) 0.009(3) 0.004(3)
    C12 0.032(4) 0.021(3) 0.037(3) 0.003(4) 0.021(3) 0.004(3)
    C13 0.021(4) 0.022(4) 0.060(4) 0.003(4) 0.017(3) 0.002(4)
    C14 0.013(4) 0.028(4) 0.045(4) 0.003(3) -0.004(3) 0.006(3)
    C15 0.015(4) 0.015(3) 0.012(3) -0.003(3) 0.002(3) -0.006(2)
    C16 0.016(3) 0.012(3) 0.017(3) 0.005(3) 0.005(2) 0.002(3)
_geom_special_details
;
 All esds (except the esd in the dihedral angle between two l.s. planes)
 are estimated using the full covariance matrix.  The cell esds are taken
 into account individually in the estimation of esds in distances, angles
 and torsion angles; correlations between esds in cell parameters are only
 used when they are defined by crystal symmetry.  An approximate (isotropic)
 treatment of cell esds is used for estimating esds involving l.s. planes.
;
loop_
    _geom_bond_atom_site_label_1
    _geom_bond_atom_site_label_2
    _geom_bond_site_symmetry_2
    _geom_bond_distance
    _geom_bond_publ_flag
    Cd1 O1 . 2.371(4) y
    Cd1 O3 4_565 2.377(4) y
    Cd1 N1 . 2.418(4) y
    Cd1 O1 3_666 2.427(4) y
    Cd1 N3 . 2.430(4) y
    Cd1 O1W . 2.301(4) y
    Cd1 O2W . 2.317(3) y
    O1 C15 . 1.255(6) ?
    O1 Cd1 3_666 2.427(3) ?
    O2 C15 . 1.253(6) ?
    O3 C16 . 1.258(6) ?
    O3 Cd1 4_566 2.377(4) ?
    O4 C16 . 1.227(6) ?
    O1W H1WA . 0.82(2) ?
    O1W H1WB . 0.837(19) ?
    O2W H2WA . 0.847(19) ?
    O2W H2WB . 0.852(19) ?
    N1 C3 . 1.335(7) ?
    N1 C1 . 1.339(6) ?
    N2 C2 . 1.328(7) ?
    N2 C4 . 1.341(7) ?
    N3 C5 . 1.351(6) ?
    N3 C9 . 1.359(6) ?
    N4 C10 . 1.338(7) ?
    N4 C14 . 1.344(7) ?
    C1 C2 . 1.407(7) ?
    C1 C5 . 1.498(7) ?
    C2 C10 . 1.502(8) ?
    C3 C4 . 1.403(7) ?
    C3 C15 . 1.506(7) ?
    C4 C16 . 1.530(7) ?
    C5 C6 . 1.384(7) ?
    C6 C7 . 1.381(7) ?
    C6 H6 . 0.9400 ?
    C7 C8 . 1.366(7) ?
    C7 H7 . 0.9400 ?
    C8 C9 . 1.378(7) ?
    C8 H8 . 0.9400 ?
    C9 H9 . 0.9400 ?
    C10 C11 . 1.392(7) ?
    C11 C12 . 1.386(8) ?
    C11 H11 . 0.9400 ?
    C12 C13 . 1.376(8) ?
    C12 H12 . 0.9400 ?
    C13 C14 . 1.373(8) ?
    C13 H13 . 0.9400 ?
    C14 H14 . 0.9400 ?
loop_
    _geom_angle_atom_site_label_1
    _geom_angle_atom_site_label_2
    _geom_angle_atom_site_label_3
    _geom_angle_site_symmetry_1
    _geom_angle_site_symmetry_3
    _geom_angle
    _geom_angle_publ_flag
    Cd1 O1 Cd1 . 3_666 107.74(13) y
    O1W Cd1 O3 . 4_565 157.41(15) y
    O1 Cd1 O1 . 3_666 72.26(13) y
    O1 Cd1 N1 . . 67.98(13) y
    N1 Cd1 N3 . . 65.40(14) y
    O2W Cd1 N3 . . 78.01(13) y
    O2W Cd1 O1 . 3_666 80.65(13) y
    O1W Cd1 O2W . . 104.67(16) y
    O1W Cd1 O1 . . 80.18(15) y
    O1W Cd1 N1 . . 91.62(16) y
    O1W Cd1 N3 . . 87.87(15) y
    O1W Cd1 O1 . 3_666 76.59(15) y
    O2W Cd1 O3 . 4_565 87.05(13) y
    O1 Cd1 O3 . 4_565 80.38(12) y
    O3 Cd1 N1 4_565 . 91.67(13) y
    O3 Cd1 O1 4_565 3_666 86.60(12) y
    O3 Cd1 N3 4_565 . 113.74(13) y
    O2W Cd1 N1 . . 139.31(15) ?
    O2W Cd1 O1 . . 150.65(13) ?
    N1 Cd1 O1 . 3_666 139.91(14) ?
    O1 Cd1 N3 . . 131.34(12) ?
    O1 Cd1 N3 3_666 . 149.40(14) ?
    C15 O1 Cd1 . . 120.8(3) ?
    C15 O1 Cd1 . 3_666 131.4(4) ?
    C16 O3 Cd1 . 4_566 121.8(4) ?
    Cd1 O1W H1WA . . 124(4) ?
    Cd1 O1W H1WB . . 122(4) ?
    H1WA O1W H1WB . . 109(3) ?
    Cd1 O2W H2WA . . 111(4) ?
    Cd1 O2W H2WB . . 109(4) ?
    H2WA O2W H2WB . . 104(3) ?
    C3 N1 C1 . . 121.2(4) ?
    C3 N1 Cd1 . . 116.7(3) ?
    C1 N1 Cd1 . . 121.9(3) ?
    C2 N2 C4 . . 119.7(4) ?
    C5 N3 C9 . . 119.1(4) ?
    C5 N3 Cd1 . . 121.8(3) ?
    C9 N3 Cd1 . . 118.9(3) ?
    C10 N4 C14 . . 116.5(5) ?
    N1 C1 C2 . . 117.9(5) ?
    N1 C1 C5 . . 114.8(4) ?
    C2 C1 C5 . . 127.0(5) ?
    N2 C2 C1 . . 121.6(5) ?
    N2 C2 C10 . . 113.3(4) ?
    C1 C2 C10 . . 125.1(5) ?
    N1 C3 C4 . . 120.0(5) ?
    N1 C3 C15 . . 116.3(4) ?
    C4 C3 C15 . . 123.6(5) ?
    N2 C4 C3 . . 119.4(5) ?
    N2 C4 C16 . . 114.6(4) ?
    C3 C4 C16 . . 125.6(5) ?
    N3 C5 C6 . . 120.2(5) ?
    N3 C5 C1 . . 114.3(5) ?
    C6 C5 C1 . . 125.1(5) ?
    C7 C6 C5 . . 120.3(5) ?
    C7 C6 H6 . . 119.9 ?
    C5 C6 H6 . . 119.9 ?
    C8 C7 C6 . . 119.4(5) ?
    C8 C7 H7 . . 120.3 ?
    C6 C7 H7 . . 120.3 ?
    C7 C8 C9 . . 118.9(5) ?
    C7 C8 H8 . . 120.6 ?
    C9 C8 H8 . . 120.6 ?
    N3 C9 C8 . . 122.1(5) ?
    N3 C9 H9 . . 119.0 ?
    C8 C9 H9 . . 119.0 ?
    N4 C10 C11 . . 123.3(5) ?
    N4 C10 C2 . . 116.9(5) ?
    C11 C10 C2 . . 119.7(5) ?
    C12 C11 C10 . . 118.2(6) ?
    C12 C11 H11 . . 120.9 ?
    C10 C11 H11 . . 120.9 ?
    C13 C12 C11 . . 119.3(5) ?
    C13 C12 H12 . . 120.4 ?
    C11 C12 H12 . . 120.4 ?
    C14 C13 C12 . . 118.2(6) ?
    C14 C13 H13 . . 120.9 ?
    C12 C13 H13 . . 120.9 ?
    N4 C14 C13 . . 124.4(6) ?
    N4 C14 H14 . . 117.8 ?
    C13 C14 H14 . . 117.8 ?
    O2 C15 O1 . . 126.9(5) ?
    O2 C15 C3 . . 115.6(5) ?
    O1 C15 C3 . . 117.5(5) ?
    O4 C16 O3 . . 127.6(5) ?
    O4 C16 C4 . . 114.3(5) ?
    O3 C16 C4 . . 118.0(5) ?
loop_
    _geom_torsion_atom_site_label_1
    _geom_torsion_atom_site_label_2
    _geom_torsion_atom_site_label_3
    _geom_torsion_atom_site_label_4
    _geom_torsion_site_symmetry_1
    _geom_torsion_site_symmetry_2
    _geom_torsion_site_symmetry_3
    _geom_torsion_site_symmetry_4
    _geom_torsion
    _geom_torsion_publ_flag
    C3 N1 C1 C2 . . . . -3.4(7) ?
    Cd1 N1 C1 C2 . . . . 171.5(3) ?
    C3 N1 C1 C5 . . . . 171.2(4) ?
    Cd1 N1 C1 C5 . . . . -13.9(6) ?
    C4 N2 C2 C1 . . . . -1.1(8) ?
    C4 N2 C2 C10 . . . . 176.2(5) ?
    N1 C1 C2 N2 . . . . 4.7(7) ?
    C5 C1 C2 N2 . . . . -169.2(5) ?
    N1 C1 C2 C10 . . . . -172.3(5) ?
    C5 C1 C2 C10 . . . . 13.8(8) ?
    C1 N1 C3 C4 . . . . -1.2(7) ?
    Cd1 N1 C3 C4 . . . . -176.3(4) ?
    C1 N1 C3 C15 . . . . -177.7(4) ?
    Cd1 N1 C3 C15 . . . . 7.1(5) ?
    C2 N2 C4 C3 . . . . -3.6(7) ?
    C2 N2 C4 C16 . . . . -176.7(5) ?
    N1 C3 C4 N2 . . . . 4.8(8) ?
    C15 C3 C4 N2 . . . . -178.9(5) ?
    N1 C3 C4 C16 . . . . 177.2(5) ?
    C15 C3 C4 C16 . . . . -6.5(8) ?
    C9 N3 C5 C6 . . . . 3.7(7) ?
    Cd1 N3 C5 C6 . . . . 178.9(4) ?
    C9 N3 C5 C1 . . . . -169.7(4) ?
    Cd1 N3 C5 C1 . . . . 5.5(6) ?
    N1 C1 C5 N3 . . . . 5.2(6) ?
    C2 C1 C5 N3 . . . . 179.3(5) ?
    N1 C1 C5 C6 . . . . -167.8(5) ?
    C2 C1 C5 C6 . . . . 6.3(9) ?
    N3 C5 C6 C7 . . . . -1.5(8) ?
    C1 C5 C6 C7 . . . . 171.1(5) ?
    C5 C6 C7 C8 . . . . -0.8(8) ?
    C6 C7 C8 C9 . . . . 1.0(8) ?
    C5 N3 C9 C8 . . . . -3.6(7) ?
    Cd1 N3 C9 C8 . . . . -178.9(4) ?
    C7 C8 C9 N3 . . . . 1.2(8) ?
    C14 N4 C10 C11 . . . . -0.9(8) ?
    C14 N4 C10 C2 . . . . 176.1(5) ?
    N2 C2 C10 N4 . . . . -117.2(5) ?
    C1 C2 C10 N4 . . . . 60.0(7) ?
    N2 C2 C10 C11 . . . . 59.9(7) ?
    C1 C2 C10 C11 . . . . -122.9(6) ?
    N4 C10 C11 C12 . . . . 1.5(8) ?
    C2 C10 C11 C12 . . . . -175.3(5) ?
    C10 C11 C12 C13 . . . . -1.7(9) ?
    C11 C12 C13 C14 . . . . 1.3(10) ?
    C10 N4 C14 C13 . . . . 0.4(9) ?
    C12 C13 C14 N4 . . . . -0.7(10) ?
    Cd1 O1 C15 O2 . . . . 175.2(4) ?
    Cd1 O1 C15 O2 3_666 . . . -2.5(8) ?
    Cd1 O1 C15 C3 . . . . -6.1(6) ?
    Cd1 O1 C15 C3 3_666 . . . 176.2(3) ?
    N1 C3 C15 O2 . . . . 177.9(4) ?
    C4 C3 C15 O2 . . . . 1.5(8) ?
    N1 C3 C15 O1 . . . . -0.9(7) ?
    C4 C3 C15 O1 . . . . -177.3(5) ?
    Cd1 O3 C16 O4 4_566 . . . 1.6(8) ?
    Cd1 O3 C16 C4 4_566 . . . 177.4(3) ?
    N2 C4 C16 O4 . . . . 82.7(6) ?
    C3 C4 C16 O4 . . . . -90.0(7) ?
    N2 C4 C16 O3 . . . . -93.7(6) ?
    C3 C4 C16 O3 . . . . 93.6(6) ?
loop_
    _geom_hbond_atom_site_label_D
    _geom_hbond_atom_site_label_H
    _geom_hbond_atom_site_label_A
    _geom_hbond_site_symmetry_A
    _geom_hbond_distance_DH
    _geom_hbond_distance_HA
    _geom_hbond_distance_DA
    _geom_hbond_angle_DHA
    O1W H1WA O3 2_656 0.82(2) 2.22(3) 2.974(6) 152(5)
    O1W H1WB O2 1_565 0.84(2) 2.05(4) 2.805(6) 150(7)
    O2W H2WA O4 4_565 0.85(2) 1.88(3) 2.630(6) 146(5)
    O2W H2WB O2 3_666 0.85(2) 1.88(2) 2.692(5) 159(5)
    C9 H9 O3 4_575 0.94 2.52 3.245(6) 134
    C14 H14 N4 3_566 0.94 2.62 3.372(8) 137
_shelx_hkl_file
;
  16   0  -1   12.05  121.53
  16   0  -1    5.35  171.80
  16   0  -2  108.24  175.96
  16   0  -2  286.68  171.81
  16   0  -3  659.03  171.46
  16   0  -3  367.56  126.79
  16   0  -4  495.03  127.95
  16   0  -4  856.61  174.17
  16   0  -5    2.65  174.88
  16   0  -5  228.11  122.11
  16   0  -6    4.44  144.60
  16   0  -6  -26.66  146.10
  16   0  -7 -216.84  206.56
  16   1  -1  203.80  189.26
  16   1  -1  205.23  176.37
  16  -1  -1  210.63  125.10
  16  -1  -1  201.35  124.09
 -16   1   1  268.51  191.68
  16   1  -2  638.55  173.43
 -16   1   2  616.30  125.53
  16   1  -2  331.27  129.58
  16  -1  -2  501.51  127.32
  16  -1  -2  669.02  177.21
  16  -1  -3  537.10  187.95
  16  -1  -3  255.98  124.13
  16   1  -3  394.02  172.82
  16   1  -3  315.59  121.92
  16  -1  -4  148.53  141.43
  16   1  -4  -78.23  188.69
  16  -1  -4  250.11  173.74
  16   1  -4   21.20  171.05
  16  -1  -5  271.68  203.62
  16  -1  -5  172.44  148.08
  16   1  -5  133.48  141.12
  16   1  -5  140.19  142.48
  16  -1  -6  197.10  208.20
  16  -1  -6  527.21  205.26
  16   1  -6  286.90  202.26
  16   1  -6  587.20  202.56
  16   2  -1  147.89  205.46
  16  -2  -1 -313.48  205.66
 -16   2   2  -26.41  143.69
  16   2  -2  113.70  207.23
  16  -2  -2   33.77  205.67
  16   2  -3   18.53  202.89
  16  -2  -3  -45.93  144.76
  16   2  -4   80.67  145.59
  15   0  -1  -10.03  152.83
  15   0  -1  140.75  165.71
  15   0  -2  132.92  115.63
  15   0  -2  129.14  151.12
  15   0  -3  -46.89  166.66
  15   0  -3  -33.80  152.50
  15   0  -4   62.10  150.35
  15   0  -4  -14.40  164.13
  15   0  -5 -156.17  118.61
  15   0  -5    9.36  118.53
  15   0  -6   40.05  116.29
  15   0  -6  -75.93  169.21
  15   0  -7   49.78  167.89
  15   0  -7    1.18  119.56
  15   0  -8   87.58  116.98
  15   0  -8  -54.15  119.49
  15   0  -9  -82.22  123.27
  15   0  -9  106.16  117.26
  15   0 -10  188.71  199.16
  15   0 -10   80.56  205.00
  15  -1  -1  132.60  165.54
  15   1  -1   18.27  117.88
  15   1  -1   85.60  116.47
  15  -1  -1   75.98  116.16
 -15   1   1   14.28  168.54
  15   1  -2  161.95  115.25
 -15   1   2   47.18  120.76
  15   1  -2  263.86  161.43
  15  -1  -2  172.79  168.30
  15  -1  -2   96.24  169.87
  15  -1  -3  134.48  170.85
  15   1  -3  181.54  120.23
 -15   1   3  278.50  120.59
  15  -1  -3  364.69  163.27
  15   1  -3  251.29  118.78
  15  -1  -4  153.28  169.67
  15   1  -4  223.47  165.84
  15  -1  -4  258.12  118.38
  15   1  -4  128.18  119.58
  15   1  -5  155.32  164.28
  15  -1  -5 -121.56  170.59
  15  -1  -5  227.37  167.76
  15   1  -5  127.64  168.07
  15  -1  -6 -165.15  122.27
  15   1  -6  -16.08  115.31
  15   1  -6  200.82  117.54
  15  -1  -6  114.21  168.59
  15  -1  -7  138.99  171.62
  15   1  -7  265.41  116.29
  15   1  -7  121.94  121.49
  15  -1  -7  148.50  168.14
  15  -1  -8  225.58  174.51
  15   1  -8  193.22  123.26
  15   1  -8  278.82  171.30
  15  -1  -8  482.62  168.86
  15   1  -9  212.77  173.01
  15  -1  -9  273.70  172.86
  15   1  -9   80.61  123.49
  15  -1  -9  253.26  119.95
  15  -1 -10  -50.25  211.25
  15   1 -10   99.95  146.87
  15  -2  -1  852.59  174.92
  15   2  -1  853.17  126.00
 -15   2   1  766.68  176.78
  15  -2  -1  822.89  175.52
  15   2  -1 1049.68  169.99
  15   2  -2  324.32  123.79
 -15   2   2  413.93  122.35
  15   2  -2  426.15  170.86
  15  -2  -2  198.51  173.33
  15  -2  -2  370.75  174.23
  15   2  -3  136.73  120.82
  15  -2  -3  190.16  120.05
  15  -2  -3   13.67  171.24
  15   2  -3  179.40  118.36
 -15   2   3  215.16  170.79
 -15   2   4  118.20  167.44
  15  -2  -4  108.42  119.65
  15   2  -4   60.54  165.62
  15  -2  -4  119.34  117.91
  15   2  -4   39.72  118.21
  15  -2  -5  596.05  173.83
  15   2  -5  444.49  122.93
 -15   2   5  671.14  171.26
  15  -2  -5  444.63  174.91
  15   2  -5  466.16  168.34
  15   2  -6  494.19  169.57
  15  -2  -6  327.23  174.22
  15   2  -6  415.87  119.03
  15  -2  -6  525.58  174.67
  15  -2  -7  296.39  124.12
  15   2  -7  276.86  168.54
  15   2  -7  -42.25  173.06
  15  -2  -7  359.31  171.79
  15   2  -8  148.78  168.79
  15  -2  -8  114.96  124.09
  15   2  -8  203.87  138.09
  15  -2  -8    5.64  143.54
  15   2  -9   31.86  203.09
  15  -2  -9  213.46  146.70
  15  -3  -1 -200.54  175.93
 -15   3   1   22.50  123.88
  15   3  -1  108.59  174.61
  15   3  -1  130.67  164.40
  15  -3  -1  110.57  172.82
  15  -3  -2  185.54  125.67
  15  -3  -2  264.74  123.75
  15   3  -2  350.75  174.82
  15   3  -2  329.82  169.36
 -15   3   2  415.82  174.01
  15   3  -3  393.95  173.51
  15  -3  -3  215.88  174.77
  15  -3  -3  316.67  170.85
 -15   3   3  299.07  172.45
  15   3  -3  398.12  168.75
 -15   3   4  -74.57  190.04
  15  -3  -4   83.88  172.03
  15   3  -4  398.56  170.22
  15   3  -4  114.95  170.81
  15  -3  -4   77.99  173.81
  15   3  -5  194.61  138.84
  15   3  -5  -18.41  122.99
  15  -3  -5   -0.42  191.38
  15  -3  -5  -58.72  189.02
 -15   3   5  171.61  202.68
  15  -3  -6   33.78  141.82
 -15   3   6 -103.24  205.65
  15   3  -6   19.46  199.30
  15  -3  -6  -54.86  148.03
  15   3  -6  -38.60  199.02
  14   0  -1   92.72  134.02
  14   0  -1   60.58  135.14
  14   0  -2  350.70  137.11
  14   0  -2  574.36  134.94
  14   0  -3  980.06  138.15
  14   0  -3  909.82  103.18
  14   0  -4  972.49  139.38
  14   0  -4 1141.57  106.11
  14   0  -5  294.98  100.92
  14   0  -5  373.91   99.76
  14   0  -6   78.14   95.13
  14   0  -6  111.69  133.96
  14   0  -7  862.63  140.58
  14   0  -7  642.02   99.07
  14   0  -8  669.92  104.84
  14   0  -8  734.31  141.69
  14   0  -9  881.96  169.36
  14   0  -9  582.34  127.57
  14   0 -10  149.57  117.96
  14   0 -10  242.59  119.92
  14   0 -11  -80.68  124.49
  14   0 -11   34.93  166.36
  14   0 -12  932.78  190.93
  14   0 -12  464.77  145.76
 -14   1   1  791.60  139.16
  14  -1  -1  620.49  100.08
  14  -1  -1  653.59   99.94
  14   1  -1  610.22  101.95
  14   1  -1  515.62  138.84
  14  -1  -2  253.17   99.42
 -14   1   2  199.88  139.84
  14  -1  -2  336.78   98.81
  14   1  -2  279.79  135.87
  14   1  -2  268.39  137.79
  14   1  -3    7.04   93.43
  14   1  -3  -11.83  135.02
 -14   1   3  194.23  133.60
  14  -1  -3   29.35  134.75
  14  -1  -3   35.44   94.09
  14  -1  -4  235.43  100.39
  14  -1  -4  361.61   94.73
  14   1  -4  310.84   94.13
  14   1  -4  226.16  134.32
  14   1  -5  400.94  138.43
  14  -1  -5  471.05  101.28
  14   1  -5  330.29   98.86
  14  -1  -5  501.75  138.36
  14   1  -6  610.40  135.68
  14   1  -6  570.48  138.79
  14  -1  -6  428.52  101.08
  14  -1  -6  550.53  100.27
  14   1  -7   15.22   95.30
  14  -1  -7  -45.15  135.78
  14   1  -7 -112.69  136.44
  14  -1  -7  119.24  136.50
  14   1  -8  -32.54  151.11
  14  -1  -8  -12.55  115.95
  14  -1  -8  -45.33  140.09
  14   1  -8   -6.03   95.97
  14  -1  -9  263.25  163.64
  14  -1  -9   56.48  170.00
  14   1  -9  241.98  162.17
  14   1  -9  129.24  118.62
  14   1 -10  211.79  121.95
  14  -1 -10  244.79  168.94
  14  -1 -10  290.90  174.93
  14   1 -10  286.83  117.59
  14   1 -11  354.43  177.87
  14  -1 -11  577.26  177.86
  14   1 -11  438.71  120.80
  14  -1 -11  440.35  173.10
  14   1 -12 -130.32  200.43
  14  -1 -12  179.64  138.90
  14  -1 -12  143.10  148.44
  14   1 -12  234.32  204.60
  14  -2  -1   70.35  134.54
 -14   2   1  -68.00   98.75
  14  -2  -1  -85.71  137.83
  14   2  -1  -54.31  136.64
  14   2  -1   14.81   93.63
  14  -2  -2  -46.28  137.14
  14   2  -2  120.78  131.38
  14  -2  -2  -16.95  138.04
 -14   2   2  -21.89  135.15
  14   2  -2  -33.02   96.70
 -14   2   3   32.67  136.71
  14  -2  -3    5.42   95.17
  14   2  -3   21.98   95.40
  14   2  -3  -16.44  132.85
  14  -2  -3   35.63  137.66
 -14   2   4  205.93  136.45
  14  -2  -4   94.37  137.39
  14  -2  -4  117.75   96.69
  14   2  -4   25.94   97.97
  14   2  -4  210.35   96.37
 -14   2   5  -25.15   96.98
  14  -2  -5  155.01  136.49
  14   2  -5  143.62  133.21
  14  -2  -5   55.92  137.19
  14   2  -5  -13.48  133.39
  14   2  -6   57.67   94.36
  14  -2  -6  132.07  135.45
  14  -2  -6    9.81   98.61
 -14   2   6   48.96  150.78
  14   2  -6  166.74  134.36
  14  -2  -7   59.50  154.63
  14   2  -7   11.55  148.78
  14   2  -7  116.60  163.63
  14  -2  -7  241.95  162.22
  14  -2  -8   68.98  166.76
  14  -2  -8  101.04  168.27
  14   2  -8  -38.17  119.75
  14   2  -8   17.24  165.73
  14  -2  -9    9.60  171.58
  14   2  -9    8.95  114.50
  14   2  -9  -93.99  168.38
  14  -2  -9   24.13  169.14
  14  -2 -10   -8.84  120.67
  14   2 -10   55.07  119.20
  14  -2 -10   53.91  175.51
  14   2 -10 -192.20  170.51
  14   2 -11   38.25  198.47
  14  -2 -11   29.78  145.73
  14   2 -11  247.14  201.59
  14  -2 -11  -56.56  200.40
  14  -3  -1 -142.13  122.20
  14   3  -1  415.49  169.12
 -14   3   1  264.38  170.23
  14   3  -1  569.33  162.63
  14  -3  -1  280.71  124.71
  14  -3  -2   89.45  118.88
 -14   3   2  341.22  120.67
  14   3  -2  381.29  166.39
  14  -3  -2  281.05  166.33
  14   3  -2  485.74  160.69
  14  -3  -3   15.02  167.29
  14   3  -3   98.84  160.65
  14  -3  -3 -203.05  169.42
  14   3  -3   28.87  166.11
 -14   3   3  -38.29  117.13
 -14   3   4  132.38  118.65
  14  -3  -4  266.02  119.53
  14  -3  -4  209.77  166.76
  14   3  -4  311.30  164.08
  14   3  -4  201.54  161.59
  14   3  -5   71.04  116.93
  14  -3  -5  222.86  118.33
 -14   3   5   49.81  166.83
  14   3  -5  116.57  114.08
  14  -3  -5   63.44  170.63
 -14   3   6  520.82  167.23
  14  -3  -6  238.39  119.70
  14   3  -6  398.48  163.92
  14   3  -6  508.90  164.76
  14  -3  -6  221.19  122.95
  14   3  -7   14.93  164.61
  14  -3  -7  -14.53  120.72
  14   3  -7    7.03  117.90
  14  -3  -7  -43.28  167.49
 -14   3   7  113.65  118.84
 -14  -3   8 -109.36  170.85
  14  -3  -8  275.22  121.95
  14   3  -8  353.73  165.45
  14   3  -8  210.39  164.72
  14  -3  -8  -97.71  171.16
 -14   3   8   84.67  170.37
  14  -3  -9   98.99  123.10
  14   3  -9 -106.86  122.18
  14  -3  -9   67.75  145.03
 -14  -3   9  155.50  169.25
  14   3  -9  208.50  181.37
 -14  -3  10  -22.79  143.22
  14  -3 -10   66.21  147.62
 -14   4   1 -184.16  172.92
  14   4  -1  -26.53  167.47
  14   4  -1 -132.15  173.98
  14  -4  -1   64.88  169.94
  14   4  -2  284.36  166.15
 -14   4   2  375.21  172.77
  14   4  -2  199.21  173.35
  14  -4  -2  113.22  127.37
  14   4  -3  295.04  173.50
  14  -4  -3 -410.49  178.70
 -14   4   3  441.50  173.53
  14  -4  -3  497.76  169.81
  14   4  -3  463.66  168.93
  14   4  -4  368.79  169.95
  14  -4  -4  342.04  124.02
 -14   4   4  556.68  173.24
  14  -4  -4  266.88  125.58
  14   4  -4  559.64  171.90
  14   4  -5  230.58  172.52
 -14   4   5  448.21  174.80
  14  -4  -5  211.65  124.00
  14   4  -5  304.40  123.26
 -14  -4   5  -33.12  175.60
  14  -4  -5  309.05  174.33
  14   4  -6  -80.42  143.23
  14   4  -6  -91.25  198.56
  14  -4  -6  198.53  188.17
 -14  -4   6  -31.84  141.45
 -14   4   6   81.44  140.88
  14  -4  -6  -56.90  202.98
  14   4  -7   12.99  203.42
 -14  -4   7  260.69  142.39
  13   0  -1  -63.98   77.03
 -13   0   1  -42.67  106.30
  13   0  -1   61.71   75.99
  13   0  -2  -90.34  108.25
  13   0  -2   34.23   74.39
  13   0  -3   67.15   74.59
  13   0  -3    8.21  106.73
  13   0  -4  -22.59   76.96
  13   0  -4   -5.94  106.23
  13   0  -5   89.15  107.24
  13   0  -5   49.46   74.24
  13   0  -6   76.96   75.43
  13   0  -6  -24.48  131.28
  13   0  -7   46.99  129.04
  13   0  -7  -65.33  131.96
  13   0  -8   73.69   91.24
  13   0  -8  -40.12  132.89
  13   0  -9   27.08  129.34
  13   0  -9  123.93  133.89
  13   0 -10   38.22   92.73
  13   0 -10  -44.69  136.62
  13   0 -11   64.33  145.87
  13   0 -11  -68.58  154.76
  13   0 -12  -68.70  122.74
  13   0 -12  -50.12  162.55
  13   0 -13 -208.23  179.74
  13   0 -13  -49.78  116.99
  13   0 -14  -73.26  214.09
  13   0 -14  -13.81  195.95
  13  -1  -1  -21.37  107.32
  13  -1  -1  -11.08   75.52
 -13   1   1  -47.14  107.30
  13   1  -1   21.58   74.41
  13   1  -1   30.27  108.35
  13   1  -2  229.74   79.48
  13  -1  -2  244.05  110.74
  13  -1  -2  314.66   77.63
  13   1  -2  314.34  106.00
 -13   1   2  281.98  110.36
  13   1  -3  916.84  111.86
 -13   1   3  713.73  112.93
  13  -1  -3  588.15  113.82
  13  -1  -3  780.80   83.81
  13   1  -3  546.78   82.39
  13  -1  -4  489.91  114.35
  13  -1  -4  341.48  111.10
  13   1  -4  530.29  108.83
 -13   1   4  474.17  112.81
  13   1  -4  454.37   77.56
  13  -1  -5  124.96  120.51
  13   1  -5  171.26   74.22
  13   1  -5   80.93  118.24
  13  -1  -5   51.91  107.15
  13  -1  -6   14.54   93.75
  13  -1  -6   80.52   94.31
  13   1  -6  -42.02  133.67
  13   1  -6  135.14  129.82
  13  -1  -7  509.59  134.30
  13   1  -7  391.19  134.29
  13   1  -7  701.31  130.62
  13  -1  -7  684.80  133.70
  13   1  -8  376.13  137.12
  13  -1  -8  536.10   97.12
  13   1  -8  438.61   95.93
  13  -1  -8  516.12  136.02
  13  -1  -9  376.62  136.88
  13  -1  -9  257.04  137.10
  13   1  -9  146.86   98.57
  13   1  -9  350.49  133.45
  13  -1 -10  -47.77  134.38
  13   1 -10  -62.69   94.42
  13  -1 -10   14.87  140.55
  13   1 -10  -11.82   97.84
  13  -1 -11  -23.69  115.31
  13   1 -11  -65.99  168.33
  13  -1 -11   84.55  170.51
  13   1 -11  100.48  160.17
  13  -1 -12  150.75  116.04
  13  -1 -12  -90.61  128.37
  13   1 -12   -3.54  122.94
  13   1 -12   80.06  164.13
  13   1 -13  171.72  177.73
  13   1 -13  285.02  118.40
  13  -1 -13  388.75  166.09
  13  -1 -13  311.90  178.57
  13  -2  -1 1494.99  107.50
  13  -2  -1 1206.95  142.30
  13   2  -1 1355.07  140.85
  13   2  -1 1575.78  137.35
 -13   2   1 1588.34  141.99
  13   2  -2  254.58   94.22
  13  -2  -2  393.92  133.40
  13   2  -2  221.10   95.21
 -13   2   2  294.01  135.00
  13  -2  -2  158.97   96.57
  13  -2  -3   66.69  134.38
  13   2  -3  -78.49  130.08
  13  -2  -3   49.51   93.60
 -13   2   3  146.88  129.52
  13   2  -3  -53.84   93.99
  13  -2  -4  256.56   94.76
  13   2  -4  260.21   92.82
 -13   2   4  301.02   93.91
  13   2  -4  320.35   92.12
  13  -2  -4   76.79  135.12
  13  -2  -5  647.15  133.56
  13   2  -5  639.49  132.43
  13  -2  -5  482.76   97.52
 -13   2   5  654.79  135.90
  13   2  -5  509.39  131.77
  13   2  -6  344.21  131.38
  13  -2  -6  408.78  137.40
 -13   2   6  440.73  135.08
  13  -2  -6  245.00  136.79
  13   2  -6  288.08   94.94
  13  -2  -7   36.00  136.69
  13  -2  -7  149.66   93.92
  13   2  -7   41.18  129.73
  13   2  -7   28.73  130.39
  13   2  -8  125.15  132.81
  13  -2  -8   -6.58  133.82
  13  -2  -8  -37.12   99.49
  13   2  -8 -186.60  133.17
  13  -2  -9  361.52  100.59
  13   2  -9  307.70  137.05
  13   2  -9  418.26  136.85
  13  -2  -9  470.51  137.39
 -13  -2   9 -122.68  137.71
  13   2 -10  970.43  167.06
 -13  -2  10  -58.38  125.05
  13  -2 -10 1102.65  169.09
  13  -2 -10  848.03  126.76
  13   2 -10 1126.58  168.03
  13  -2 -11  396.54  119.12
  13   2 -11  607.13  167.02
  13  -2 -11  669.39  173.31
  13   2 -11  490.74  119.82
 -13  -2  11 -145.99  171.75
 -13  -2  12 -121.16  126.72
  13   2 -12  477.96  168.62
  13   2 -12  333.90  174.90
  13  -2 -12  437.13  120.86
  13  -2 -12  396.78  178.48
  13  -2 -13   81.97  196.36
  13  -2 -13  105.76  207.85
  13   2 -13   43.27  197.14
 -13  -2  13  100.08  143.18
  13   2 -13  -72.03  207.28
  13   3  -1    0.93  129.82
  13  -3  -1  -23.08  136.20
 -13   3   1   62.14  134.34
  13   3  -1   47.99  135.52
  13   3  -2  453.57  100.39
  13  -3  -2 -294.17  144.52
  13  -3  -2  528.78  137.44
 -13   3   2  553.66  138.37
  13   3  -2  695.52  131.92
  13  -3  -3 -419.02  144.82
  13  -3  -3  542.56  102.37
  13   3  -3  535.33  100.94
  13   3  -3  648.95  136.72
 -13   3   3  599.92  102.00
  13   3  -4  589.22   95.61
  13   3  -4  381.07   97.20
 -13   3   4  435.76  100.73
  13  -3  -4  361.83  140.34
  13  -3  -4  213.04  141.99
 -13   3   5  243.49  134.56
  13   3  -5  192.87  131.14
  13  -3  -5  192.92  138.03
  13  -3  -5  125.88   94.85
  13   3  -5  114.74  134.35
 -13  -3   5   58.46  132.76
  13  -3  -6  -96.38  138.97
 -13  -3   6   37.82  132.11
 -13   3   6   50.39   95.04
  13   3  -6  -85.17   95.71
  13  -3  -6 -110.86  137.65
  13   3  -6  -70.36   96.39
 -13  -3   7  -51.09   96.65
  13   3  -7   24.61   95.73
 -13   3   7  151.06  137.16
  13  -3  -7   19.94   99.89
  13   3  -7   39.99  133.40
  13  -3  -7   97.25   95.74
  13  -3  -8  930.77  124.80
  13  -3  -8  933.29  170.65
 -13  -3   8  683.66  172.19
  13   3  -8  829.87  119.82
 -13   3   8 1020.57  172.09
  13   3  -8 1065.96  120.99
  13  -3  -9 1069.56  126.20
  13   3  -9 1140.22  167.05
 -13  -3   9  915.11  171.07
  13   3  -9  961.51  121.17
  13  -3  -9 1062.03  175.70
  13   3 -10  -28.55  166.51
  13  -3 -10  166.67  119.60
 -13  -3  10  -47.79  119.24
  13  -3 -10   91.29  171.22
  13   3 -10    3.40  169.26
 -13  -3  11  102.96  169.91
  13  -3 -11  188.15  170.28
  13  -3 -11  186.76  175.57
  13   3 -11  261.83  169.66
  13   3 -11 -101.50  172.91
  13   3 -12  214.17  140.07
 -13  -3  12  250.23  143.01
  13  -3 -12  108.29  148.51
  13   4  -1  157.57  156.40
  13   4  -1  -39.45  121.69
 -13   4   1   58.29  116.19
  13  -4  -1   38.71  152.45
  13   4  -2  135.83  117.42
 -13   4   2   36.76  117.76
  13  -4  -2   20.69  152.27
  13   4  -2   30.85  116.51
  13   4  -3   16.59  118.76
  13  -4  -3 -105.77  167.66
 -13  -4   3    6.74  117.13
  13   4  -3  -94.11  115.42
 -13   4   3  -20.86  117.03
  13  -4  -4   35.38  115.59
  13  -4  -4   31.24  165.77
  13   4  -4 -107.73  116.41
  13   4  -4   31.25  115.76
 -13  -4   4   50.85  166.37
 -13   4   4 -140.90  119.95
  13   4  -5  -44.51  113.41
 -13  -4   5  -37.51  164.72
  13  -4  -5  108.48  115.38
  13  -4  -5   14.09  167.29
  13   4  -5 -208.69  167.15
 -13   4   5   94.29  165.12
 -13  -4   6  117.11  115.46
  13  -4  -6   13.94  169.52
  13  -4  -6  -13.68  119.80
 -13   4   6   24.11  118.46
  13   4  -6  163.21  162.91
  13   4  -6  155.59  163.97
  13   4  -7  168.80  165.01
  13  -4  -7  108.26  119.30
  13  -4  -7    4.73  118.80
 -13  -4   7   21.06  164.80
  13   4  -7   67.63  115.57
 -13   4   7   68.24  169.56
  13  -4  -8  147.94  167.51
  13   4  -8 -117.93  119.72
  13  -4  -8  -40.72  120.31
  13   4  -8    3.35  118.19
 -13  -4   8   36.00  166.46
 -13   4   8    1.14  170.50
 -13  -4   9  188.83  116.16
  13  -4  -9  -19.23  121.26
  13   4  -9  182.38  182.19
  13   4  -9 -147.53  171.27
 -13   4   9  -51.21  187.98
  13  -4  -9  -50.11  173.23
  13   4 -10   14.72  143.78
  13   5  -1 -147.35  176.42
 -13  -5   1   52.89  124.44
  13   5  -1   86.09  121.01
  13  -5  -1   -6.82  120.62
 -13   5   1    6.28  123.18
 -13   5   2   82.89  122.40
  13   5  -2   43.60  170.75
  13   5  -2   95.61  172.31
  13  -5  -2  158.39  172.13
 -13  -5   2  -40.71  127.29
 -13  -5   3  152.61  175.18
  13   5  -3  141.74  118.92
  13   5  -3 -111.19  173.99
 -13   5   3  168.19  122.62
  13  -5  -3   19.80  174.30
  13   5  -4   21.15  143.06
 -13  -5   4  177.41  185.54
  13  -5  -4    6.51  122.37
  13   5  -4  158.49  122.13
 -13   5   4   15.15  146.62
  13  -5  -5   65.37  141.31
  13   5  -5  116.26  186.27
  13   5  -5   -2.04  202.19
  13  -5  -5 -153.40  205.79
 -13  -5   5  -17.32  201.39
 -13   5   5   76.59  202.46
  13  -5  -6   60.45  143.28
 -13  -5   6  -74.41  145.61
  12   0  -1  832.57  111.02
  12   0  -1  583.56   81.46
 -12   0   1  752.33   82.77
  12   0  -2  841.78  111.36
  12   0  -2  965.41  112.37
 -12   0   2  787.88   82.92
  12   0  -3 1283.14   86.69
  12   0  -3 1148.91   84.26
  12   0  -4 1050.95   88.06
  12   0  -4  998.38   84.17
  12   0  -5   58.14  100.78
  12   0  -5   95.93  105.53
  12   0  -6  153.98  107.53
  12   0  -6  310.42   75.29
  12   0  -7 1138.25  111.63
  12   0  -7  843.83   84.27
  12   0  -8 1097.12   86.16
  12   0  -8  923.17   85.44
  12   0  -9  333.65  108.21
  12   0  -9  377.48  118.03
  12   0 -10   -0.67   96.34
  12   0 -10   25.18   89.45
  12   0 -11  267.70   98.03
  12   0 -11  285.15   92.85
  12   0 -12  345.30  143.72
  12   0 -12  580.58  133.88
  12   0 -13  388.25  123.95
  12   0 -13  386.32  164.26
  12   0 -14  235.12  162.49
  12   0 -14  139.35  175.51
  12   0 -15 -186.04  186.59
  12   0 -15  238.34  178.20
  12   1  -1  178.80   75.74
  12   1  -1  206.83   75.68
  12  -1  -1   76.15  107.59
  12  -1  -1  197.26   74.52
 -12   1   1   93.08  105.86
 -12   1   2  178.87  106.31
  12  -1  -2  120.24   74.89
  12  -1  -2   97.89   74.74
  12   1  -2  112.65  105.37
  12   1  -2   13.73   75.81
  12   1  -3  121.77  102.97
  12  -1  -3  -13.20  105.58
 -12   1   3   38.05   75.06
  12   1  -3   98.10   75.21
  12  -1  -3   80.00   75.64
  12  -1  -4  336.10   79.91
  12  -1  -4  495.92  106.10
 -12   1   4  514.05  110.32
  12   1  -4  418.86   77.06
  12   1  -4  353.70   76.46
  12  -1  -5  581.62   79.43
 -12   1   5  529.83   78.65
  12   1  -5  522.81  109.02
  12  -1  -5  566.10  110.97
  12   1  -5  564.04   81.78
  12   1  -6  256.39  108.31
  12  -1  -6  408.36  108.83
  12   1  -6  457.32   77.89
  12  -1  -6  412.44   79.46
  12  -1  -7  176.76  105.64
  12   1  -7  119.06   74.56
  12   1  -7  181.68  105.45
  12  -1  -7   71.70  110.58
  12   1  -8   28.91   78.45
  12  -1  -8  101.34  109.20
  12   1  -8  201.33  106.33
  12  -1  -8  203.60  107.88
  12  -1  -9  522.91  130.96
  12  -1  -9  253.00  135.88
  12   1  -9  448.82   92.55
  12   1  -9  355.59   93.90
  12  -1 -10  264.10   92.73
  12   1 -10  207.90   94.56
  12   1 -10  256.42  127.97
  12  -1 -10  284.84  138.71
  12  -1 -11  257.05  140.66
  12   1 -11  358.23   94.02
  12   1 -11  393.75  135.40
  12  -1 -11  263.88   95.27
  12  -1 -12   23.97   99.99
 -12  -1  12   10.98   96.86
  12   1 -12   -3.88   99.24
  12  -1 -12   92.41   95.12
  12   1 -12  -25.99  134.18
  12  -1 -13  163.98  160.72
  12   1 -13   43.35  112.66
  12   1 -13   59.21  169.01
 -12  -1  13   -0.92  171.24
  12  -1 -13   72.99  172.41
  12  -1 -14  203.66  168.13
  12  -1 -14  242.26  179.47
  12   1 -14   78.12  175.38
  12   1 -14  313.49  167.07
 -12  -1  14 -225.32  178.20
  12   1 -15  352.01  213.39
 -12  -1  15  -63.90  200.19
  12  -1 -15  509.03  198.44
  12  -1 -15  321.46  152.57
  12   1 -15  466.83  142.36
  12   2  -1   56.60   74.26
 -12   2   1  109.22   76.14
  12   2  -1   28.94  106.14
  12  -2  -1  -54.75   78.45
  12  -2  -1   31.23   77.36
  12  -2  -2   61.78   74.65
 -12   2   2  113.18  106.86
  12   2  -2   -0.56  100.42
  12  -2  -2    1.26  105.41
  12   2  -2  -11.37   74.60
  12  -2  -3   13.28  106.75
  12   2  -3  106.42   99.79
  12  -2  -3  -47.14   77.03
  12   2  -3   10.82   73.71
 -12   2   3   32.24  105.66
  12  -2  -4  -70.00  106.01
  12   2  -4   24.11   72.33
  12  -2  -4   32.23  106.63
 -12   2   4    3.33   74.02
  12   2  -4  -36.63   73.14
  12  -2  -5   15.33   76.81
  12   2  -5  -55.05   73.52
  12   2  -5   22.32   70.83
  12  -2  -5  -42.29   77.00
 -12   2   5  -30.88  105.96
  12  -2  -6   67.99  105.36
  12   2  -6  204.86   73.01
  12  -2  -6  115.80  109.09
 -12  -2   6  -19.70   76.28
  12   2  -6   78.31  104.90
 -12   2   6  161.11  107.13
  12   2  -7   47.47  105.04
  12  -2  -7   40.71   78.56
  12   2  -7  -39.19   74.52
 -12   2   7  111.42   73.96
 -12  -2   7    5.26  106.50
  12  -2  -7  -69.88  109.33
  12   2  -8   74.51   91.83
  12  -2  -8  -39.97  131.38
 -12  -2   8   68.37  130.65
  12  -2  -8  -92.20  135.97
  12   2  -8  -50.61  127.42
  12   2  -9  161.09  128.97
  12  -2  -9   40.22  136.10
  12  -2  -9  -14.91  130.87
 -12  -2   9   44.73   92.81
  12   2  -9   39.47   91.47
  12   2 -10  341.98  132.15
  12  -2 -10   65.00  140.39
  12  -2 -10  154.62  132.82
  12   2 -10   82.35   95.38
 -12  -2  10  109.26   95.52
  12  -2 -11  -51.04  134.32
  12   2 -11  -12.77   96.76
 -12  -2  11  -30.62  135.52
  12  -2 -11   40.29  139.74
  12   2 -11  -55.02   95.03
 -12  -2  12   24.52  120.06
  12  -2 -12 -132.90  172.62
  12   2 -12   55.66  166.37
  12   2 -12  -56.80  162.30
  12  -2 -12   98.71  114.21
  12   2 -13  -92.69  162.10
  12  -2 -13    0.99  163.61
  12  -2 -13  109.91  172.61
  12   2 -13  -36.87  171.37
 -12  -2  13 -146.50  121.54
 -12  -2  14  -29.92  175.22
  12   2 -14   35.60  167.18
  12   2 -14    6.27  125.72
  12  -2 -14   -9.95  177.83
  12  -2 -14 -106.96  169.14
  12  -3  -1  207.94  112.69
 -12   3   1  262.26   78.60
  12   3  -1  273.13  105.67
  12   3  -1  225.94   79.28
 -12   3   2  111.72   77.27
  12  -3  -2  138.62  110.45
  12   3  -2  169.25  104.39
  12   3  -2  134.53  105.63
  12   3  -3  102.62  104.88
  12  -3  -3   39.03  109.97
  12  -3  -3 -101.40  109.32
 -12  -3   3   22.08  107.68
  12   3  -3   -3.38   74.42
 -12   3   3  104.70  105.73
 -12  -3   4  -25.82   79.13
 -12   3   4  196.98   93.50
  12  -3  -4  113.80  110.89
  12   3  -4  118.82  107.14
  12  -3  -4 -130.35  121.96
  12   3  -4  178.50  118.41
  12  -3  -5   97.18   91.59
 -12   3   5   87.77  131.12
  12   3  -5  100.50   90.16
  12  -3  -5   57.88   92.44
  12   3  -5   88.85   88.16
 -12  -3   5   97.15  128.38
 -12   3   6   72.22   92.00
  12  -3  -6   17.12  133.17
  12  -3  -6   22.20  133.27
  12   3  -6  143.01  127.33
  12   3  -6  203.68  126.39
 -12  -3   6  193.95  126.83
 -12   3   7  434.49   97.56
 -12  -3   7  427.60   92.16
  12   3  -7  328.05  131.38
  12  -3  -7  240.94  136.98
  12  -3  -7  293.38  135.83
  12   3  -7  380.47  131.86
  12  -3  -8   50.58   95.81
 -12  -3   8   86.68   90.76
  12   3  -8   49.45  129.66
 -12   3   8  123.27   94.20
  12  -3  -8    7.05  133.94
  12   3  -8   65.59   93.61
 -12   3   9  171.05   98.10
  12   3  -9  282.39  133.60
  12  -3  -9  121.94  138.18
 -12  -3   9  265.82   94.78
  12  -3  -9  207.02   98.75
  12   3  -9  194.08  133.38
  12   3 -10  451.61  148.13
  12   3 -10  195.17   98.70
  12  -3 -10  235.67  136.84
 -12  -3  10  362.92  135.28
  12  -3 -10  231.82  141.32
  12   3 -11  274.43  167.00
 -12  -3  11  224.96  116.22
  12   3 -11   99.52  162.53
  12  -3 -11   94.03  174.07
  12  -3 -11  149.22  119.76
  12  -3 -12  -22.43  168.84
 -12  -3  12  -91.26  169.61
  12  -3 -12   16.19  123.31
  12   3 -12   16.63  117.78
  12   3 -12 -151.39  118.23
  12  -3 -13   90.19  176.39
  12  -3 -13   -0.02  121.35
  12   3 -13  -34.16  122.06
 -12  -3  13   70.46  185.06
  12   3 -13  125.22  118.83
  12  -4  -1  290.61  137.14
  12   4  -1  241.09  137.57
  12   4  -1  235.66   96.16
 -12  -4   1   -9.23  139.48
 -12   4   1  312.52   97.67
 -12  -4   2  441.04  139.85
 -12   4   2  494.89   99.35
  12   4  -2  562.65  134.22
  12   4  -2  417.62   99.80
  12  -4  -2  514.80   99.88
  12   4  -3 1083.61  139.52
  12  -4  -3 1008.39  144.06
 -12  -4   3 1289.40  140.73
  12   4  -3  899.84  102.87
 -12   4   3 1085.60  141.10
  12   4  -4  650.03   98.72
 -12   4   4  691.65  138.70
 -12  -4   4  602.93   99.88
  12  -4  -4  680.31  138.15
  12   4  -4  620.80  137.31
  12   4  -5   10.23   92.23
  12   4  -5   75.34   93.60
 -12  -4   5  143.12  131.21
  12  -4  -5  -28.19  135.19
  12  -4  -5  -78.05   98.16
 -12   4   5  -85.94  137.55
  12   4  -6  410.63  135.64
  12  -4  -6  223.37  140.24
  12  -4  -6  293.70  101.19
  12   4  -6  450.84  134.95
 -12  -4   6  286.40   96.45
 -12   4   6  176.00  100.30
  12  -4  -7  473.71  140.89
 -12   4   7  654.94  140.98
  12  -4  -7  317.67  100.70
  12   4  -7  489.02  136.24
 -12  -4   7  469.57  100.92
  12   4  -7  637.11  135.92
  12  -4  -8  288.60  119.86
  12  -4  -8  484.19  169.13
 -12  -4   8  424.38  116.64
 -12   4   8  419.77  167.04
  12   4  -8  473.55  162.43
  12   4  -8  573.06  116.79
  12  -4  -9  207.15  120.26
 -12  -4   9  150.49  165.35
  12   4  -9  358.22  162.27
 -12   4   9  154.47  120.21
  12  -4  -9  174.89  170.16
  12   4  -9  100.10  165.47
 -12  -4  10  254.96  162.18
  12  -4 -10   53.55  122.38
  12  -4 -10  153.52  168.74
  12   4 -10  200.24  118.48
 -12   4  10   93.07  170.81
  12   4 -10  174.44  115.43
 -12  -4  11 -142.49  175.28
  12   4 -11   90.79  170.79
  12  -4 -11  144.87  124.45
  12  -4 -11  236.67  175.59
  12   4 -11  197.86  169.57
  12  -5  -1  522.60  169.35
 -12  -5   1  505.80  172.43
  12   5  -1  410.43  122.17
  12   5  -1  443.18  121.25
 -12   5   1  408.52  121.56
  12  -5  -2  262.35  120.80
  12   5  -2  222.21  166.55
 -12  -5   2  286.69  171.93
 -12   5   2  225.41  119.08
  12   5  -2  150.99  168.14
  12   5  -3  174.95  166.90
  12  -5  -3   77.37  167.80
  12   5  -3   46.81  168.32
 -12  -5   3  -42.64  172.79
 -12   5   3  131.27  167.35
  12  -5  -4  635.62  168.06
 -12  -5   4  411.57  168.78
  12   5  -4  385.69  122.26
 -12   5   4  313.65  169.18
  12   5  -4  303.31  118.83
  12   5  -5  291.41  168.94
  12  -5  -5  305.25  123.61
 -12   5   5  200.53  124.07
  12   5  -5  325.80  169.19
 -12  -5   5  372.15  170.30
  12   5  -6  455.65  169.66
  12  -5  -6 -181.17  177.72
 -12   5   6  280.10  170.72
 -12  -5   6  355.54  122.48
  12  -5  -6  391.92  122.35
  12   5  -6  486.25  168.37
  12  -5  -7  226.79  120.77
  12   5  -7  140.66  169.15
  12   5  -7  102.34  169.28
  12  -5  -7  138.34  124.01
 -12  -5   7   10.27  121.61
 -12   5   7  320.71  169.79
  12  -5  -8  -93.59  174.60
  12   5  -8    2.72  119.80
 -12   5   8   -4.46  187.91
 -12  -5   8  -89.82  121.71
  12  -5  -8 -145.78  174.05
  12   5  -8  125.16  170.19
  12   5  -9  357.75  144.07
  12  -5  -9  274.54  208.17
  12  -5  -9  207.78  150.05
  12   5  -9  446.76  141.98
 -12  -5   9  234.77  205.06
 -11   0   1  -35.15   81.51
  11   0  -1   29.95   56.73
  11   0  -1  -30.20   58.58
  11   0  -2   31.27   80.86
 -11   0   2   -9.47   80.40
  11   0  -2   80.91   80.87
  11   0  -3    9.78   56.54
  11   0  -3  -20.39   57.70
  11   0  -4  -24.18   58.00
  11   0  -4   41.85   80.70
  11   0  -5   -2.33   72.31
  11   0  -5   -6.13   55.50
  11   0  -6  -30.79  101.02
  11   0  -6   23.23   72.06
  11   0  -7  -60.38   72.16
  11   0  -7  -67.23  105.57
  11   0  -8   42.76   71.82
  11   0  -8   17.73  106.07
  11   0  -9   47.41   75.77
  11   0  -9   30.16  101.33
  11   0 -10  -10.49  103.58
  11   0 -10   17.61   73.83
  11   0 -11  -81.43  114.68
  11   0 -11  -26.22  121.98
  11   0 -12  -60.61  136.70
  11   0 -12  -74.18  127.22
  11   0 -13   48.02  129.43
  11   0 -13  133.86  139.17
  11   0 -14  -29.32  102.41
  11   0 -14   64.93  143.87
  11   0 -15  -12.02  162.14
  11   0 -15   69.53  123.27
  11   0 -16    0.80  168.12
  11   0 -16 -179.54  184.95
 -11   1   1    8.73   82.90
  11  -1  -1  -11.43   59.41
  11   1  -1   18.23   81.80
  11  -1  -1    1.14   82.47
  11   1  -1    3.96   79.84
 -11   1   2  718.02   67.57
  11  -1  -2  828.20   91.94
  11   1  -2  925.83   87.45
  11   1  -2  714.93   89.16
  11  -1  -2  718.56   89.13
  11   1  -3 1223.77   92.36
  11  -1  -3 1157.50   73.52
  11  -1  -3 1072.82   92.48
  11   1  -3 1110.29   92.09
 -11   1   3 1133.54   92.00
  11  -1  -4  335.68   97.25
  11   1  -4  353.68   61.30
  11  -1  -4  323.70   62.47
  11   1  -4  385.45   94.07
 -11   1   4  325.89   77.85
  11  -1  -5   99.93  103.09
  11   1  -5  -93.75  101.18
  11  -1  -5   19.10   74.10
  11   1  -5   15.95   72.92
 -11   1   5 -135.32  104.88
  11   1  -6  268.84  102.34
  11  -1  -6  272.97  107.06
  11   1  -6  332.35  104.23
  11  -1  -6  298.90   75.26
  11   1  -7  394.37  103.94
  11  -1  -7  290.64   77.29
  11   1  -7  289.14   73.51
  11  -1  -7  373.66   77.34
  11  -1  -8  519.27   74.54
  11   1  -8  457.62  105.39
  11  -1  -8  491.05  108.44
 -11  -1   8   41.14   75.27
  11   1  -8  356.53   76.78
  11   1  -9   41.44  101.85
  11  -1  -9   90.09   73.42
 -11  -1   9   43.55   74.42
  11  -1  -9   46.66  108.05
  11   1  -9   47.15   75.11
 -11  -1  10  -50.38   77.65
  11   1 -10   89.98   78.58
  11   1 -10  -37.56  104.84
  11  -1 -10  110.16  109.06
  11  -1 -10  123.55  104.18
 -11  -1  11 -130.10   99.16
  11  -1 -11  134.09  137.11
  11   1 -11  130.45  135.90
  11  -1 -11   67.92  129.77
  11   1 -11  270.36   88.82
  11  -1 -12  398.39  101.02
  11   1 -12  306.64  132.08
  11  -1 -12  454.89  132.19
  11   1 -12  234.46   99.21
 -11  -1  12    1.55   96.38
  11   1 -13  313.83   95.64
 -11  -1  13  380.83   99.87
  11  -1 -13  370.18  141.94
  11   1 -13  411.53  139.90
  11  -1 -13  395.51   95.87
  11  -1 -14  245.46  160.30
  11   1 -14  121.21  169.77
  11   1 -14  320.33  157.21
 -11  -1  14   17.53  123.03
  11  -1 -14  130.55  119.91
 -11  -1  15   61.55  123.29
  11  -1 -15   -8.79  163.96
  11  -1 -15   12.63  125.84
  11   1 -15   67.42  165.46
  11   1 -15   69.49  174.60
 -11  -1  16   62.42  129.19
  11   1 -16    2.85  142.81
  11  -1 -16  160.24  141.49
  11   1 -16  298.08  196.47
  11  -1 -16  200.89  128.96
  11   2  -1  663.14   78.60
  11  -2  -1  501.71  110.45
  11   2  -1  587.24  107.64
 -11   2   1  574.91  108.49
  11  -2  -2   16.77   71.21
  11   2  -2   -4.27   71.81
 -11   2   2   45.27   73.57
  11   2  -2   47.55  101.91
  11  -2  -2  -23.57   75.53
 -11   2   3  133.91  104.67
  11   2  -3  213.71   98.96
  11  -2  -3  126.77   76.34
  11  -2  -3  118.38   75.12
  11   2  -3   83.05  101.21
 -11  -2   4  501.12  108.86
  11   2  -4  579.84  106.05
  11  -2  -4  596.37   81.35
  11   2  -4  747.05  106.98
 -11   2   4  819.95  108.67
  11  -2  -4  826.03  112.24
 -11  -2   5 1241.77   85.33
  11  -2  -5 1687.27  116.66
 -11   2   5 1792.05   91.30
  11   2  -5 1593.44  113.67
  11   2  -5 1911.96  112.73
  11  -2  -5 1618.81   91.35
  11  -2  -6  783.10  109.17
  11  -2  -6  620.50  113.21
 -11  -2   6  816.13  107.02
  11   2  -6  718.20   78.07
  11   2  -6  887.97  105.98
 -11   2   6  735.26   84.62
  11   2  -7  201.22  102.44
 -11  -2   7   77.55  104.53
 -11   2   7  194.96   74.87
  11   2  -7  171.72  105.36
  11  -2  -7  253.34  104.92
  11  -2  -7   50.72  110.53
  11  -2  -8  -16.30  107.50
  11   2  -8  -18.67  102.28
  11   2  -8  -25.72  103.54
  11  -2  -8  -66.22  106.61
 -11  -2   8   83.44  102.79
  11   2  -9 1170.60   85.21
  11   2  -9 1053.51  109.32
  11  -2  -9 1112.95   89.34
 -11  -2   9 1247.50  109.52
  11  -2  -9  985.80   86.62
  11   2 -10 2725.20  110.55
  11  -2 -10 2514.55  147.12
  11   2 -10 2150.44  108.07
  11  -2 -10 2217.02  114.48
 -11  -2  10 2300.68  143.77
  11   2 -11  651.21  136.30
  11   2 -11  639.98  136.48
 -11  -2  11  704.28   99.02
  11  -2 -11  748.61  139.91
  11  -2 -11  815.14  136.68
  11   2 -12  -63.38  131.51
 -11  -2  12  117.77  133.04
  11  -2 -12  -10.33  138.74
  11  -2 -12  -46.20  132.44
  11   2 -12   25.62   94.80
 -11  -2  13  -36.20  138.25
  11  -2 -13   36.42  141.18
  11  -2 -13    3.11  134.18
  11   2 -13  -28.71   95.07
  11   2 -13  128.33   96.79
  11  -2 -14  320.25  124.24
  11  -2 -14  282.21  164.03
 -11  -2  14   67.67  173.70
  11   2 -14  199.38  123.82
  11   2 -14  154.51  117.68
  11   2 -15  618.24  172.55
  11  -2 -15  482.13  183.11
  11   2 -15  417.77  129.11
 -11  -2  15  118.48  182.37
  11  -2 -15  518.01  122.70
  11  -3  -1  157.22  111.49
 -11   3   1  303.93   79.58
  11   3  -1  354.31  106.13
  11   3  -1  382.43  105.68
  11   3  -2 2007.73  117.85
  11   3  -2 1629.31   90.67
  11  -3  -2 1660.12  119.28
 -11   3   2 1701.74  120.68
 -11  -3   2  322.66   79.81
  11   3  -3 1112.46   85.01
  11  -3  -3 1062.28  115.06
 -11  -3   3 1051.39  114.44
  11   3  -3 1086.54  112.73
 -11   3   3 1111.63   85.87
 -11  -3   4   72.28  103.63
 -11   3   4  100.20  105.43
  11  -3  -4 -102.82  106.22
  11   3  -4  131.81   71.95
  11   3  -4   14.96  102.99
  11  -3  -4  151.52  105.52
  11  -3  -5   17.39  105.79
  11   3  -5   35.46   71.51
  11   3  -5   -4.06   72.15
 -11   3   5  -66.73  105.73
 -11  -3   5    4.00  101.44
  11  -3  -5  -55.17   77.09
  11  -3  -6  120.55  109.60
 -11   3   6  202.57  106.63
 -11  -3   6  212.39  103.84
  11   3  -6  167.87   74.72
  11  -3  -6  142.06   78.63
  11   3  -6  297.89  103.52
  11   3  -7  467.96  108.45
 -11  -3   7  402.32   79.83
  11   3  -7  470.83  106.41
  11  -3  -7  383.96   83.53
 -11   3   7  626.40  109.77
  11  -3  -7  403.17  114.49
  11   3  -8  397.66  116.99
 -11   3   8  435.40  132.81
  11  -3  -8  431.25  125.99
  11  -3  -8  491.34  132.62
  11   3  -8  420.22   93.94
 -11  -3   8  315.16   91.93
  11   3  -9  226.69   90.51
 -11  -3   9  165.49  127.52
 -11   3   9  145.45   93.02
  11   3  -9  103.51   91.23
  11  -3  -9  243.26  134.00
  11  -3  -9  185.10  133.53
  11   3 -10   -9.80  132.14
  11  -3 -10  -28.27  135.62
 -11  -3  10  100.39  128.69
  11   3 -10  168.76  130.14
  11  -3 -10  -10.50   94.71
  11  -3 -11  391.22  136.04
  11   3 -11  360.32  134.39
  11   3 -11  369.37  135.31
  11  -3 -11  215.94  142.86
 -11  -3  11  135.00  136.99
 -11  -3  12  889.65  120.01
  11  -3 -12  803.57  175.93
  11   3 -12 1134.76  165.35
  11  -3 -12 1005.79  168.35
  11   3 -12  852.20  155.61
  11  -3 -13  466.29  117.48
  11   3 -13  315.56  171.21
 -11  -3  13  186.73  173.67
  11  -3 -13  431.65  172.08
  11   3 -13  661.95  164.03
  11   3 -14  360.39  168.30
  11   3 -14  245.83  172.67
  11  -3 -14  218.89  175.72
 -11  -3  14   53.82  175.31
  11  -3 -14  302.30  169.15
  11   4  -1  114.75  105.63
 -11  -4   1   30.28   77.56
 -11   4   1   30.13   75.88
  11  -4  -1   -3.03   76.95
  11   4  -1   49.28   74.02
  11  -4  -2  114.24  107.31
  11   4  -2   -7.63   74.79
  11   4  -2    7.65   75.65
 -11   4   2  -19.49  121.63
 -11  -4   2   60.16  106.29
  11   4  -3   48.53   74.68
  11   4  -3   50.27   89.67
 -11  -4   3   53.41  105.30
  11  -4  -3   54.25  106.51
 -11   4   3  -69.47  122.17
  11   4  -4  416.53   95.98
 -11   4   4  390.21  132.07
  11   4  -4  306.34  132.36
 -11  -4   4  344.21   94.06
  11  -4  -4  347.80   95.05
  11  -4  -5  161.70  130.88
 -11  -4   5  -86.65  130.08
  11   4  -5   44.83  130.46
 -11   4   5  127.46   93.84
  11   4  -5   88.06   91.20
  11   4  -6   54.77  129.61
  11   4  -6   78.64  131.29
  11  -4  -6  -23.81   97.74
 -11  -4   6   88.83   90.89
  11  -4  -6  -65.21  136.88
 -11   4   6   46.20   94.17
  11   4  -7  -55.01  132.59
  11   4  -7    9.75   92.88
 -11   4   7  130.79   94.64
  11  -4  -7  -32.79   95.74
 -11  -4   7   42.31   91.57
  11  -4  -7  132.26  134.43
 -11  -4   8  -88.22   94.83
  11  -4  -8  -41.06  136.19
  11   4  -8  -90.60  131.14
  11  -4  -8  -18.48  135.06
 -11   4   8   45.58  133.02
  11   4  -8   66.43  130.99
  11  -4  -9  -22.00  100.05
  11   4  -9   92.10  134.97
  11  -4  -9   49.57  137.21
 -11  -4   9  182.82  132.13
  11   4  -9  121.49   93.48
 -11   4   9   19.80  138.96
  11   4 -10   82.32  149.81
  11  -4 -10   78.45  120.49
  11   4 -10   58.38  163.64
 -11   4  10  233.66  115.55
  11  -4 -10  116.70  167.82
 -11  -4  10   72.12  149.98
  11   4 -11  250.84  116.80
  11  -4 -11  131.60  172.37
 -11  -4  11  303.49  167.42
  11   4 -11   72.44  119.41
  11  -4 -11   72.08  172.12
 -11  -4  12   81.90  167.54
  11  -4 -12   18.09  121.17
  11   4 -12    5.38  119.53
  11   4 -12   27.18  166.42
  11  -4 -12   86.34  169.76
  11  -4 -13   93.32  205.03
  11   4 -13  -84.28  141.53
 -11  -4  13    5.66  142.21
  11  -4 -13  148.83  139.68
  11   4 -13  206.03  199.25
  11   5  -1  299.55  136.02
 -11  -5   1  163.57  137.22
  11  -5  -1  276.99  135.90
  11   5  -1  212.46  137.21
 -11   5   1  190.19   99.49
  11   5  -2  424.89  138.17
  11  -5  -2  521.26  138.20
 -11  -5   2  446.65   98.74
 -11   5   2  440.33  136.94
  11   5  -2  469.66   98.15
 -11  -5   3  247.15  136.88
  11  -5  -3  251.38  137.52
 -11   5   3  184.89  136.90
  11   5  -3  260.06  135.07
  11   5  -3  173.88  137.65
  11  -5  -4    2.71   96.49
  11   5  -4   69.11   93.73
 -11   5   4   64.69   97.14
  11   5  -4   20.25  136.40
 -11  -5   4 -148.16  140.91
  11   5  -5   23.37  137.66
  11  -5  -5  -88.33  137.87
 -11   5   5  -73.76  139.61
 -11  -5   5   87.35   96.76
  11   5  -5 -101.65  136.94
  11  -5  -6   89.96  138.83
 -11  -5   6  162.58   95.25
  11   5  -6   67.93  134.79
 -11   5   6   45.39  154.06
  11   5  -6   27.61   97.61
 -11  -5   7   76.91  117.20
  11  -5  -7   79.52  166.58
  11   5  -7    3.31  117.01
  11  -5  -7  -41.08  171.46
 -11   5   7  -33.95  168.85
  11  -5  -8  182.47  165.60
  11   5  -8  144.41  165.13
 -11  -5   8  119.53  117.22
 -11   5   8  121.15  168.13
  11  -5  -8  150.11  120.63
  11  -5  -9   15.59  121.50
  11   5  -9  -24.16  166.42
 -11  -5   9  -78.62  169.91
 -11   5   9   82.88  120.17
  11  -5  -9  105.14  169.19
  11  -5 -10  -44.85  174.28
 -11  -5  10   70.87  118.62
  11  -5 -10   42.51  122.87
 -11   5  10   65.13  168.86
  11   5 -10    4.89  171.24
  11   5 -11 -186.66  144.96
 -11  -5  11   97.83  141.82
  11  -5 -11   28.73  145.88
  11   6  -1   81.42  173.28
 -11   6   1  240.31  173.05
 -11  -6   1  410.16  170.52
  11   6  -1  272.19  172.64
  11  -6  -1  204.70  173.55
 -11  -6   2  102.97  170.42
  11  -6  -2  -84.89  122.84
 -11   6   2 -133.58  173.48
  11   6  -2   19.95  171.91
  11   6  -2   20.74  120.88
  11  -6  -3  -23.26  170.80
  11   6  -3  -13.09  119.56
  11   6  -3   81.53  168.73
 -11  -6   3  -17.05  173.30
 -11   6   3  163.97  171.72
  11   6  -4  272.39  174.85
 -11  -6   4  298.65  125.07
  11   6  -4  341.86  172.81
  11  -6  -4  171.03  174.61
 -11   6   4  484.87  173.90
  11  -6  -5  364.75  176.35
  11   6  -5  509.06  125.53
 -11   6   5  439.67  178.05
 -11  -6   5  341.35  125.29
 -11   6   6  234.05  143.17
 -11  -6   6  321.05  142.82
  11   6  -6  424.25  201.99
  11  -6  -6  199.79  144.53
  11  -6  -7   53.41  140.67
 -11  -6   7 -140.68  148.35
 -11   6   7   62.97  143.41
  10   0  -1  839.79   89.01
  10   0  -1  669.11   66.54
 -10   0   1  785.99   67.05
  10   0  -2 2016.54   99.80
  10   0  -2 1763.22   98.44
 -10   0   2 1924.76   98.80
  10   0  -3 1600.21   97.54
  10   0  -3 1899.72   79.64
  10   0  -4  890.54   91.63
  10   0  -4 1120.55   90.63
  10   0  -5   15.47   80.39
  10   0  -5   10.58   79.94
  10   0  -6  592.10   88.19
  10   0  -6  715.77   86.73
  10   0  -7  872.58   88.22
  10   0  -7  627.12   90.58
  10   0  -8  553.83   96.08
  10   0  -8  656.46  103.44
  10   0  -9  190.85  100.48
  10   0  -9   67.64   76.24
  10   0 -10  329.74  101.57
  10   0 -10  153.24   77.46
  10   0 -11  943.55  112.39
  10   0 -11  932.42  107.45
  10   0 -12  462.27   82.54
  10   0 -12  611.29  106.86
  10   0 -13  633.62  142.13
  10   0 -13 1092.80  131.81
  10   0 -14   52.77   92.76
  10   0 -14   82.51  139.68
  10   0 -15   30.87   95.50
  10   0 -15   72.73  141.28
  10   0 -16  242.24  176.67
  10   0 -16  458.25  168.31
  10   0 -17 1172.78  192.91
  10   0 -17  892.23  134.08
 -10   1   1   61.75   82.07
  10   1  -1   76.19   80.42
  10   1  -1   94.08   79.98
  10  -1  -1  163.22   58.45
  10  -1  -1  127.07   57.19
  10   1  -2   13.37   57.03
  10  -1  -2  -31.74   81.90
  10   1  -2   25.68   53.41
 -10   1   2   13.86   57.43
  10  -1  -2   -1.65   81.59
 -10   1   3    9.88   80.94
  10  -1  -3   74.85   80.38
  10  -1  -3  -17.24   57.83
  10   1  -3   54.73   79.59
  10   1  -3   91.94   78.16
 -10   1   4  380.32   84.74
  10   1  -4  516.24   61.01
  10   1  -4  412.15   60.40
  10  -1  -4  389.95   62.83
  10  -1  -4  449.66   84.64
  10  -1  -5  798.18   89.35
  10   1  -5  801.14   86.98
  10  -1  -5  737.15   87.90
 -10   1   5  805.98   87.92
  10   1  -5  721.71   63.74
 -10  -1   6  539.96   87.27
  10   1  -6  738.19   65.33
  10  -1  -6  633.35   87.80
  10  -1  -6  667.43   88.33
  10   1  -6  669.71   85.45
  10   1  -7   55.73   82.35
  10   1  -7  166.16   79.58
  10  -1  -7   74.27   60.57
 -10  -1   7   -4.64   57.61
  10  -1  -7   71.61   81.87
  10  -1  -8  128.91  105.46
  10   1  -8   32.54   72.04
 -10  -1   8   88.10   73.38
  10   1  -8   93.37  101.28
  10  -1  -8   99.80   70.75
  10  -1  -9  494.94  105.07
  10   1  -9  505.32  101.97
 -10  -1   9  405.14   77.65
  10   1  -9  419.52  104.94
  10  -1  -9  449.44   77.85
  10  -1 -10  918.83  109.20
 -10  -1  10  874.38  113.05
  10  -1 -10  762.22   86.35
  10   1 -10  684.17  113.60
  10   1 -10  938.12  110.21
 -10  -1  11  895.81  114.29
  10  -1 -11  658.45   80.18
  10   1 -11  666.83   78.21
  10  -1 -11  536.38  114.90
  10   1 -11  653.94   81.87
  10  -1 -12  295.51  105.13
  10   1 -12  283.53   77.75
  10  -1 -12  309.04  112.39
  10   1 -12  330.83  109.74
 -10  -1  12  314.17  112.60
  10   1 -13  227.16  135.78
  10  -1 -13   67.74  100.97
 -10  -1  13  114.86   98.74
  10   1 -13  153.89  129.01
  10  -1 -13  187.22   91.16
  10   1 -14  160.75  134.02
  10   1 -14  129.88  141.30
  10  -1 -14  344.35  132.65
 -10  -1  14  243.44   99.18
  10  -1 -14  219.65  100.80
  10  -1 -15  236.17  161.93
  10   1 -15  433.74  158.63
  10   1 -15  471.30  116.43
  10  -1 -15  472.49  115.49
 -10  -1  15  246.67  123.75
  10   1 -16  175.68  177.15
  10   1 -16  274.70  120.74
 -10  -1  16  217.64  177.18
  10  -1 -16  284.93  125.19
  10  -1 -16  344.66  166.73
  10   1 -17   35.40  148.17
  10   1 -17   -4.70  201.55
  10  -1 -17  151.42  198.31
 -10  -1  17  110.59  193.09
  10  -1 -17   89.69  207.45
  10   2  -1    7.62   77.41
 -10   2   1   -7.96   57.05
  10  -2  -1  -54.76   58.48
  10   2  -1   -5.04   57.09
  10  -2  -2   43.99   79.75
  10   2  -2  -23.52   77.79
 -10   2   2  -29.94   82.21
  10   2  -2   62.02   80.64
 -10  -2   3  -13.05   56.16
  10   2  -3   13.68   78.41
 -10   2   3   40.76   82.48
  10   2  -3  -10.17   57.99
  10  -2  -3   30.83   58.34
  10  -2  -3  -86.88   82.39
  10  -2  -4   32.35   57.69
 -10  -2   4   39.96   80.24
  10   2  -4   29.74   78.37
  10   2  -4   53.85   78.77
 -10   2   4   93.62   78.71
  10  -2  -4  108.34   56.57
  10  -2  -5   11.34   56.77
 -10  -2   5  111.70   79.74
  10   2  -5   23.86   55.17
  10  -2  -5   -3.67   59.11
  10   2  -5   28.06   77.97
 -10   2   5   17.47   80.31
 -10  -2   6   25.93   54.92
  10  -2  -6    7.91   71.62
  10  -2  -6    5.07   94.48
  10   2  -6   59.78   77.17
 -10   2   6   13.16   92.37
  10   2  -6    9.41   89.18
 -10  -2   7   67.57   99.45
  10   2  -7  194.47   69.42
  10   2  -7  128.13  100.16
  10  -2  -7  179.39  105.41
  10  -2  -7  165.59  102.25
 -10   2   7  149.58   73.21
  10   2  -8   32.35   71.49
  10  -2  -8  -10.07   72.61
  10   2  -8    7.19   70.46
  10  -2  -8   53.52   71.35
 -10  -2   8   22.35   99.87
  10   2  -9   87.25   75.48
  10   2  -9  168.15   71.16
 -10  -2   9  137.10  103.00
  10  -2  -9   89.71  104.99
  10  -2  -9  151.53  105.63
  10   2 -10   35.74  102.33
  10  -2 -10  -14.51  108.00
  10   2 -10   24.15  103.20
 -10  -2  10  -75.96   73.29
  10  -2 -10    9.69  101.70
 -10  -2  11   67.35  107.35
  10  -2 -11   12.38   81.37
  10   2 -11   30.14   76.88
  10  -2 -11  105.71   74.73
  10   2 -11  129.37  104.40
 -10  -2  12   71.08   93.09
  10   2 -12  -59.41  133.46
  10  -2 -12  108.15  136.38
  10  -2 -12  221.24  129.35
  10   2 -12   17.94   91.54
  10   2 -13   -6.94  132.91
  10   2 -13   21.62  135.36
  10  -2 -13  122.66  129.15
 -10  -2  13  115.82   95.76
  10  -2 -13  -86.00  141.63
  10  -2 -14  -47.97  134.37
  10   2 -14  142.57  137.94
  10  -2 -14   88.87  140.23
 -10  -2  14    9.41   99.62
  10   2 -14  113.38   93.11
  10   2 -15   25.82  165.45
  10   2 -15   84.39  171.45
  10  -2 -15 -106.15  166.29
 -10  -2  15 -116.40  173.06
  10  -2 -15   88.60  172.56
  10   2 -16   43.13  169.85
  10   2 -16   99.59  124.78
  10  -2 -16   26.42  179.49
 -10  -2  16    6.99  177.83
  10  -2 -16  106.22  170.66
  10   3  -1   22.92  102.04
 -10   3   1  -39.09   72.53
  10   3  -1  -50.54   70.37
  10  -3  -1   14.84  102.35
 -10  -3   1  -10.06   73.19
  10   3  -2  221.91   98.43
  10  -3  -2  154.65  102.85
 -10  -3   2  179.96  102.03
  10   3  -2  157.96   71.94
 -10   3   2  147.24  103.66
  10   3  -3  -17.00  100.00
  10   3  -3  -10.94   69.49
  10  -3  -3   21.50  104.01
 -10  -3   3   28.88  100.30
 -10   3   3   27.96  102.98
 -10  -3   4  581.23  104.11
  10  -3  -4  525.21  110.89
 -10   3   4  602.74  108.08
  10   3  -4  549.42   74.99
  10   3  -4  583.49  105.79
  10   3  -5  349.46   71.52
 -10  -3   5  329.67  101.98
 -10   3   5  221.90  108.92
  10   3  -5  318.89  102.58
  10  -3  -5  221.61  107.11
  10  -3  -5  339.09  108.48
  10   3  -6   80.59   72.94
  10   3  -6  110.14  101.19
 -10  -3   6   82.73   71.53
  10  -3  -6   43.19   76.76
  10  -3  -6   72.03   78.51
 -10   3   6  104.38  105.77
  10  -3  -7  -28.35  104.36
 -10  -3   7  139.09   69.35
  10   3  -7   -0.70  101.40
  10  -3  -7   -6.04  106.32
 -10   3   7   31.37   73.02
  10   3  -7   14.84  101.85
  10   3  -8  123.60  103.29
 -10  -3   8   27.71   73.14
  10   3  -8    7.99  103.82
  10  -3  -8  105.58   74.39
  10  -3  -8   82.61   76.00
 -10   3   8   60.27  106.99
  10  -3  -9  166.68  111.00
  10   3  -9  294.55  105.09
  10   3  -9  163.42   76.51
 -10  -3   9  285.02  106.87
 -10   3   9  262.02  108.86
  10  -3  -9  268.36   77.25
 -10  -3  10  413.59  118.57
  10   3 -10  413.94  118.50
  10  -3 -10  420.75  132.73
  10   3 -10  445.34  130.25
  10  -3 -10  404.78   96.65
  10   3 -11  148.13  129.63
  10  -3 -11   64.47  133.18
  10  -3 -11   86.98  135.81
 -10  -3  11  -21.77  131.06
  10   3 -11   -5.69   93.38
  10  -3 -12  218.49  131.62
  10  -3 -12   28.91  139.47
 -10  -3  12   45.26   97.40
  10   3 -12   72.23  131.60
 -10  -3  13  158.20   97.79
  10  -3 -13  175.43  134.19
  10   3 -13   27.38  137.55
  10  -3 -13   72.94  142.29
 -10  -3  14  130.51  116.47
  10  -3 -14  -25.45  124.42
  10  -3 -14   43.34  167.96
  10   3 -14   76.78  118.95
  10   3 -14 -161.85  165.77
  10  -3 -15  175.89  177.77
  10   3 -15  -69.28  128.34
  10  -3 -15  226.21  168.80
  10   3 -15  436.33  166.43
 -10  -3  15  123.99  175.72
 -10   4   1  441.62   77.87
  10   4  -1  432.94  108.69
  10   4  -1  496.69  106.62
  10  -4  -1  483.94  109.69
 -10  -4   1  306.72  108.65
  10   4  -2 1470.96  116.28
 -10  -4   2 1297.26  118.13
  10   4  -2 1246.12   86.69
 -10   4   2 1360.69  117.28
  10  -4  -2 1172.34   90.65
 -10   4   3 1604.13   93.32
  10  -4  -3 1591.97   93.77
  10   4  -3 1589.26   89.82
 -10  -4   3 1639.58  117.96
  10   4  -3 1928.43  118.76
  10  -4  -4  429.23  107.93
  10   4  -4  494.40  108.47
 -10   4   4  439.46  109.79
 -10  -4   4  316.45  108.28
  10   4  -4  363.56   78.23
  10  -4  -5  119.47   73.93
  10   4  -5   46.73   73.92
 -10  -4   5   56.67   74.02
 -10   4   5   38.45  106.55
  10   4  -5  126.82  102.26
 -10   4   6  485.35  110.76
 -10  -4   6  567.50  106.71
  10   4  -6  585.88   78.50
  10  -4  -6  637.34  109.96
 -10   4   7  410.58  126.83
  10   4  -7  584.43  110.33
  10  -4  -7  455.87  113.35
  10  -4  -7  232.53   79.83
 -10  -4   7  473.84  109.51
  10   4  -8  447.81   96.08
 -10   4   8  315.41  135.58
  10  -4  -8  388.71   95.43
 -10  -4   8  402.90   92.16
  10  -4  -8  277.96   97.44
 -10  -4   9  198.00  127.75
  10  -4  -9   20.62  136.53
  10   4  -9  102.34  129.61
  10  -4  -9   36.57   94.71
 -10   4   9   79.26  133.05
  10  -4 -10  112.02  135.57
  10   4 -10  125.42   94.84
  10  -4 -10   90.76  136.41
 -10   4  10  -33.23  137.57
 -10  -4  10  119.81   92.61
  10   4 -11  319.79  135.20
  10  -4 -11  270.69  141.42
 -10  -4  11  379.99  134.20
  10  -4 -11  127.71  142.81
 -10  -4  12  521.14  168.59
  10  -4 -12  870.73  125.06
  10  -4 -12  918.33  173.45
  10   4 -12  976.08  164.62
  10   4 -13  433.50  120.42
  10  -4 -13  467.00  175.27
  10  -4 -13  340.71  175.49
 -10  -4  13   89.17  173.75
 -10  -4  14  312.51  185.62
  10   4 -14  252.49  183.01
  10  -4 -14   16.64  191.33
  10  -4 -14   93.29  195.05
 -10  -5   1  176.01  133.98
  10   5  -1  183.40  134.27
 -10   5   1  149.81   97.32
  10   5  -1  277.17  132.31
  10  -5  -1  188.25  133.68
  10  -5  -2   70.10  130.73
  10   5  -2   12.02   92.58
 -10   5   2    0.71   93.22
 -10  -5   2   32.70  130.92
  10   5  -2   38.58   93.49
 -10   5   3 -127.09  137.47
  10   5  -3  -14.35  130.88
  10  -5  -3  -19.55  132.19
 -10  -5   3   26.64  131.29
  10   5  -3  128.51  128.98
 -10  -5   4  268.97   95.43
 -10   5   4  219.90  138.46
  10   5  -4  398.65   95.21
  10  -5  -4  327.87   95.93
  10  -5  -5  700.82  140.47
  10   5  -5  639.50  101.82
 -10   5   5  701.44  103.35
 -10  -5   5  846.51  136.96
  10   5  -6  345.51   98.22
 -10   5   6  327.32  137.71
 -10  -5   6  427.58  132.76
  10  -5  -6  342.05  135.91
  10  -5  -7   69.08  137.18
 -10  -5   7  -18.90  134.13
  10   5  -7  -38.84   95.76
 -10   5   7   18.20  136.24
 -10   5   8   97.87   98.49
  10  -5  -8 -102.99  140.16
  10   5  -8  202.97   95.94
 -10  -5   8  166.21   96.67
  10  -5  -8  237.60  139.05
  10   5  -9  622.95  166.36
 -10  -5   9  473.83  165.30
 -10   5   9  518.58  168.11
  10  -5  -9  418.41  123.60
  10  -5  -9  606.20  119.11
  10   5 -10  720.63  169.11
  10  -5 -10  698.64  171.92
 -10  -5  10  561.01  120.92
 -10   5  10  539.58  171.60
  10  -5 -10  606.19  173.98
 -10   5  11  459.48  172.76
  10   5 -11  379.47  119.16
 -10  -5  11  256.70  124.26
  10  -5 -11  295.43  176.76
  10  -5 -11  298.37  125.31
  10  -5 -12  115.26  205.94
 -10  -5  12  193.41  140.97
  10  -5 -12   43.42  191.96
  10   5 -12  129.88  140.14
 -10  -6   1   -1.15  120.82
 -10   6   1   63.10  119.02
  10   6  -1  107.13  168.13
  10   6  -1   -8.94  168.34
  10  -6  -1   45.91  164.57
  10  -6  -2  128.29  165.16
  10   6  -2  148.55  166.39
 -10   6   2  106.96  167.01
 -10  -6   2   98.75  120.56
 -10   6   3  193.49  167.40
 -10  -6   3   38.93  168.37
  10   6  -3   69.79  121.60
  10  -6  -3  -29.93  117.93
  10   6  -4   92.96  168.78
 -10  -6   4  149.08  119.23
 -10   6   4  -33.08  125.00
  10  -6  -4   78.74  118.71
  10   6  -5  174.45  166.52
 -10  -6   5   37.60  169.15
 -10   6   5  268.60  165.87
  10  -6  -5   72.98  116.99
  10   6  -6  -26.17  168.09
 -10   6   6  187.10  166.58
 -10  -6   6  141.52  166.51
  10  -6  -6   13.92  117.34
  10  -6  -7  176.95  172.16
  10   6  -7  262.48  119.77
 -10  -6   7  200.93  123.69
 -10   6   7   99.80  174.42
 -10  -6   8  -42.24  176.20
  10   6  -8   89.74  125.19
  10  -6  -8  290.83  171.89
  10  -6  -8   -6.69  126.43
 -10   6   8  127.69  173.61
  10  -6  -9   63.39  205.20
  10   6  -9  100.33  202.81
 -10  -6   9  -13.63  203.28
 -10   6   9   -1.00  203.49
  10  -6  -9  -22.47  203.87
  -9   0   1    9.14   79.36
   9   0  -1   -2.79   77.53
   9   0  -1   -1.79   77.71
   9   0  -2   -0.98   55.57
   9   0  -2   12.43   76.90
  -9   0   2   78.15   78.08
   9   0  -3    7.30   77.70
   9   0  -3    7.77   76.40
  -9   0   3  -13.13   77.88
   9   0  -4   -7.81   55.16
   9   0  -4   67.93   77.59
   9   0  -5   57.92   79.36
   9   0  -5   -4.03   76.21
   9   0  -6   41.01   76.34
   9   0  -6   11.26   76.64
   9   0  -7  -36.21   56.52
   9   0  -7   26.60   53.97
   9   0  -8   21.98   79.50
   9   0  -8   -3.95   55.02
   9   0  -9   22.30   76.07
   9   0  -9    6.52   59.39
   9   0 -10  -96.55   98.34
  -9   0  10   16.67  104.84
   9   0 -10   30.59  103.98
   9   0 -11   59.17  105.91
  -9   0  11   26.21  105.68
   9   0 -11  -20.91   69.82
  -9   0  12  -22.48   76.50
   9   0 -12   -8.19   76.38
   9   0 -12  -66.83  101.87
  -9   0  13   26.24   76.66
   9   0 -13 -115.78  111.72
   9   0 -13   41.61  102.32
   9   0 -14   49.24  138.32
  -9   0  14   28.43   97.14
   9   0 -14  -20.14  126.99
  -9   0  15  -74.92  102.47
   9   0 -15  -37.16  141.57
   9   0 -15  -15.44   93.78
   9   0 -16 -200.14  162.86
  -9   0  16   65.54  102.12
   9   0 -16 -138.22  165.34
   9   0 -17  101.13  167.94
  -9   0  17   37.63  172.03
   9   0 -17    4.34  174.50
  -9   0  18 -258.60  211.75
   9   0 -18    9.56  209.91
   9   0 -18   13.82  143.34
   9   1  -1  552.83   84.71
  -9   1   1  518.59   64.87
   9   1  -1  518.92   85.50
   9  -1  -1   96.22   59.16
   9  -1  -1  516.78   85.04
   9  -1  -2  581.64   87.89
   9   1  -2  652.69   62.22
  -9   1   2  580.23   65.85
   9   1  -2  609.70   85.06
   9  -1  -2  637.23   87.08
  -9   1   3  385.06   61.02
   9   1  -3  388.19   61.37
   9  -1  -3  502.63   81.85
   9   1  -3  479.11   82.51
   9  -1  -3  489.34   82.83
  -9  -1   4   67.84   78.40
   9  -1  -4  -35.32   56.58
   9  -1  -4   -0.50   56.02
   9   1  -4  -37.91   78.40
  -9   1   4  -13.24   79.03
   9   1  -4  -63.27   77.69
   9   1  -5  193.46   56.69
   9  -1  -5  246.17   81.89
   9   1  -5  210.10   79.59
  -9   1   5  217.46   57.98
   9  -1  -5  249.10   81.43
  -9  -1   5  181.18   57.36
   9   1  -6  356.01   81.26
  -9  -1   6  350.09   81.89
   9  -1  -6  300.22   84.81
   9  -1  -6  349.73   61.29
   9   1  -6  402.10   78.09
   9  -1  -7  526.10   84.61
   9   1  -7  602.68   83.14
   9   1  -7  405.60   62.08
   9  -1  -7  457.40   64.10
  -9  -1   7  534.22   63.71
   9  -1  -8  376.00   85.14
  -9  -1   8  379.16   84.42
   9   1  -8  405.56   80.92
   9  -1  -8  396.66   62.69
   9   1  -8  354.22   60.57
   9  -1  -9   60.92   79.42
   9   1  -9   25.86   56.80
   9  -1  -9   -7.16   58.73
   9   1  -9   33.02   54.71
  -9  -1   9   -9.15   80.72
   9  -1 -10   43.31   98.60
   9   1 -10  -56.53   70.16
  -9  -1  10   24.12  102.39
   9  -1 -10   13.51   74.86
   9   1 -10  -14.65   72.82
   9   1 -11 1461.03  112.92
   9  -1 -11 1453.62   87.60
   9  -1 -11 1286.56   91.84
  -9  -1  11 1344.39   87.74
   9   1 -11 1474.94   84.84
   9   1 -12  617.39  104.02
  -9  -1  12  424.78  111.18
   9  -1 -12  451.96  106.19
   9  -1 -12  454.99  112.25
   9   1 -12  290.58   79.91
  -9  -1  13  224.34  112.01
   9   1 -13  280.18  105.17
   9  -1 -13  183.27  114.10
   9   1 -13  162.85   78.77
   9  -1 -13  188.05  105.88
  -9  -1  14   69.07  135.52
   9  -1 -14   43.20  127.90
   9   1 -14   81.07   95.39
   9  -1 -14  -82.44  138.82
   9   1 -14    2.53  130.57
   9  -1 -15  156.38  138.38
   9   1 -15  -28.97  140.81
   9  -1 -15  -60.82   94.77
   9   1 -15   53.70  132.98
  -9  -1  15   -7.16  139.86
   9  -1 -16  204.28  171.89
   9  -1 -16   55.20  165.10
  -9  -1  16  140.41  120.04
   9   1 -16    0.30  175.98
   9   1 -16  193.24  115.51
  -9  -1  17   97.17  174.88
   9  -1 -17  -36.44  172.31
   9  -1 -17  161.44  178.04
   9   1 -17   45.57  119.48
   9   1 -17   71.18  126.26
   9   1 -18   -7.11  211.87
   9   1 -18  -10.66  148.94
   9  -1 -18  -31.04  214.63
  -9   2   1  722.58   68.02
   9   2  -1  698.90   65.78
   9   2  -1  672.04   88.09
  -9  -2   1  712.36   88.13
   9  -2  -1  762.64   66.63
  -9   2   2   53.00   55.98
   9   2  -2  100.08   77.05
  -9  -2   2  -11.19   57.06
   9   2  -2   18.22   55.09
   9  -2  -2   67.34   81.13
  -9  -2   3 1061.80   89.18
   9   2  -3  802.41   86.00
   9  -2  -3  823.99   89.20
   9   2  -3  831.49   65.50
  -9   2   3  710.47   68.38
  -9   2   4 1752.44   99.33
   9   2  -4 1631.09   93.38
   9   2  -4 1884.61   96.15
   9  -2  -4 1719.63   79.79
   9  -2  -4 1760.17  100.32
  -9  -2   4 1667.44   93.70
   9   2  -5 1156.65   69.16
   9   2  -5 1435.29   90.12
   9  -2  -5 1082.39   93.32
  -9   2   5 1227.06   73.45
   9  -2  -5 2001.99  100.25
  -9  -2   5 1186.63   90.41
   9  -2  -6  583.33   88.77
   9   2  -6  619.64   64.75
   9   2  -6  604.24   83.32
  -9  -2   6  612.29   83.03
  -9   2   6  636.13   86.57
   9  -2  -6  701.35   66.01
   9   2  -7   38.67   55.21
   9  -2  -7   41.44   81.70
  -9   2   7   17.50   79.87
  -9  -2   7   18.90   79.43
   9  -2  -7   42.45   80.13
   9   2  -7   -1.11   54.55
   9   2  -8  121.21   58.61
   9   2  -8  217.94   79.02
  -9  -2   8  136.46   80.70
   9  -2  -8  142.98   62.10
  -9   2   8  213.16   58.25
   9  -2  -8  219.07   83.67
   9  -2  -9  270.05  106.71
   9  -2  -9  288.73  103.48
   9   2  -9  297.76   73.33
   9   2  -9  276.85   74.97
  -9  -2   9  343.32  101.44
  -9  -2  10 1144.40   84.58
   9  -2 -10 1356.63  114.05
   9   2 -10 1481.79  110.71
   9   2 -10 1120.82  113.95
   9  -2 -10 1194.32  119.21
   9   2 -11  529.34   77.90
  -9  -2  11  588.25  109.43
   9  -2 -11  681.24  108.40
   9  -2 -11  573.03  114.36
   9   2 -11  711.38  108.40
   9   2 -12   44.78  106.23
  -9  -2  12  -64.37  108.92
   9  -2 -12   73.14  109.23
   9   2 -12   78.77   71.78
   9  -2 -12   23.31  103.27
   9  -2 -13  293.13  138.11
   9  -2 -13  277.22  130.69
  -9  -2  13  180.29   97.71
   9   2 -13  109.36  135.51
   9   2 -13  341.00  130.34
   9  -2 -14  896.50  137.08
  -9  -2  14  663.49  142.31
   9  -2 -14  636.01  103.42
   9   2 -14  907.05  100.01
   9   2 -14  686.68  103.66
   9  -2 -15  349.86  106.59
  -9  -2  15  471.95  145.34
   9  -2 -15  479.30  101.37
   9   2 -15  490.40  102.21
   9   2 -15  644.12  137.25
   9   2 -16  309.26  169.59
   9  -2 -16  274.57  166.11
   9  -2 -16  117.65  123.99
   9   2 -16  156.53  117.26
  -9  -2  16  155.65  124.37
  -9  -2  17   84.84  175.37
   9  -2 -17  -36.63  180.96
   9   2 -17  -29.49  170.97
   9  -2 -17  -25.75  171.55
   9   2 -17   46.89  124.61
  -9   3   1  308.89   60.50
  -9  -3   1  312.52   83.45
   9  -3  -1  436.68   84.03
   9   3  -1  337.09   61.97
   9   3  -1  320.47   81.53
   9  -3  -2  967.76   73.21
   9   3  -2 1059.94   68.83
  -9  -3   2  792.71   68.54
  -9   3   2  958.91   90.01
   9   3  -2  947.93   88.32
  -9  -3   3  770.79   88.47
   9   3  -3  716.38   86.91
   9   3  -3  991.08   87.80
  -9   3   3  860.86   89.61
   9  -3  -3  866.28   89.53
  -9  -3   4   54.08   75.66
   9   3  -4   72.65   76.50
   9   3  -4  -59.30   79.69
   9  -3  -4  -66.12   82.74
  -9   3   4   21.60   58.03
   9  -3  -5  461.61   86.96
   9   3  -5  577.45   62.29
   9   3  -5  471.28   83.42
  -9   3   5  462.67   85.52
  -9  -3   5  489.99   60.77
   9   3  -6  994.93   98.34
  -9   3   6  909.16   84.09
   9  -3  -6  822.88   71.56
   9  -3  -6  690.39  105.10
  -9  -3   6  935.15   86.93
   9  -3  -7 1006.84   82.95
   9  -3  -7  859.68  112.83
   9   3  -7 1136.36  106.63
  -9  -3   7  909.24  106.69
  -9   3   7 1077.04  112.51
  -9   3   8  856.53  110.50
   9  -3  -8  722.15   84.72
   9  -3  -8  833.04   83.67
  -9  -3   8  819.78  108.28
   9   3  -8  974.00  107.48
  -9  -3   9  103.10   72.62
  -9   3   9  116.87  103.95
   9  -3  -9  -16.87  107.13
   9   3  -9   54.55  102.05
   9  -3  -9  100.33   74.50
   9  -3 -10  278.02  112.08
  -9  -3  10  233.39  107.37
   9  -3 -10  322.21  110.00
   9   3 -10  320.70  105.21
   9  -3 -11  604.15  113.49
   9   3 -11  651.07  109.07
  -9  -3  11  614.47  110.36
   9  -3 -11  601.18  113.84
  -9  -3  12  295.28  131.13
   9   3 -12  375.37  128.41
   9  -3 -12  284.33  137.10
   9  -3 -12  332.06   97.13
  -9  -3  13  224.82  134.46
   9   3 -13  324.92  131.55
   9  -3 -13  180.23  139.22
   9  -3 -13  290.76  136.20
   9  -3 -14   67.11  133.61
  -9  -3  14   26.39  136.02
   9   3 -14   22.95  133.99
   9  -3 -14  -46.95  142.50
   9  -3 -15 -165.62  168.40
   9   3 -15   46.62  164.54
   9  -3 -15    6.12  172.54
  -9  -3  15  110.22  119.59
  -9  -3  16   40.59  177.06
   9  -3 -16  209.07  180.78
   9   3 -16  219.13  168.98
   9  -3 -16  217.18  171.49
   9  -4  -1  140.85   73.75
  -9   4   1  177.71  102.36
   9   4  -1   82.46  104.18
  -9  -4   1   77.97   73.14
   9   4  -1  119.34  102.00
  -9   4   2   18.25   74.60
   9   4  -2   49.61   99.94
  -9  -4   2   28.89  101.27
   9  -4  -2  -17.30   74.65
   9   4  -2  -90.05  101.17
   9  -4  -3  101.67   72.49
  -9   4   3   70.69   73.28
   9   4  -3   94.23  100.92
  -9  -4   3   20.53  101.63
  -9  -4   4  117.46   71.41
  -9   4   4  122.62   75.27
   9   4  -4   97.74  103.11
   9  -4  -4   95.59  104.68
  -9  -4   5  188.99  102.45
   9  -4  -5    1.12  105.47
  -9   4   5   79.62  106.67
   9   4  -5   78.55   74.09
   9  -4  -6  111.47  103.52
   9   4  -6    3.62   73.39
  -9  -4   6 -104.80  101.00
  -9   4   6  108.08  104.04
   9  -4  -7   -1.80  104.84
  -9   4   7   44.40  106.83
   9  -4  -7   67.12  105.74
   9   4  -7   18.94  100.27
  -9  -4   7   -6.50  100.93
   9   4  -8   45.39   71.92
   9  -4  -8  -28.97  109.16
  -9   4   8   23.28  105.50
  -9  -4   8    3.91  103.77
   9  -4  -8   69.23  105.09
   9  -4  -9   80.35  107.52
  -9  -4   9   27.52   74.05
   9   4  -9  -20.47  106.84
  -9   4   9  106.47  120.16
   9  -4  -9   32.54  107.55
   9   4 -10  -39.74   91.92
   9  -4 -10    8.37  134.05
  -9   4  10 -146.10  134.17
   9  -4 -10   -1.79  133.98
  -9  -4  10  222.49  128.26
   9  -4 -11   18.61  135.04
   9   4 -11   59.31  130.38
  -9  -4  11   10.13  129.84
   9  -4 -11  -53.89  136.92
   9  -4 -12  -21.57   98.08
   9  -4 -12  -75.01  138.74
  -9  -4  12   48.05  134.18
   9   4 -12   87.05  131.42
  -9  -4  13  250.97  163.12
   9   4 -13  219.58  115.06
   9  -4 -13   79.43  170.38
   9  -4 -13   -3.67  171.73
   9  -4 -14   13.05  175.06
   9  -4 -14  -13.88  169.56
  -9  -4  14  -11.55  119.56
   9   4 -14  148.43  115.84
   9  -4 -15   20.72  194.83
   9  -4 -15  151.17  201.95
   9   4 -15   85.89  185.82
  -9  -4  15 -101.61  187.58
   9   5  -1   53.29  106.82
  -9  -5   1   91.07   75.56
   9  -5  -1    4.12  106.93
  -9   5   1  -51.75  108.56
   9   5  -2  266.45   78.16
   9  -5  -2  261.81   77.09
  -9   5   2  232.41   79.30
  -9  -5   2  229.85  109.35
  -9   5   3  459.96  111.33
   9   5  -3  514.07  110.87
  -9  -5   3  444.14   79.04
   9  -5  -3  450.72  110.24
   9   5  -4   49.02  107.56
  -9   5   4  159.00  109.14
  -9  -5   4   91.10  105.62
   9  -5  -4   73.71  107.72
  -9  -5   5  -83.19  117.28
   9  -5  -5   40.98   76.18
  -9   5   5  -65.01  120.96
   9   5  -5  -22.70   92.15
   9   5  -6  -41.20   93.87
  -9   5   6  -43.44  131.77
  -9  -5   6   71.31   90.26
   9  -5  -6 -122.17  132.50
   9   5  -7  254.45   91.40
  -9   5   7  218.25  135.30
  -9  -5   7   97.50  131.16
   9  -5  -7  188.40  131.60
   9   5  -8  149.54   91.41
   9  -5  -8  -85.49   99.70
  -9  -5   8   63.08  130.77
  -9   5   8   49.16   96.10
   9  -5  -8  125.56   93.70
   9  -5  -9  148.33  132.82
  -9   5   9 -155.61  136.65
  -9  -5   9  196.20  131.30
   9  -5  -9  -12.01  138.49
   9   5  -9    4.04  131.28
   9   5 -10   95.47  134.86
   9  -5 -10   32.64  139.19
   9  -5 -10  -27.61  136.89
  -9  -5  10   90.82   92.72
  -9   5  10  -59.05  137.73
  -9   5  11  187.07  167.01
  -9  -5  11   -9.70  118.17
   9  -5 -11  147.50  172.62
   9  -5 -11  184.31  166.81
   9   5 -11  119.08  118.42
   9   5 -12  217.74  116.78
   9  -5 -12   90.28  175.54
   9  -5 -12   57.66  173.23
  -9  -5  12   66.76  119.33
   9  -5 -13   22.97  194.38
   9   5 -13   86.49  185.33
  -9  -5  13  154.16  184.98
   9  -5 -13  335.64  189.37
  -9  -6   1  203.97  138.41
   9   6  -1   92.63  100.86
  -9   6   1  185.74   97.09
   9  -6  -1  127.04   97.38
  -9  -6   2   85.49  135.55
   9   6  -2   12.91   97.17
  -9   6   2  -10.82   97.79
   9  -6  -2   -2.32   94.88
  -9   6   3  229.06  137.88
   9   6  -3  132.63  138.68
  -9  -6   3  145.44  135.69
   9  -6  -3  310.00  133.86
   9   6  -4  417.17  143.74
   9  -6  -4  370.95  141.33
  -9  -6   4  428.80  139.46
  -9   6   4  433.54   99.45
  -9   6   5  733.63  104.29
  -9  -6   5  836.92  102.23
   9   6  -5  631.94  109.42
   9  -6  -5  794.26  140.45
   9   6  -6  490.49  166.85
  -9  -6   6  570.07  153.66
   9  -6  -6  400.71  153.19
  -9   6   6  599.25  166.88
  -9  -6   7 -115.58  166.97
   9   6  -7  127.15  114.98
  -9   6   7    6.14  167.91
   9  -6  -7   15.05  116.98
  -9  -6   8  240.34  118.87
   9   6  -8  277.04  121.87
  -9   6   8  150.59  172.29
   9  -6  -8  291.79  170.32
   9  -6  -9  -84.04  126.96
   9   6  -9  341.69  122.48
  -9   6   9  334.32  173.40
  -9  -6   9  212.23  171.17
   9  -6  -9  421.06  171.93
   9  -6 -10  374.38  181.06
   9   6 -10  507.71  185.85
  -9   6  10  349.46  191.55
  -9  -6  10  352.50  173.78
   9  -6 -10  474.39  173.40
  -9   7   1  189.98  128.56
   9   7  -1  309.80  178.45
  -9  -7   1  402.90  174.62
   9  -7  -1  308.95  124.02
   9  -7  -2  992.75  131.05
   9   7  -2 1011.87  183.45
  -9  -7   2  938.09  131.86
  -9   7   2  884.69  182.00
   9   7  -3  421.74  128.35
   9  -7  -3  139.27  176.88
  -9  -7   3  598.37  176.00
  -9   7   3  387.40  179.82
  -9   7   4  -70.66  146.31
   9   7  -4   15.03  144.30
  -9  -7   4   19.29  191.73
   9  -7  -4    6.77  188.01
   9   7  -5 -160.47  149.10
  -9   7   5  181.79  202.02
  -9  -7   5   66.12  204.26
   9  -7  -5 -112.54  203.75
  -8   0   1 3372.77  102.77
   8   0  -1 3289.79   93.48
   8   0  -1 2922.26   99.65
   8   0  -2 1271.17   67.14
  -8   0   2 1393.08   68.76
   8   0  -2 1561.84   84.87
  -8   0   3   18.07   42.38
   8   0  -3   11.70   60.78
   8   0  -3   -1.01   45.26
   8   0  -4  456.37   82.42
   8   0  -4  337.10   49.43
   8   0  -5   45.75   77.53
   8   0  -5   28.92   79.35
   8   0  -6 1782.25   95.41
   8   0  -6 1555.03   94.38
   8   0  -7 2018.11  100.95
  -8   0   7 1666.98   96.08
   8   0  -7 2381.74   99.54
   8   0  -8  742.17   66.82
   8   0  -8  952.12   86.38
  -8   0   8  867.77   88.75
  -8   0   9    9.84   56.30
   8   0  -9  -38.27   77.50
   8   0  -9  -12.11   57.74
   8   0 -10  459.06   83.79
   8   0 -10  448.54   65.55
  -8   0  10  491.21   88.08
  -8   0  11 2425.74   90.60
   8   0 -11 2544.58  117.14
   8   0 -11 2731.21   99.52
   8   0 -12 2475.88  127.34
  -8   0  12 2938.31  132.51
   8   0 -12 3123.54  124.74
   8   0 -13  651.65  108.72
   8   0 -13  634.88  113.45
  -8   0  13  607.77  115.07
   8   0 -14  115.59  112.75
   8   0 -14  111.51  106.50
  -8   0  14  121.11  113.65
   8   0 -15  201.92  136.54
  -8   0  15  130.50  139.95
   8   0 -15  202.71  132.78
   8   0 -16  381.78   98.78
   8   0 -16  253.19  102.75
  -8   0  16  152.77  145.37
   8   0 -17  579.46  176.35
   8   0 -17  609.31  174.37
  -8   0  17  601.15  127.38
   8   0 -18  401.28  176.14
  -8   0  18  599.82  177.10
   8   0 -18  506.46  179.36
   8   1  -1 1033.50   76.26
   8  -1  -1  978.60   77.68
  -8   1   1 1024.35   77.54
   8   1  -1  971.37   75.91
  -8   1   2   -2.59   44.10
   8   1  -2    9.92   60.12
   8  -1  -2   -4.76   43.12
   8  -1  -2  -15.88   44.41
   8   1  -2  -10.07   43.25
   8  -1  -3  430.71   52.63
  -8   1   3  537.69   84.05
   8   1  -3  479.86   67.03
  -8  -1   3  524.46   75.80
   8   1  -3  571.68   82.41
   8  -1  -3  515.09   64.42
  -8   1   4 1859.66   97.38
   8   1  -4 1704.58   93.35
   8   1  -4 2035.19   79.83
   8  -1  -4 1923.40   99.60
   8  -1  -4 1653.81   97.87
  -8  -1   4 1989.85   96.46
  -8   1   5 1708.40   79.28
   8  -1  -5 1715.24   97.66
   8   1  -5 1779.50   77.22
   8  -1  -5 1532.66   76.37
   8   1  -5 1641.94   93.26
  -8  -1   5 1555.98   76.17
   8  -1  -6  796.82   89.93
  -8  -1   6  817.60   85.53
   8   1  -6  789.91   85.12
  -8   1   6  892.32   68.35
   8   1  -6  917.68   66.68
   8  -1  -6  943.77   87.52
   8   1  -7   30.29   52.80
   8   1  -7   63.78   51.62
  -8  -1   7   32.01   76.37
   8  -1  -7   14.11   77.28
   8  -1  -7   10.70   80.18
   8   1  -8  561.66   61.94
   8  -1  -8  587.31   81.88
  -8  -1   8  532.05   83.95
   8   1  -8  670.70   61.95
   8  -1  -8  489.58   65.66
   8   1  -9 1086.03   70.48
   8   1  -9 1286.49   71.76
  -8  -1   9 1115.36   92.36
   8  -1  -9 1254.96   94.13
   8  -1  -9 1063.28   95.10
   8  -1 -10  113.63   77.97
  -8  -1  10    3.74   80.99
   8   1 -10   40.35   81.30
   8   1 -10   49.13   57.29
   8  -1 -10   50.86   83.56
  -8  -1  11   93.37  106.31
   8   1 -11  240.25   70.08
   8  -1 -11  105.76  108.94
   8  -1 -11  107.24  101.84
   8   1 -11  203.29  105.41
   8   1 -12   52.57  105.92
   8   1 -12  -22.68   71.53
   8  -1 -12  -18.62   99.43
  -8  -1  12  -20.19   73.66
   8  -1 -12   -1.48  105.56
   8   1 -13  256.09  109.55
   8   1 -13  233.66   75.05
   8  -1 -13  272.09  104.86
   8  -1 -13  100.37  111.73
  -8  -1  13  193.43  109.44
   8   1 -14 1063.91  119.43
   8  -1 -14 1070.04  119.60
  -8  -1  14 1084.72   90.13
   8  -1 -14 1442.48  119.26
   8   1 -14 1314.97   88.20
  -8  -1  15  394.01  137.39
   8  -1 -15  266.27  141.26
   8   1 -15  237.69  134.54
   8  -1 -15  311.70  133.81
   8   1 -15  111.19  143.13
   8  -1 -16  -90.03  141.27
   8  -1 -16    3.10  135.21
   8   1 -16  -13.79  135.88
  -8  -1  16  -20.59  138.33
   8   1 -16   90.77  137.83
   8  -1 -17  189.65  167.68
   8   1 -17  168.81  171.49
   8   1 -17  103.44  165.89
   8  -1 -17   51.92  173.44
  -8  -1  17  257.41  168.93
   8  -1 -18  412.54  180.48
   8   1 -18  347.42  177.05
   8   1 -18  416.35  181.26
  -8  -1  18  439.71  125.77
   8  -1 -18  616.62  176.41
  -8  -2   1   25.76   78.11
  -8   2   1   11.87   54.74
   8  -2  -1   43.93   79.24
   8   2  -1   33.94   74.29
   8   2  -1   16.72   53.00
  -8  -2   2   44.13   75.32
   8  -2  -2  -21.03   78.94
   8   2  -2   22.46   74.13
  -8   2   2  -21.61   79.04
   8   2  -2  -29.36   54.59
  -8  -2   3  264.45   56.77
   8  -2  -3  243.95   82.57
   8   2  -3  277.99   78.40
  -8   2   3  306.79   81.39
   8   2  -3  287.95   57.41
  -8  -2   4   26.68   75.38
   8   2  -4   68.62   53.89
  -8   2   4  -22.61   78.74
   8  -2  -4   50.74   79.31
   8   2  -4   23.70   54.89
   8  -2  -4  -15.38   57.95
  -8   2   5    9.19   78.97
   8  -2  -5  -11.15   80.03
   8   2  -5   39.08   74.00
  -8  -2   5   28.87   76.22
   8   2  -5   75.22   75.74
   8  -2  -5  -31.46   80.04
   8   2  -6  144.75   52.52
  -8  -2   6   37.24   55.99
  -8   2   6   75.79   79.48
   8  -2  -6  118.60   81.71
   8   2  -6   74.25   75.57
   8  -2  -6  137.25   78.79
  -8  -2   7   96.04   55.87
   8  -2  -7  176.41   82.79
  -8   2   7  202.10   79.48
   8   2  -7  110.86   77.31
   8  -2  -7   98.71   57.41
   8  -2  -8  -54.81   82.55
   8   2  -8   41.16   74.50
  -8   2   8   48.67   79.11
  -8  -2   8   32.83   53.89
   8  -2  -8  -37.90   82.66
  -8  -2   9  -65.95   57.18
   8  -2  -9  -17.95   82.59
   8  -2  -9   -4.29   80.28
   8   2  -9   10.39   55.04
   8  -2 -10   22.39  106.10
   8  -2 -10  109.84   72.55
   8   2 -10  199.07   98.50
  -8  -2  10   99.46  102.79
  -8  -2  11  -13.64  102.65
   8  -2 -11   56.12  105.83
   8  -2 -11   33.42  100.46
   8   2 -11   67.94   70.87
   8  -2 -12   57.73   73.83
  -8  -2  12   44.29  106.26
   8  -2 -12   93.23  107.76
   8   2 -12   76.98  100.37
  -8  -2  13  164.78  109.29
   8  -2 -13  140.30  107.39
   8  -2 -13  129.94   80.69
   8   2 -13   49.12   75.23
   8  -2 -14   72.95  134.50
  -8  -2  14  101.71  131.72
   8   2 -14   30.40  128.02
   8  -2 -14   -5.93   91.10
  -8  -2  15  115.53   93.36
   8  -2 -15   78.75  138.31
   8  -2 -15   74.07  130.93
   8   2 -15   -5.35   94.59
  -8  -2  16  -76.77  154.73
   8   2 -16  -92.19  151.94
   8  -2 -16   36.94  115.80
   8  -2 -16    9.27  158.12
   8  -2 -17   20.60  178.73
  -8  -2  17   69.05  121.40
   8  -2 -17   54.00  169.47
   8   2 -17    9.00  119.82
   8  -2 -18   39.24  209.61
   8   2 -18  253.96  199.42
  -8  -2  18  -20.40  148.15
   8  -2 -18  -21.72  203.00
   8  -3  -1   -7.90   80.30
   8   3  -1    6.37   74.88
   8   3  -1    2.60   78.11
  -8  -3   1   42.65   76.67
  -8   3   1   31.94   79.03
   8   3  -2  317.05   78.65
   8   3  -2  230.22   80.61
  -8   3   2  237.85   83.29
  -8  -3   2  239.15   59.30
   8  -3  -2  194.35   84.03
  -8  -3   3  247.75   77.75
   8   3  -3  234.34   57.80
   8  -3  -3  184.43   83.67
  -8   3   3  249.23   81.54
   8  -3  -4  800.07   89.86
  -8   3   4  916.28   88.44
   8   3  -4  888.18   86.54
  -8  -3   4  798.01   84.30
   8  -3  -5  505.74   65.01
   8   3  -5  617.01   83.87
  -8  -3   5  606.51   82.23
  -8   3   5  553.33   65.73
   8  -3  -6   68.95   79.63
  -8   3   6   53.18   57.36
  -8  -3   6   30.29   55.35
   8   3  -6   31.63   53.82
   8  -3  -6   -2.08   58.09
   8  -3  -7  -12.82   83.01
   8  -3  -7  -10.91   81.87
  -8  -3   7    9.39   52.89
  -8   3   7    6.39   80.30
   8   3  -7   56.02   54.67
  -8   3   8   12.06   93.06
   8  -3  -8   12.85   56.73
   8   3  -8   95.23   87.59
   8  -3  -8   37.84   58.72
  -8  -3   8   12.75   57.28
   8   3  -9  687.29  102.84
   8  -3  -9  610.92  109.61
  -8  -3   9  597.23  103.39
  -8   3   9  641.95  107.58
   8  -3  -9  580.64  110.99
   8  -3 -10  111.11  103.55
   8  -3 -10   40.94  107.90
  -8  -3  10   63.53  102.00
   8   3 -10  214.30   99.04
   8  -3 -11  335.70  110.78
   8  -3 -11  403.70   78.01
  -8  -3  11  373.43   76.75
   8   3 -11  384.06  104.79
   8   3 -12  198.14  103.66
   8  -3 -12  121.53   77.65
  -8  -3  12   65.85   75.23
   8  -3 -12   85.69  105.96
   8   3 -13  165.54   92.05
   8  -3 -13  133.53  129.74
   8  -3 -13  105.36  135.42
  -8  -3  13  139.94  129.31
   8  -3 -14  338.76  143.98
   8   3 -14  340.71   95.49
   8  -3 -14  436.11  137.03
  -8  -3  14  480.03  136.55
   8   3 -15   -6.59   94.63
   8  -3 -15   45.80  157.11
   8  -3 -15   33.72  150.05
  -8  -3  15   14.88   98.39
   8   3 -16   -4.03  166.82
   8  -3 -16   14.90  174.70
   8  -3 -16  118.38  164.66
  -8  -3  16  -20.62  168.98
   8  -3 -17  -35.74  211.75
   8   3 -17  -21.97  202.65
   8  -3 -17    1.87  187.43
  -8  -3  17  164.72  187.65
  -8   4   1  441.77   60.58
  -8  -4   1  496.42   83.21
   8   4  -1  474.63   86.33
   8  -4  -1  475.24   85.40
   8   4  -2  218.97   59.48
   8  -4  -2  203.83   83.41
  -8  -4   2  210.92   80.88
  -8   4   2  294.82   82.25
   8  -4  -3  615.65   88.65
  -8   4   3  605.03   87.63
  -8  -4   3  567.45   83.40
   8   4  -3  644.83   65.10
  -8   4   4  544.36   66.87
  -8  -4   4  560.83   85.49
   8   4  -4  666.57   66.72
   8  -4  -4  535.85   88.98
  -8   4   5  379.35  107.94
   8  -4  -5  397.65   76.81
  -8  -4   5  298.08  101.49
   8   4  -5  536.28  103.31
  -8  -4   6 1757.42  114.46
   8   4  -6 2067.73  114.61
   8  -4  -6 1799.57  116.74
  -8   4   6 1803.40  119.38
   8   4  -7  957.19   81.85
   8  -4  -7  850.19   84.25
  -8  -4   7  931.70  108.02
  -8   4   7  882.56  111.19
  -8   4   8  136.87  106.79
   8  -4  -8  145.25  108.01
   8   4  -8  168.12  102.74
   8  -4  -8  171.04  105.07
  -8  -4   8  147.84   73.99
  -8  -4   9   -1.01   99.81
   8   4  -9   92.98   73.10
  -8   4   9   56.69  103.79
   8  -4  -9   25.31  106.40
   8  -4  -9  -36.15  106.38
   8  -4 -10  208.47  111.40
  -8   4  10  261.01   80.61
  -8  -4  10  248.66  104.56
   8   4 -10  319.21  105.26
   8  -4 -10  244.02  112.24
   8   4 -11  853.61   98.38
   8  -4 -11  755.21  138.31
   8  -4 -11  877.69  142.18
  -8  -4  11  730.78  133.96
   8   4 -12  835.21  133.45
   8  -4 -12  654.42  141.86
   8  -4 -12  730.77  142.43
  -8  -4  12  764.37  134.85
   8  -4 -13  460.63  142.19
   8   4 -13  481.18  135.65
   8  -4 -13  465.74  141.84
  -8  -4  13  515.53   98.18
   8  -4 -14   90.48  169.30
   8   4 -14   20.61  162.95
  -8  -4  14  177.43  160.87
   8  -4 -14  -14.33  166.80
   8  -4 -15  140.70  172.98
   8   4 -15  161.77  116.26
  -8  -4  15 -196.50  170.76
   8  -4 -15  162.24  165.32
   8   4 -16  402.13  145.29
   8  -4 -16  439.98  211.42
   8  -4 -16  497.03  206.67
  -8  -4  16  447.38  204.90
  -8   5   1  558.02   82.58
  -8  -5   1  623.66  108.21
   8  -5  -1  712.47  109.71
   8   5  -1  606.66  109.63
   8   5  -2  -18.51   76.42
  -8   5   2 -114.49  106.30
  -8  -5   2    1.18  103.30
   8  -5  -2   -4.06   74.74
   8   5  -3  702.03  112.18
  -8   5   3  717.76  111.21
  -8  -5   3  602.18   81.13
   8  -5  -3  658.43  109.87
  -8   5   4 1174.40  117.76
   8   5  -4 1126.37   86.42
   8  -5  -4 1130.86   86.78
  -8  -5   4 1171.78  113.61
   8   5  -5  683.07  112.42
  -8   5   5  741.65  114.80
   8  -5  -5  791.10  113.42
  -8  -5   5  728.71  111.78
  -8  -5   6  526.89  109.43
   8   5  -6  452.76  109.83
  -8   5   6  486.92  113.82
   8  -5  -6  554.36  110.45
   8   5  -7   50.16  104.65
   8  -5  -7    3.42  107.21
  -8  -5   7   58.67   73.03
  -8   5   7  145.89  107.31
   8   5  -8  588.14  128.53
   8  -5  -8  428.51  135.02
  -8   5   8  427.62  135.00
  -8  -5   8  396.71  130.91
   8   5  -9  953.85  135.41
  -8   5   9  946.74  140.63
  -8  -5   9  953.08   98.03
   8  -5  -9  710.94  108.45
   8  -5  -9  761.59  103.95
   8   5 -10  541.39   98.97
  -8   5  10  655.48  139.85
   8  -5 -10  503.53  140.27
  -8  -5  10  551.68   96.31
   8  -5 -10  654.23  141.36
   8  -5 -11   77.53  134.93
  -8   5  11  -10.58  136.47
   8  -5 -11    0.87  137.55
   8   5 -11   23.83   94.68
  -8  -5  11   48.33   94.65
   8  -5 -12  -67.72  171.89
   8  -5 -12   10.50  167.10
   8   5 -12  115.32  160.11
  -8  -5  12  -65.40  114.33
  -8  -5  13  -99.63  169.27
   8   5 -13  244.77  117.76
   8  -5 -13  207.03  176.06
   8  -5 -13  234.37  174.78
  -8  -5  14  647.81  142.40
   8   5 -14  780.65  198.76
   8  -5 -14  731.76  241.20
   8  -5 -14  469.99  199.09
  -8   6   1  146.57  135.67
   8   6  -1  319.38  133.47
  -8  -6   1  286.46  132.56
   8  -6  -1  354.99   92.69
  -8  -6   2   45.21  132.20
  -8   6   2  136.79  133.76
   8   6  -2  -12.97  139.07
   8  -6  -2  132.38   93.99
  -8  -6   3   95.68   93.43
  -8   6   3   35.89  134.93
   8   6  -3   46.84  137.43
   8  -6  -3  120.84  132.63
   8   6  -4  -26.73   97.14
  -8   6   4   86.43  134.53
   8  -6  -4 -143.06  133.55
  -8  -6   4   -4.30  131.22
  -8   6   5   29.25  136.60
   8   6  -5  -50.39  135.68
   8  -6  -5    7.00  133.36
  -8  -6   5   78.93  130.48
   8   6  -6  213.86   97.53
  -8   6   6  181.72  138.93
   8  -6  -6  193.98   94.65
  -8  -6   6  214.87   95.70
   8   6  -7  117.56  139.13
  -8  -6   7  255.13  135.33
  -8   6   7  138.13  140.15
   8  -6  -7  227.62  136.65
  -8  -6   8  143.48  115.39
   8   6  -8  203.18  161.99
  -8   6   8  169.66  165.88
   8  -6  -8   15.22  152.68
   8  -6  -9   55.80  165.34
   8  -6  -9  -38.34  173.29
  -8   6   9  -19.04  166.07
   8   6  -9    5.12  117.33
  -8  -6   9   91.11  163.79
   8  -6 -10  103.22  172.98
   8  -6 -10  -17.07  169.30
  -8   6  10  -42.30  169.96
   8   6 -10   40.10  118.47
  -8  -6  10  -31.83  167.59
   8  -6 -11  104.25  178.69
  -8   6  11   78.80  126.49
  -8  -6  11   60.64  168.54
   8   6 -11  130.70  118.72
   8  -6 -11  128.17  175.51
   8  -7  -1  144.36  164.77
  -8   7   1   99.24  169.32
  -8  -7   1   41.30  117.65
   8   7  -1  -54.97  171.11
  -8  -7   2   15.72  167.25
  -8   7   2    6.78  120.43
   8  -7  -2  140.74  167.01
   8   7  -2   44.88  170.18
  -8   7   3   21.51  170.90
   8  -7  -3  142.86  165.37
  -8  -7   3   26.74  120.43
   8   7  -3  -83.57  174.29
  -8   7   4  146.22  120.76
   8  -7  -4   98.36  167.20
   8   7  -4  147.97  169.90
  -8  -7   4    1.73  171.35
   8   7  -5  -59.72  175.73
  -8   7   5    8.73  124.83
   8  -7  -5   23.83  118.91
  -8  -7   5   86.46  121.25
  -8   7   6   36.77  173.10
   8  -7  -6 -103.50  170.81
   8   7  -6  101.63  171.97
  -8  -7   6   53.36  120.39
  -8   7   7  200.28  201.12
  -8  -7   7   36.86  189.54
   8  -7  -7  -88.74  189.22
   8   7  -7  -31.31  143.60
   7   0  -1   -3.31   42.55
   7   0  -1   18.24   61.26
  -7   0   1   26.75   57.87
  -7   0   2   -6.36   42.39
   7   0  -2   -9.48   59.87
   7   0  -2  -16.06   61.22
   7   0  -3   19.55   43.25
  -7   0   3   12.51   41.89
   7   0  -3   -1.38   60.72
   7   0  -4  -20.88   43.29
   7   0  -4    1.01   59.10
   7   0  -5    3.46   60.92
   7   0  -5   -3.46   57.21
  -7   0   6   -5.71   44.19
   7   0  -6    5.91   42.23
   7   0  -6    0.40   59.32
  -7   0   7  -22.19   77.87
   7   0  -7   -5.37   74.40
   7   0  -7  -13.78   54.14
   7   0  -8    2.00   78.65
   7   0  -8  -34.28   52.31
  -7   0   8    8.00   78.66
  -7   0   9   31.76   54.97
   7   0  -9   30.18   52.10
   7   0  -9   32.44   78.11
  -7   0  10  -35.35   57.92
   7   0 -10   18.90   75.11
   7   0 -10   25.84   79.99
   7   0 -11  -59.09   84.10
   7   0 -11   21.05   77.16
  -7   0  11  -39.89   82.49
  -7   0  12  -31.96   74.77
   7   0 -12   19.67   69.30
   7   0 -12  -19.29   94.31
   7   0 -13  -51.54  100.83
   7   0 -13   43.86   75.19
  -7   0  13  -85.65  106.19
   7   0 -14  -65.08  110.88
   7   0 -14   23.67  102.65
  -7   0  14   29.37  106.91
   7   0 -15   56.85  105.55
   7   0 -15  -25.68  111.49
  -7   0  15  -40.27   76.24
   7   0 -16   -6.72   96.26
  -7   0  16 -119.53  136.86
   7   0 -16   22.17  133.59
   7   0 -17  -75.17  140.62
  -7   0  17  -95.16  140.42
   7   0 -17   29.68  139.01
   7   0 -18  -42.14  169.72
   7   0 -18  -22.48  172.95
  -7   0  18  -34.47  121.22
   7   0 -19  187.29  203.93
  -7   0  19  -81.74  146.83
   7   0 -19   -1.72  191.22
   7   1  -1  323.32   50.43
   7  -1  -1  306.59   50.71
  -7   1   1  332.96   67.21
   7   1  -1  316.89   49.56
   7  -1  -2 1199.46   81.61
   7   1  -2 1211.90   78.95
  -7  -1   2 1215.79   66.54
   7  -1  -2  298.14   53.29
   7   1  -2 1409.55   79.77
  -7   1   2 1332.42   68.71
  -7   1   3  290.56   49.31
  -7  -1   3  335.89   66.71
   7   1  -3  248.52   47.93
   7  -1  -3  259.51   50.82
   7  -1  -3  293.07   66.83
   7   1  -3  298.36   62.17
   7  -1  -4   31.80   60.49
  -7  -1   4   18.40   42.09
   7  -1  -4   31.55   43.53
   7   1  -4   20.92   58.25
   7   1  -4   41.76   58.74
  -7   1   4   51.21   60.92
   7   1  -5  313.10   49.25
   7   1  -5  275.86   48.06
  -7   1   5  303.20   65.26
   7  -1  -5  264.79   50.35
   7  -1  -5  299.21   67.06
  -7  -1   5  268.51   63.30
   7  -1  -6  396.45   68.49
   7   1  -6  440.88   50.61
   7  -1  -6  478.85   75.30
  -7   1   6  490.53   61.98
  -7  -1   6  388.73   65.51
   7   1  -6  421.46   66.15
   7   1  -7  455.10   82.47
   7   1  -7  486.83   80.29
  -7  -1   7  541.53   61.41
   7  -1  -7  496.74   64.25
   7  -1  -7  485.29   84.44
   7  -1  -8  150.39   80.09
   7  -1  -8   92.04   77.89
   7   1  -8  159.81   77.65
   7   1  -8   80.68   76.34
  -7  -1   8  127.59   56.23
  -7  -1   9    7.68   54.82
   7   1  -9   15.97   77.90
   7  -1  -9   -3.17   56.51
   7  -1  -9   -0.41   53.66
   7   1  -9   41.34   74.60
  -7  -1  10   83.36   82.59
   7  -1 -10   70.30   81.69
   7  -1 -10   59.02   78.42
   7   1 -10  119.86   76.68
   7   1 -10   78.36   56.11
   7  -1 -11  -37.69   78.29
   7  -1 -11   42.86   57.39
  -7  -1  11   41.71   56.10
   7   1 -11    9.36   54.63
   7  -1 -12 2061.12  126.03
   7  -1 -12 2279.18   98.29
   7   1 -12 2316.45   95.37
  -7  -1  12 1760.55   94.28
  -7  -1  13  259.78   78.22
   7  -1 -13  239.73  110.17
   7  -1 -13  391.90  103.65
   7   1 -13  257.06   75.11
   7  -1 -14  -33.36  105.95
   7  -1 -14  -33.33  108.66
  -7  -1  14   -1.59   76.91
   7   1 -14   20.24   72.77
   7   1 -15  227.87   92.94
   7  -1 -15  317.88  134.60
   7  -1 -15  268.94  130.60
   7   1 -15  211.70   93.34
  -7  -1  15  253.77  136.71
   7   1 -16  288.49   97.47
  -7  -1  16  181.43  100.47
   7  -1 -16  192.06  100.36
   7   1 -16  279.51  139.35
   7  -1 -16  353.34  137.75
   7   1 -17  275.99  143.48
   7   1 -17  239.55   99.90
  -7  -1  17  495.72  138.46
   7  -1 -17  287.81  144.19
   7  -1 -17  300.95  140.46
   7   1 -18  129.24  123.32
   7  -1 -18  115.07  171.60
   7   1 -18  162.57  172.41
  -7  -1  18   70.80  172.58
   7  -1 -18  224.66  173.87
   7   1 -19    4.71  207.38
   7  -1 -19   -7.95  209.08
   7  -1 -19 -106.58  208.77
   7   1 -19    8.74  147.33
  -7  -1  19  -76.78  204.07
  -7   2   1   50.23   63.33
   7   2  -1   50.90   59.97
   7  -2  -1   34.38   45.67
  -7  -2   1   28.98   61.11
   7   2  -1   73.37   60.68
   7   2  -2    9.89   59.59
   7   2  -2   20.12   41.42
   7  -2  -2   -4.33   46.20
  -7   2   2  -13.62   63.41
  -7  -2   2   46.46   58.73
   7  -2  -3 1795.29   74.99
   7   2  -3 2223.08   76.71
  -7  -2   3 2137.04   88.03
   7   2  -3 1975.66   84.43
  -7   2   3 2138.98   90.12
  -7  -2   4 2244.51   88.17
  -7   2   4 2314.95  105.31
   7   2  -4 2599.44   96.50
   7  -2  -4 2164.29   81.89
   7  -2  -5 2765.44  110.88
  -7   2   5 2717.68   92.32
   7  -2  -5 3108.41  112.45
  -7  -2   5 2988.75  103.22
   7   2  -5 3279.78   89.90
   7  -2  -6  348.27   61.75
  -7  -2   6  310.17   59.43
   7   2  -6  367.55   78.18
   7  -2  -6  386.34   82.25
  -7   2   6  398.61   81.03
   7  -2  -7  120.81   78.53
  -7   2   7   77.81   56.15
  -7  -2   7  111.89   53.30
   7   2  -7  134.61   53.33
   7  -2  -7   79.85   80.86
   7  -2  -8  617.30   64.90
   7  -2  -8  611.57   86.67
   7   2  -8  707.35   81.97
  -7   2   8  618.90   64.64
  -7  -2   8  604.80   62.22
   7  -2  -9 1668.00   99.04
   7  -2  -9 1541.83  100.06
  -7  -2   9 1535.00   93.59
   7   2  -9 1761.64   74.74
  -7  -2  10  886.05   69.41
   7   2 -10 1016.07   88.26
   7  -2 -10  838.98   71.63
   7  -2 -10  984.53   93.06
   7  -2 -11  196.09   75.25
  -7  -2  11   69.24   75.50
   7  -2 -11  133.80  101.82
   7   2 -11  131.84   70.89
   7  -2 -12  357.27   78.41
  -7  -2  12  395.60   77.90
   7  -2 -12  384.41  111.55
   7   2 -12  416.87  103.85
   7   2 -13  825.38   84.56
  -7  -2  13  704.02   85.29
   7  -2 -13  702.68  116.39
   7  -2 -13  857.07  111.13
   7   2 -14  650.73  109.86
  -7  -2  14  417.17  115.25
   7  -2 -14  504.95  115.67
   7  -2 -14  548.99  112.86
   7   2 -15  518.48   98.16
   7  -2 -15  561.15  136.63
  -7  -2  15  423.78  100.13
   7  -2 -15  549.67  143.72
   7   2 -16   60.65  134.79
  -7  -2  16   79.07  137.30
   7  -2 -16   42.97  137.69
   7  -2 -16   26.81  140.44
   7  -2 -17  160.79  176.19
  -7  -2  17  152.26  170.21
   7   2 -17  259.00  118.43
   7  -2 -17  161.72  169.93
  -7  -2  18  255.31  172.48
   7  -2 -18  144.59  180.42
   7   2 -18  205.91  174.56
   7  -2 -18  110.98  215.30
  -7  -3   1 1902.46   99.05
   7  -3  -1 1786.35   80.39
   7   3  -1 2071.32   98.40
  -7   3   1 1910.00   97.83
  -7  -3   2 1447.83   93.55
  -7   3   2 1501.94   75.95
   7  -3  -2 1603.20   98.07
   7   3  -2 1717.92   78.79
  -7   3   3  204.48   83.51
   7   3  -3  289.34   77.87
   7  -3  -3  174.86   83.76
  -7  -3   3  236.98   77.79
  -7  -3   4    5.34   74.75
   7  -3  -4  -21.62   80.30
   7   3  -4   59.93   75.20
  -7   3   4   17.42   78.59
   7  -3  -5  111.36   58.60
  -7   3   5  167.39   78.87
  -7  -3   5  113.02   54.71
   7   3  -5  109.73   53.96
  -7   3   6  282.44   83.18
   7   3  -6  394.94   56.74
  -7  -3   6  376.11   78.89
   7  -3  -6  335.26   59.58
   7  -3  -7 1035.76   93.41
   7  -3  -7  916.79   72.45
  -7  -3   7 1027.73   66.25
   7   3  -7 1104.42   87.10
  -7   3   7  966.75   72.42
   7  -3  -8  223.08   85.15
   7  -3  -8  220.18   84.08
  -7   3   8  222.50   60.31
  -7  -3   8  251.29   79.27
   7   3  -8  288.79   78.52
   7  -3  -9   48.12   59.70
  -7  -3   9   95.30   56.87
   7  -3  -9   73.49   82.60
  -7   3   9   62.51   58.45
   7   3  -9  154.16   78.22
   7  -3 -10  113.44  103.34
   7   3 -10  181.95   98.92
   7  -3 -10  119.48  105.37
  -7  -3  10  230.53   99.08
   7  -3 -11  690.18   82.29
   7   3 -11  752.86  104.10
   7  -3 -11  560.73   83.67
  -7  -3  11  553.83  107.13
   7   3 -12  645.34  109.04
  -7  -3  12  606.09   81.55
   7  -3 -12  576.20  114.61
   7  -3 -12  643.09  113.65
   7  -3 -13  300.65  110.47
   7   3 -13  379.44  104.59
   7  -3 -13  283.72  113.13
  -7  -3  13  212.48  109.05
   7   3 -14  -11.50  127.50
   7  -3 -14 -126.11  138.68
   7  -3 -14  -50.55  131.99
  -7  -3  14 -118.47  134.74
   7  -3 -15  115.01  142.42
   7   3 -15  186.10   93.35
  -7  -3  15  267.72  134.12
   7  -3 -15  170.18  134.67
   7   3 -16  386.86  118.58
  -7  -3  16  223.83  123.48
   7  -3 -16  433.92  168.19
   7  -3 -16  319.42  174.51
   7  -3 -17  567.44  183.13
   7   3 -17  602.73  173.13
  -7  -3  17  482.65  128.35
   7  -3 -17  541.04  177.29
  -7   4   1   -5.55   56.33
  -7  -4   1  -12.29   55.93
   7  -4  -1    1.42   77.38
   7   4  -1   20.99   80.07
  -7   4   2   45.81   56.20
   7   4  -2   14.21   79.01
   7  -4  -2   -7.24   80.48
  -7  -4   2   22.19   77.00
   7  -4  -3  -51.80   79.79
  -7   4   3   -8.49   79.37
  -7  -4   3   37.53   53.33
   7   4  -3  -13.60   56.03
  -7   4   4  282.88   61.87
  -7  -4   4  283.26   80.97
   7  -4  -4  323.09   82.73
   7   4  -4  258.60   82.64
  -7  -4   5   -1.01   78.23
   7   4  -5  -31.30   79.85
  -7   4   5    8.33   80.30
   7  -4  -5   41.97   78.97
   7   4  -6   42.89   78.23
  -7  -4   6    0.51   77.35
  -7   4   6  -20.34   59.84
   7  -4  -6   32.08   56.01
   7   4  -7  -67.26   71.47
  -7   4   7   -5.55  101.51
   7  -4  -7   -8.07  102.71
  -7  -4   7   74.65   96.57
   7  -4  -8   42.60   74.03
   7  -4  -8   61.43  101.94
   7   4  -8    1.55  101.24
  -7   4   8   20.75  103.31
  -7  -4   8   98.31   98.27
  -7  -4   9  103.51   71.28
   7   4  -9   56.38   99.42
   7  -4  -9   89.34  106.74
   7  -4  -9   94.35  105.80
  -7   4   9   76.57  103.98
  -7  -4  10  322.77   72.39
   7  -4 -10  268.71  108.95
   7   4 -10  265.99  104.74
  -7   4  10  309.20  107.34
   7  -4 -10  227.49  110.70
  -7  -4  11   21.08   72.40
   7  -4 -11    8.76  107.29
   7  -4 -11  -14.04  106.33
   7   4 -11  -13.85   72.01
   7   4 -12   -3.96  127.83
   7  -4 -12   29.45  130.49
   7  -4 -12   19.48  131.79
  -7  -4  12  -12.44  127.46
  -7  -4  13   -9.69   92.55
   7  -4 -13   35.28  133.68
   7   4 -13   15.07   91.68
   7  -4 -13  107.06  136.76
   7  -4 -14  121.97  136.78
   7   4 -14   73.04   94.37
   7  -4 -14  -29.32  136.51
  -7  -4  14  175.47  131.55
   7  -4 -15   96.96  163.08
   7   4 -15  -54.16  162.89
   7  -4 -15   60.77  170.34
  -7  -4  15 -103.45  119.92
   7  -4 -16  126.27  176.83
  -7  -4  16  129.03  169.91
   7  -4 -16  112.98  171.85
   7   4 -16  130.60  165.83
   7   5  -1   79.58   74.33
  -7   5   1   55.19   72.67
  -7  -5   1   77.28   72.32
   7  -5  -1   95.24   72.30
   7   5  -2   18.69   73.35
  -7  -5   2   39.09  101.07
  -7   5   2   30.36  103.54
   7  -5  -2   90.18  102.17
  -7   5   3  -61.01   75.08
   7   5  -3    5.27  104.01
   7  -5  -3   71.32  103.09
  -7  -5   3    8.74  100.89
  -7  -5   4   54.47  100.32
  -7   5   4  -79.25  107.10
   7   5  -4   51.48   71.94
   7  -5  -4    9.96  102.09
  -7  -5   5    7.61  101.78
   7  -5  -5   -3.47   73.78
  -7   5   5   57.88  106.94
   7   5  -5   56.48  104.13
   7  -5  -6   88.58   73.29
  -7  -5   6  159.53  102.38
  -7   5   6   75.58  107.39
   7   5  -6   61.77  104.34
   7   5  -7  409.12  107.22
  -7  -5   7  327.48   77.50
  -7   5   7  412.19   80.79
   7  -5  -7  383.96   81.56
  -7  -5   8   19.42   73.13
   7   5  -8    2.56  104.87
  -7   5   8   18.93  108.22
   7  -5  -8   46.63  105.11
   7  -5  -9    2.04   96.37
  -7  -5   9   95.67  115.27
   7   5  -9   79.53  128.05
   7  -5  -9   67.66  127.90
  -7   5   9    5.48  131.91
  -7  -5  10  375.86  128.90
   7   5 -10  448.54  132.25
  -7   5  10  517.04  133.97
   7  -5 -10  402.22  134.83
   7  -5 -10  336.67  137.34
  -7   5  11   27.11  134.97
   7  -5 -11  -37.72  138.78
   7   5 -11  -34.56   93.98
   7  -5 -11   58.32  135.83
  -7  -5  11  135.38   90.18
  -7  -5  12  107.78   92.89
   7  -5 -12  158.51  139.84
   7  -5 -12  128.28  141.63
   7   5 -12  178.20   95.63
   7   5 -13   74.03  160.29
   7  -5 -13  -34.04  170.80
  -7  -5  13  -66.97  161.23
   7  -5 -13  112.18  167.46
  -7  -5  14   24.74  115.41
   7  -5 -14  191.32  208.28
   7   5 -14   70.85  115.82
   7  -5 -14  109.68  169.54
   7  -5 -15  -63.51  206.59
   7  -5 -15  -76.62  208.71
  -7  -5  15  -88.20  138.45
  -7   6   1  266.53  108.67
  -7  -6   1  293.40   77.69
   7  -6  -1  285.18  110.25
   7   6  -1  230.74   81.45
   7   6  -2   19.81  109.43
   7  -6  -2  -36.01  105.31
  -7   6   2   -2.55   78.90
  -7  -6   2  -75.96  120.77
  -7  -6   3  621.02  126.69
  -7   6   3  569.70  101.80
   7   6  -3  713.44  138.08
   7  -6  -3  717.78  124.32
  -7  -6   4 1566.05  140.15
  -7   6   4 1474.40  106.78
   7   6  -4 1628.29  106.90
   7  -6  -4 1493.82  145.38
  -7   6   5  676.74  140.20
   7  -6  -5  775.81  134.37
   7   6  -5  745.96  136.73
  -7  -6   5  768.69   98.53
   7  -6  -6   62.62  132.47
  -7  -6   6  237.01   92.71
   7   6  -6  115.70  133.72
  -7   6   6  104.90   96.09
  -7   6   7   46.14   94.26
  -7  -6   7   15.38  133.03
   7  -6  -7   22.55   93.40
   7   6  -7   49.91  132.35
   7  -6  -8  481.23  139.76
  -7  -6   8  683.46  137.34
   7   6  -8  566.97   98.70
  -7   6   8  476.51  142.55
   7   6  -9  720.96  137.10
  -7   6   9  531.66  142.50
  -7  -6   9  370.56  138.22
   7  -6  -9  402.35  144.49
   7  -6 -10  672.82  176.14
  -7   6  10  517.59  171.37
  -7  -6  10  605.72  167.49
   7   6 -10  832.62  165.58
   7  -6 -10  593.66  172.63
   7  -6 -11   18.99  172.53
  -7   6  11    1.67  169.61
   7   6 -11 -139.49  164.30
   7  -6 -11  105.45  166.75
  -7  -6  11   92.01  162.22
  -7  -6  12  -46.38  119.94
  -7   6  12   81.52  174.34
   7   6 -12   78.09  167.67
   7  -6 -12  126.70  174.32
   7  -6 -12  118.09  178.32
  -7   7   1  491.31  170.28
   7  -7  -1  689.56  152.56
   7   7  -1  479.12  172.66
  -7  -7   1  568.87  120.40
  -7   7   2  756.92  174.79
   7  -7  -2 1073.99  157.24
  -7  -7   2  990.21  169.21
   7   7  -2  981.70  174.91
  -7   7   3  340.38  169.34
   7   7  -3  260.99  170.95
   7  -7  -3  288.79  116.75
  -7  -7   3  268.16  166.99
  -7  -7   4   34.49  118.15
  -7   7   4   77.69  119.17
   7   7  -4  246.19  167.10
   7  -7  -4   55.77  163.55
  -7  -7   5  140.57  169.13
   7   7  -5  198.21  170.71
  -7   7   5  121.99  170.88
   7  -7  -5   56.59  116.66
  -7   7   6   70.57  173.04
  -7  -7   6  144.64  170.63
   7   7  -6  279.03  170.70
   7  -7  -6  179.49  167.35
  -7  -7   7  486.03  174.90
   7   7  -7  597.19  173.86
  -7   7   7  405.05  175.69
   7  -7  -7  464.17  170.93
  -7  -7   8   34.28  123.69
   7   7  -8  106.96  122.48
   7  -7  -8  182.75  171.35
  -7   7   8  171.77  173.08
   7   7  -9  109.97  201.17
  -7  -7   9   18.13  142.02
   7  -7  -9   86.76  198.92
  -7   7   9   36.10  201.74
   6   0  -1 2958.24   94.85
  -6   0   1 3219.49  107.03
   6   0  -1 3223.55   98.70
   6   0  -2 3216.20  108.06
   6   0  -2 2764.08  103.55
  -6   0   2 2960.80   94.56
  -6   0   3  491.32   68.41
   6   0  -3  423.33   68.89
   6   0  -3  556.68   56.00
   6   0  -4 2286.96   93.85
   6   0  -4 2079.27   90.64
  -6   0   4 2130.19   93.38
  -6   0   5 1351.00   69.65
   6   0  -5 1542.37   83.31
   6   0  -5 1671.91   74.25
  -6   0   6 5689.32  126.18
   6   0  -6 3532.34   98.03
   6   0  -6 4165.71  111.75
   6   0  -7 2459.46   93.37
  -6   0   7 2244.05   92.55
   6   0  -7 2044.83   78.94
   6   0  -8  272.84   65.43
  -6   0   8  283.70   73.24
   6   0  -8  324.98   78.28
  -6   0   9  -27.26   56.32
   6   0  -9   69.32   77.59
   6   0  -9   18.33   73.12
   6   0 -10  758.20   88.89
   6   0 -10  765.66   65.56
  -6   0  10  711.13   68.89
  -6   0  11  199.60   81.82
   6   0 -11  152.87   57.38
   6   0 -11  172.70   78.31
  -6   0  12  512.68   68.56
   6   0 -12  552.68   88.50
   6   0 -12  681.49   86.90
  -6   0  13  974.09   86.24
   6   0 -13 1082.87  118.08
   6   0 -13 1378.01  115.02
  -6   0  14  161.58  108.14
   6   0 -14  182.19  109.09
   6   0 -14  190.71   77.34
   6   0 -15  829.09  116.11
   6   0 -15  754.12   86.28
  -6   0  15  813.32  116.29
   6   0 -16 1121.75  144.40
   6   0 -16 1270.60  140.95
  -6   0  16 1126.55  142.88
   6   0 -17  219.22  142.92
  -6   0  17  211.08   99.15
   6   0 -17  340.91  140.13
   6   0 -18  130.60  168.86
   6   0 -18 -109.76  170.39
  -6   0  18   25.11  168.60
   6   0 -19  258.53  175.80
   6   0 -19  135.95  127.52
  -6   0  19  178.43  172.29
   6  -1  -1  122.42   63.26
  -6   1   1  140.52   63.34
  -6  -1   1  107.65   45.66
   6   1  -1  125.72   62.01
   6   1  -1  157.75   61.37
   6   1  -2  183.47   45.58
   6   1  -2  114.34   60.50
  -6  -1   2  101.97   62.33
  -6   1   2  157.87   47.38
   6  -1  -2  112.27   65.17
   6   1  -3 1126.59   76.98
   6  -1  -3 1247.92   70.59
  -6  -1   3  910.13   61.88
  -6   1   3 1161.94   81.00
   6  -1  -3 1071.90   80.82
   6   1  -3 1281.60   78.09
   6  -1  -4  619.94   73.46
  -6  -1   4  604.97   55.68
   6   1  -4  626.34   55.25
   6  -1  -4  657.63   57.91
  -6   1   4  662.71   72.08
   6   1  -4  599.35   68.70
   6   1  -5  638.66   67.12
  -6   1   5  528.18   70.19
   6  -1  -5  473.87   71.78
   6  -1  -5  490.29   55.02
   6   1  -5  493.20   52.77
  -6  -1   5  552.84   68.00
   6  -1  -6   24.04   58.77
  -6  -1   6  -13.56   58.91
   6   1  -6  -12.44   41.20
   6  -1  -6   31.81   62.09
  -6  -1   7  449.85   52.59
   6   1  -7  520.01   66.83
   6  -1  -7  540.63   69.06
   6  -1  -7  452.60   54.28
  -6  -1   8 2460.50   86.74
   6  -1  -8 2204.99   89.11
   6   1  -8 2602.89  100.79
   6  -1  -8 2612.19  106.27
  -6  -1   9 1434.94   94.32
   6  -1  -9 1339.68   97.77
   6   1  -9 1553.50   73.84
   6  -1  -9 1544.08   95.06
   6  -1 -10  287.53   61.83
   6  -1 -10  322.52   59.29
   6   1 -10  369.01   80.14
  -6  -1  10  278.71   83.90
   6  -1 -11  265.07   80.76
   6  -1 -11  214.79   85.30
  -6  -1  11  223.87   82.90
   6   1 -11  293.00   78.18
  -6  -1  12  227.76   85.17
   6   1 -12  281.39   81.22
   6  -1 -12  259.06   86.32
   6  -1 -12  308.89   83.59
  -6   1  12  -38.32   87.40
   6  -1 -13  934.48  115.57
   6  -1 -13  909.39   84.35
  -6  -1  13 1052.63  112.83
  -6   1  13 -121.33  126.88
   6   1 -13 1146.80  109.18
   6   1 -14  737.78  111.67
   6  -1 -14  551.07   82.66
  -6  -1  14  678.01   83.94
   6  -1 -14  809.22  114.17
  -6   1  14 -160.80  122.63
   6   1 -15  169.74  110.35
   6  -1 -15  178.08  114.04
  -6  -1  15  212.44  110.50
   6  -1 -15  206.93  107.97
  -6   1  15  -67.03  111.18
   6   1 -16   83.53  130.43
  -6   1  16   69.43  136.77
   6  -1 -16   41.03  134.73
   6  -1 -16   56.17   91.47
  -6  -1  16   81.88  133.49
   6  -1 -17   92.73  138.06
   6   1 -17   38.19  137.09
  -6  -1  17  -37.60  136.66
   6  -1 -17   86.88  139.39
  -6  -1  18   33.77  170.60
   6  -1 -18   67.04  170.31
   6  -1 -18  219.05  170.66
   6   1 -18  285.83  170.34
  -6  -1  19  214.34  176.76
   6   1 -19  264.35  178.42
   6  -1 -19  349.72  178.83
   6  -1 -19  320.54  180.62
   6   1 -19  203.18  176.11
   6   2  -1   34.42   58.73
   6  -2  -1    9.62   63.54
  -6   2   1   17.77   62.80
   6   2  -1   54.14   57.73
  -6  -2   1   33.05   42.81
  -6  -2   2   16.69   58.27
   6  -2  -2  -17.03   45.80
   6   2  -2   32.99   56.75
  -6   2   2    4.64   43.76
   6  -2  -3  -31.88   63.16
   6   2  -3   -9.22   57.17
  -6   2   3    5.41   60.65
  -6  -2   3   18.29   40.84
   6  -2  -4   82.68   62.73
  -6  -2   4   78.87   59.31
   6   2  -4  108.34   59.57
  -6   2   4   87.99   62.79
   6  -2  -5   68.12   63.68
  -6   2   5   83.68   63.15
   6   2  -5   71.48   59.09
  -6  -2   5   98.90   41.06
   6  -2  -5   16.84   62.08
   6  -2  -6   43.75   63.17
  -6   2   6   59.36   61.17
   6  -2  -6   31.83   44.72
  -6  -2   6   48.35   59.62
   6   2  -6   64.12   41.88
  -6   2   7  213.05   57.45
   6  -2  -7  259.50   78.56
   6   2  -7  141.73   76.75
  -6  -2   7  229.87   76.31
   6  -2  -7  174.28   82.64
   6  -2  -8  103.59   81.57
   6   2  -8  146.12   54.44
  -6  -2   8  104.05   76.15
   6  -2  -8   81.99   57.65
   6  -2  -9   95.79   76.91
  -6  -2   9   92.78   77.15
   6  -2  -9   65.16   81.92
   6   2  -9  129.02   74.58
   6  -2 -10    3.68   58.34
  -6  -2  10   -3.89   55.90
   6  -2 -10   -2.45   56.08
   6   2 -10  -34.31   55.42
   6  -2 -11   37.71   82.70
   6   2 -11   -7.74   78.64
  -6  -2  11   64.07   56.60
   6  -2 -11   37.64   79.66
   6   2 -12  -38.64   70.25
   6  -2 -12   21.31   69.03
   6  -2 -12  -12.39   75.36
  -6  -2  12  -48.29  103.25
   6  -2 -13   54.35  106.55
   6   2 -13   42.39  100.40
   6  -2 -13   11.43  103.71
  -6  -2  13   20.38  103.47
   6   2 -14  -47.49   75.53
   6  -2 -14    7.89  105.18
  -6  -2  14   75.50  104.86
   6  -2 -14  -39.12  109.77
   6   2 -15   70.68  127.46
   6  -2 -15  -94.41  139.06
  -6  -2  15  -82.60   95.51
   6  -2 -15    2.89  129.28
   6   2 -16   -6.05   95.45
   6  -2 -16   -2.54  140.64
  -6  -2  16   19.30   95.43
   6  -2 -16   11.09  135.44
   6   2 -17  -18.65  154.84
   6  -2 -17  -85.95  173.07
  -6  -2  17  -20.00  136.18
   6  -2 -17    4.07  145.46
   6  -2 -18  -27.37  213.14
  -6  -2  18   85.81  118.46
   6   2 -18   31.98  121.46
   6  -2 -18  -25.16  178.94
   6  -2 -19   56.97  262.44
   6  -2 -19  183.87  208.69
   6   2 -19 -160.21  209.10
  -6  -2  19  -79.38  204.67
  -6   3   1   43.30   62.24
  -6  -3   1   59.30   43.49
   6   3  -1   51.34   60.49
   6  -3  -1   35.44   46.09
  -6   3   2   36.72   54.36
  -6  -3   2   25.34   57.72
   6   3  -2  -39.97   54.18
   6  -3  -2  -10.45   63.92
   6  -3  -3  571.12   86.13
  -6   3   3  555.78   64.22
   6   3  -3  590.28   82.07
  -6  -3   3  564.20   59.98
  -6   3   4  746.57   87.64
   6  -3  -4  723.04   67.80
   6   3  -4  838.15   65.04
  -6  -3   4  708.92   83.63
   6  -3  -5 1610.30  100.25
   6   3  -5 1827.58   92.65
  -6   3   5 1691.14   98.94
  -6  -3   5 1623.36   75.83
  -6  -3   6  143.33   54.57
   6  -3  -6  142.94   82.28
  -6   3   6  149.86   81.48
   6   3  -6  119.56   77.31
  -6  -3   7  134.94   76.65
   6  -3  -7   82.53   80.76
   6  -3  -7   67.02   82.70
   6   3  -7  137.83   75.32
  -6   3   7  103.39   81.62
   6   3  -8  401.53   58.82
  -6  -3   8  376.96   58.46
   6  -3  -8  362.49   85.45
  -6   3   8  404.99   82.43
   6  -3  -8  338.70   85.69
   6   3  -9  157.72   56.37
  -6   3   9  170.07   81.61
  -6  -3   9  194.54   56.30
   6  -3  -9  132.64   59.88
   6  -3  -9  183.78   82.44
   6  -3 -10  108.99   83.71
  -6  -3  10  142.98   57.75
   6   3 -10  102.90   57.71
   6  -3 -10  157.54   82.94
   6   3 -11   67.77   70.77
   6  -3 -11   82.90  107.40
  -6  -3  11   52.61   72.10
   6  -3 -11   94.40  100.38
   6  -3 -12   10.90  107.16
  -6  -3  12   15.89  102.15
   6   3 -12   24.27   69.08
   6  -3 -12   34.93  104.61
  -6  -3  13  426.56   80.10
   6   3 -13  488.79   79.42
   6  -3 -13  415.03  115.95
   6  -3 -13  546.02  111.54
   6  -3 -14  185.67  139.51
   6   3 -14  209.88   93.10
   6  -3 -14  261.03  133.08
  -6  -3  14  195.50  132.00
   6  -3 -15   41.85  139.19
   6  -3 -15  -38.14  166.20
   6   3 -15   78.39   93.36
  -6  -3  15   89.24  133.89
   6   3 -16  -58.67  134.06
   6  -3 -16  -90.36  140.94
   6  -3 -16  -43.89  145.49
  -6  -3  16 -214.71  138.37
   6  -3 -17  103.85  177.49
   6   3 -17   69.97  166.78
  -6  -3  17  156.28  165.74
   6  -3 -17   73.60  171.11
   6   3 -18  113.20  190.97
   6  -3 -18  173.37  192.95
   6  -3 -18   72.61  199.18
  -6  -3  18  235.29  187.69
   6   4  -1 1871.19   99.26
  -6   4   1 1781.22   97.86
   6  -4  -1 1844.39   79.88
  -6  -4   1 1984.43  100.50
   6   4  -2  521.97   85.65
  -6  -4   2  570.63   82.84
  -6   4   2  550.94   85.51
   6  -4  -2  560.91   64.66
   6   4  -3  -14.30   55.41
  -6  -4   3  -10.32   54.58
  -6   4   3  -19.94   79.49
   6  -4  -3  -11.00   56.04
   6   4  -4   62.65   56.32
  -6  -4   4  112.29   77.38
  -6   4   4   -0.31   82.31
   6  -4  -4   78.99   57.75
   6   4  -5  449.85   59.82
   6  -4  -5  378.71   84.78
  -6  -4   5  452.24   81.03
  -6   4   5  455.50   85.49
   6   4  -6 1579.71   73.46
  -6   4   6 1479.51   99.89
  -6  -4   6 1479.71   73.72
   6  -4  -6 1472.86   98.74
   6   4  -7 1235.37   89.04
  -6  -4   7 1210.21   90.68
   6  -4  -7 1091.93   96.82
  -6   4   7 1201.33   97.47
   6  -4  -8  211.43   84.13
  -6   4   8  250.89   62.19
   6  -4  -8  -23.89   63.64
   6   4  -8  239.25   91.54
  -6  -4   8  365.62   78.00
   6   4  -9   -5.62   68.35
   6  -4  -9   45.26  101.95
  -6   4   9   53.06  100.89
  -6  -4   9  -21.71  100.34
   6  -4  -9   66.24  103.95
   6  -4 -10  178.49  107.10
   6   4 -10  186.43  103.34
  -6  -4  10  136.82  101.39
  -6   4  10  152.73  105.73
   6  -4 -10  150.53  107.12
   6  -4 -11 1042.12  120.98
   6   4 -11 1131.32   83.74
  -6  -4  11 1127.44  111.55
   6  -4 -11 1189.45  123.22
   6   4 -12  694.37  106.75
  -6  -4  12  442.38   81.58
   6  -4 -12  528.92  115.55
   6  -4 -12  627.26  115.54
   6  -4 -13  320.97  137.22
   6  -4 -13  309.31  136.36
  -6  -4  13  225.19  132.75
   6   4 -13  325.39  128.03
   6  -4 -14  -19.09  133.79
   6  -4 -14   20.00  169.09
   6   4 -14   91.83   90.06
  -6  -4  14  -80.12  131.06
  -6  -4  15  320.11  116.40
   6  -4 -15  315.78  172.99
   6  -4 -15  421.78  165.10
   6   4 -15  568.90  160.93
   6  -4 -16  607.16  178.91
  -6  -4  16  465.69  123.18
   6   4 -16  573.01  169.01
   6  -4 -16  555.18  217.16
   6  -4 -17  516.66  255.23
  -6  -4  17  463.79  143.66
   6  -4 -17  393.53  214.02
   6   4 -17  522.22  201.92
  -6  -5   1    7.66   57.36
  -6   5   1   62.82   81.30
   6   5  -1   24.59   59.30
   6  -5  -1   13.91   82.13
  -6  -5   2  230.45   82.51
  -6   5   2  281.58   83.90
   6   5  -2  221.33   62.07
   6  -5  -2  161.47   84.68
   6   5  -3  379.60   74.16
  -6  -5   3  380.75   75.30
  -6   5   3  363.74   77.58
   6  -5  -3  382.77   95.16
  -6   5   4  646.45  112.46
  -6  -5   4  722.38   81.54
   6   5  -4  801.10  110.77
   6  -5  -4  768.02  109.04
   6   5  -5  838.98   82.48
  -6  -5   5  786.93   79.10
   6  -5  -5  889.28  108.96
  -6   5   5  759.22  113.11
   6   5  -6    8.03  104.76
  -6  -5   6  -39.09  101.96
  -6   5   6    1.11  106.61
   6  -5  -6   53.50   74.70
  -6   5   7  306.51  106.75
   6   5  -7  327.38  104.05
   6  -5  -7  237.64  106.25
  -6  -5   7  167.68  103.96
  -6  -5   8 1419.97   84.28
   6   5  -8 1633.27  116.31
  -6   5   8 1661.35  121.86
   6  -5  -8 1557.26  121.18
  -6  -5   9  643.72   79.60
   6   5  -9  849.23  108.22
   6  -5  -9  202.69  117.17
   6  -5  -9  700.69  112.79
  -6   5   9  743.42  117.17
  -6   5  10  415.73  132.63
  -6  -5  10  337.88  119.77
   6   5 -10  640.68  128.40
   6  -5 -10  429.98  133.84
   6  -5 -10  537.78  136.69
   6   5 -11  -65.24  127.22
  -6  -5  11 -141.49  128.11
  -6   5  11   32.25  133.35
   6  -5 -11   -1.92  135.35
   6  -5 -11  -43.60  132.57
   6  -5 -12  388.05  141.78
  -6  -5  12  419.85   93.93
   6   5 -12  540.40   93.75
   6  -5 -12  413.54  137.62
  -6  -5  13  447.91  134.96
   6   5 -13  512.86  144.66
   6  -5 -13  389.15  158.63
   6  -5 -13  362.03  146.68
  -6  -5  14  384.36  166.05
   6   5 -14  646.15  162.81
   6  -5 -14  434.26  175.30
   6  -5 -14  399.87  211.93
   6   5 -15  168.61  166.68
   6  -5 -15  284.35  210.98
   6  -5 -15  239.97  218.29
  -6  -5  15   86.49  122.78
  -6  -6   1  326.47  106.57
  -6   6   1  208.18  109.13
   6   6  -1  341.32  109.00
   6  -6  -1  352.70  107.79
  -6  -6   2   64.44  106.22
  -6   6   2   46.99  108.45
   6   6  -2  111.09  109.42
   6  -6  -2  189.95  105.69
  -6  -6   3   95.14  105.79
   6  -6  -3   80.86  105.19
   6   6  -3   64.34  109.62
  -6   6   3   78.58  107.25
   6   6  -4   52.89  106.60
  -6  -6   4   16.53  104.86
   6  -6  -4  -56.15  105.19
  -6   6   4   42.78  107.39
  -6   6   5  224.53  110.69
   6  -6  -5  242.22  106.12
  -6  -6   5  225.78   77.49
   6   6  -5  168.27  111.57
   6   6  -6   98.69  133.49
  -6   6   6  152.26   94.90
   6  -6  -6  207.55   91.38
  -6  -6   6  350.13  127.55
  -6  -6   7  153.84  132.48
  -6   6   7   48.54  132.80
   6   6  -7  115.74  130.89
   6  -6  -7  -41.23  133.22
  -6  -6   8  185.35   93.06
   6   6  -8  239.92   93.54
   6  -6  -8  236.53  135.44
  -6   6   8  148.84  138.73
   6  -6  -9   42.33  133.17
  -6   6   9   18.98  135.33
   6   6  -9   40.35  131.56
  -6  -6   9   60.19   92.77
  -6   6  10   96.66  168.01
   6   6 -10  -81.55  135.95
   6  -6 -10   43.32  141.34
   6  -6 -10    8.63  137.24
  -6  -6  10   45.40  133.06
  -6  -6  11  210.61  160.23
   6   6 -11   34.72  160.90
  -6   6  11   12.71  168.31
   6  -6 -11   11.06  166.84
   6  -6 -11   34.49  170.60
  -6  -6  12   46.11  118.07
   6   6 -12   53.73  114.75
  -6   6  12   54.70  170.07
   6  -6 -12   18.38  171.71
   6  -6 -12   -9.73  215.18
  -6  -6  13  193.10  178.89
   6  -6 -13   24.28  203.37
   6  -6 -13   98.12  188.32
   6   6 -13  -47.70  194.26
  -6  -7   1   25.89  134.88
  -6   7   1   49.19  137.12
   6  -7  -1   16.40  135.01
   6   7  -1  116.68  134.62
  -6  -7   2   63.04  135.62
  -6   7   2  -15.56   97.00
   6  -7  -2  -44.10  137.10
   6   7  -2   25.68   97.30
  -6  -7   3   23.25  134.08
   6   7  -3    1.89  138.25
   6  -7  -3    2.05   97.10
  -6   7   3   34.73  139.02
  -6  -7   4 -144.96  138.64
  -6   7   4   28.29  139.43
   6  -7  -4   15.68  136.56
   6   7  -4   63.69  139.18
   6  -7  -5   82.01  154.65
  -6  -7   5  181.57  138.10
  -6   7   5  145.39  168.61
   6   7  -5  124.76  101.22
   6   7  -6  153.37  167.83
  -6   7   6  229.76  169.23
   6  -7  -6   80.44  121.11
  -6  -7   6  299.21  165.79
  -6   7   7   39.53  170.68
   6  -7  -7   56.80  118.20
  -6  -7   7   23.07  118.32
   6   7  -7  250.78  167.89
  -6  -7   8  193.57  115.39
   6   7  -8  184.24  167.37
  -6   7   8  -12.55  170.67
   6  -7  -8   90.90  168.44
  -6  -7   9   78.89  119.44
   6   7  -9   81.38  169.25
  -6   7   9    7.99  171.10
   6  -7  -9   84.91  171.95
   6   7 -10  204.03  140.37
  -6  -7  10   36.56  199.27
  -6   7  10  128.69  202.63
   6  -7 -10  160.43  203.19
   6  -7 -10  110.36  204.56
  -6   8   1  554.87  209.74
   6  -8  -1  378.89  150.08
   6   8  -1  501.07  204.50
  -6  -8   1  446.25  204.79
  -6  -8   2  257.06  145.52
  -6   8   2  266.97  206.89
   6  -8  -2  177.17  204.12
   6   8  -2  160.91  147.46
  -6  -8   3  -30.27  142.99
   5   0  -1  -14.09   61.47
  -5   0   1   11.59   41.56
   5   0  -1   -9.35   61.51
   5   0  -2   46.02   59.29
   5   0  -2   16.44   59.87
  -5   0   2    8.98   41.68
   5   0  -3   16.34   41.33
  -5   0   3   17.89   59.95
   5   0  -3   12.16   41.83
  -5   0   4  -17.49   43.29
   5   0  -4   14.30   57.23
   5   0  -4   -4.00   59.31
   5   0  -5   -9.99   56.31
   5   0  -5  -16.27   41.68
  -5   0   5    5.25   58.24
  -5   0   6  -28.41   42.92
   5   0  -6    8.48   59.11
   5   0  -6    6.58   39.62
   5   0  -7   -2.80   41.15
  -5   0   7   -5.85   42.09
   5   0  -7  -14.60   60.60
   5   0  -8   -3.99   57.14
   5   0  -8    0.86   43.16
  -5   0   8   13.44   59.79
   5   0  -9   -2.61   73.54
   5   0  -9   23.85   77.69
  -5   0   9  -67.69   78.38
  -5   0  10   27.69   79.19
   5   0 -10  -10.62   55.79
   5   0 -10   -1.77   51.84
  -5   0  11   20.14   56.30
   5   0 -11   33.59   75.82
   5   0 -11   -6.55   78.74
   5   0 -12  -33.13   82.69
   5   0 -12  -42.88   55.77
  -5   0  12  -18.88   81.72
   5   0 -13  -36.02   84.40
   5   0 -13  -28.03   57.17
  -5   0  13  -23.50   83.56
   5   0 -14  -20.90  103.50
   5   0 -14  -50.31  106.08
  -5   0  14  -32.65  105.19
   5   0 -15    0.26  107.70
   5   0 -15   -0.71  107.55
  -5   0  15   10.10  108.37
   5   0 -16  -34.81   76.75
  -5   0  16  -46.65  111.71
   5   0 -16  110.95   75.88
   5   0 -17  -70.94  137.32
   5   0 -17    5.31   96.94
  -5   0  17   -3.74  136.79
   5   0 -18   -6.87  140.20
   5   0 -18   25.57  139.35
  -5   0  18  123.44  135.49
  -5   0  19  -64.65  170.40
   5   0 -19   54.58  169.05
   5   0 -19    1.87  174.24
  -5   0  20 -136.86  205.71
   5   0 -20    1.99  145.88
   5   1  -1 2063.40   96.22
   5   1  -1 2334.88   98.50
  -5  -1   1 2155.03   87.67
   5  -1  -1 1996.05   87.53
  -5   1   1 2179.85   99.38
   5   1  -2  418.37   52.33
   5  -1  -2  439.63   69.81
  -5   1   2  429.43   69.19
  -5  -1   2  416.84   66.93
   5   1  -2  474.66   67.50
   5   1  -3 1463.39   82.52
  -5   1   3 1419.18   88.46
   5  -1  -3 1100.92   83.14
   5   1  -3 1374.17   80.84
  -5  -1   3 1313.83   70.38
   5  -1  -3 1243.60   72.43
  -5  -1   4  709.03   56.93
   5   1  -4  759.54   70.26
  -5   1   4  683.19   72.85
   5  -1  -4  614.24   59.06
   5  -1  -4  715.62   74.51
   5  -1  -5 2163.25   96.14
   5   1  -5 2196.42   88.91
   5  -1  -5 1941.35   94.33
  -5   1   5 2019.15   83.51
  -5  -1   5 1976.65   86.71
   5   1  -6 1073.94   62.36
   5  -1  -6 1050.05   78.51
  -5  -1   6  999.36   73.82
   5  -1  -6  902.47   65.07
   5  -1  -7  290.29   67.41
   5   1  -7  380.69   61.85
  -5  -1   7  348.91   64.50
   5  -1  -7  319.22   67.93
   5  -1  -8  400.42   51.66
  -5  -1   8  374.54   65.83
   5   1  -8  392.19   50.69
   5  -1  -8  366.05   68.30
   5  -1  -9  -35.76   75.84
  -5   1   9  -19.64   79.56
   5  -1  -9   13.04   79.71
  -5  -1   9   26.01   76.41
   5   1  -9  -22.54   74.82
   5  -1 -10  508.16   88.89
  -5   1  10  510.36   90.90
  -5  -1  10  648.20   84.23
   5   1 -10  686.84   81.94
   5  -1 -10  670.84   84.02
   5  -1 -11  565.35   90.83
   5  -1 -11  691.92   86.61
  -5  -1  11  665.03   88.41
   5   1 -11  782.70   85.34
  -5   1  11  647.91   90.56
   5   1 -12  686.69   85.85
   5  -1 -12  661.53   89.32
  -5  -1  12  510.55   88.36
  -5   1  12  416.22   66.12
   5  -1 -12  516.45   90.73
   5   1 -13  407.13   95.27
  -5  -1  13  353.07   64.70
   5  -1 -13  392.10   97.53
   5  -1 -13  457.50   95.61
  -5   1  13  264.90   89.52
   5   1 -14   21.12  101.51
   5  -1 -14    2.51  106.11
  -5  -1  14   71.05  102.62
   5  -1 -14   56.07  105.83
  -5   1  14   24.28  107.85
   5   1 -15  400.70   77.94
  -5  -1  15  498.02  108.47
   5  -1 -15  361.73  113.71
  -5   1  15  245.00   82.90
   5  -1 -15  376.51  113.74
  -5   1  16  105.63   95.45
   5  -1 -16  384.71  137.41
   5   1 -16  227.66   98.94
   5  -1 -16  230.49  101.87
  -5  -1  16  349.69  133.23
   5  -1 -17  255.24  140.90
  -5   1  17  -24.31   98.65
   5  -1 -17  310.21  136.34
   5   1 -17  165.34   99.67
  -5  -1  17  305.76  135.92
   5  -1 -18  -80.74  209.04
  -5  -1  18    0.21  151.98
  -5   1  18   43.35  156.89
   5  -1 -18   24.41  156.30
   5   1 -18  -11.97  117.75
  -5  -1  19  -83.17  173.46
  -5   1  19  -42.14  175.14
   5  -1 -19   -9.95  174.34
   5  -1 -19   46.18  178.82
   5   1 -19  108.27  171.13
  -5   2   1  604.12   56.73
   5   2  -1  695.40   71.37
  -5  -2   1  565.93   56.15
   5  -2  -1  633.00   73.41
  -5   2   2  974.92   64.59
   5   2  -2 1146.64   65.10
   5  -2  -2 1086.01   79.92
  -5  -2   2  991.32   74.64
   5   2  -3 3860.56  107.64
   5  -2  -3 3243.41  104.14
  -5   2   3 3416.53  111.06
  -5  -2   3 3417.89   96.68
   5  -2  -4 4626.38  126.53
  -5   2   4 4594.66  117.25
  -5  -2   4 4676.33  108.22
   5   2  -4 5129.77  111.92
   5  -2  -5 1226.36   72.27
  -5   2   5 1300.21   71.53
   5   2  -5 1495.01   77.97
  -5  -2   5 1353.39   77.39
   5  -2  -6  319.76   68.92
   5  -2  -6  191.77   48.84
   5   2  -6  244.40   45.43
  -5  -2   6  232.81   60.58
  -5   2   6  202.29   65.27
  -5  -2   7  407.94   65.00
   5  -2  -7  384.60   71.27
  -5   2   7  451.21   69.21
   5   2  -7  473.75   65.14
   5  -2  -7  416.48   68.86
  -5  -2   8 1489.82   75.25
   5  -2  -8 1694.12  102.25
   5  -2  -8 1491.50  101.36
   5   2  -8 1805.06   76.23
  -5  -2   9  815.29   85.70
   5  -2  -9  878.62   92.82
   5   2  -9 1044.40   83.07
   5  -2  -9  999.40   91.91
   5   2 -10  359.83   58.64
   5  -2 -10  334.66   63.36
   5  -2 -10  338.98   85.35
  -5  -2  10  277.51   61.71
   5   2 -11  -16.77   76.69
   5  -2 -11   29.59   79.14
   5  -2 -11   13.05   82.68
  -5  -2  11   16.42   55.51
  -5  -2  12  949.77   90.19
   5   2 -12  887.98   68.40
   5  -2 -12  799.18   94.59
   5  -2 -12 1014.80   96.23
   5   2 -13 1890.71  116.71
   5  -2 -13 1623.35  127.46
   5  -2 -13 2064.07  127.62
  -5  -2  13 1909.67  120.19
   5   2 -14 1045.78   87.53
   5  -2 -14  839.22  120.27
   5  -2 -14 1228.85  122.55
  -5  -2  14 1042.75   88.17
   5   2 -15  406.66  111.07
   5  -2 -15  288.00  116.91
   5  -2 -15  433.87  113.98
  -5  -2  15  352.81   82.17
   5  -2 -16   33.29  132.97
   5  -2 -16   12.20  140.35
   5   2 -16 -100.48  132.39
  -5  -2  16   52.02   91.73
   5  -2 -17  172.88  142.65
   5   2 -17  129.81  139.43
   5  -2 -17  195.03  145.68
  -5  -2  17  149.09   98.17
   5  -2 -18  652.61  179.64
   5   2 -18  681.59  174.57
   5  -2 -18  579.12  182.59
  -5  -2  18  918.55  169.84
   5  -2 -19  685.25  185.24
   5  -2 -19  622.74  222.99
   5   2 -19  400.37  194.22
  -5  -2  19  587.94  172.40
  -5   3   1 1139.30   79.07
   5   3  -1 1293.27   80.94
   5  -3  -1 1213.62   79.88
  -5  -3   1 1085.38   76.82
  -5  -3   2 1646.12   72.31
  -5   3   2 1679.30   85.54
   5   3  -2 1770.32   84.50
   5  -3  -2 1784.32   89.22
  -5  -3   3  194.41   62.20
  -5   3   3  209.86   47.25
   5  -3  -3  225.80   65.16
   5   3  -3  216.25   47.72
   5  -3  -4   69.05   63.49
  -5   3   4   79.89   45.24
  -5  -3   4   70.54   43.60
   5   3  -4   77.18   59.33
   5   3  -5  490.22   59.92
   5  -3  -5  407.71   69.96
  -5  -3   5  392.09   51.17
  -5   3   5  490.32   84.82
   5   3  -6 1147.70   86.36
  -5  -3   6 1036.44   65.03
   5  -3  -6  946.92   93.40
  -5   3   6  981.56   92.32
   5   3  -7 1149.90   86.28
   5  -3  -7 1007.71   95.74
  -5  -3   7 1005.11   86.50
  -5   3   7 1052.29   94.46
   5  -3  -7 1027.41   97.49
   5   3  -8  894.84   63.73
   5  -3  -8  797.35   92.77
  -5  -3   8  782.66   82.66
  -5   3   8  885.19   92.53
   5  -3  -8  805.99   92.87
   5   3  -9  240.93   56.89
   5  -3  -9  228.58   83.48
  -5   3   9  142.16   82.66
   5  -3  -9  186.04   85.44
  -5  -3   9  202.93   77.84
   5   3 -10  514.07   61.74
   5  -3 -10  465.71   88.94
  -5  -3  10  533.71   83.20
   5  -3 -10  496.21   90.33
  -5  -3  11 1840.64   95.18
   5  -3 -11 1463.87  108.24
   5   3 -11 1722.70   94.25
   5  -3 -11 1806.25  107.98
   5  -3 -12  910.11  113.93
   5  -3 -12  688.19  116.78
   5   3 -12  883.53  107.57
  -5  -3  12  793.22  108.02
   5   3 -13  220.80  102.75
   5  -3 -13  119.58  109.68
   5  -3 -13  134.95  104.76
  -5  -3  13  180.59  102.57
  -5  -3  14   19.77  105.27
   5  -3 -14    5.18  112.21
   5   3 -14   62.81  103.85
   5  -3 -14   72.37  129.49
  -5  -3  15  372.83  131.90
   5  -3 -15  260.55  172.38
   5   3 -15  291.63  131.70
   5  -3 -15  350.94  167.60
  -5  -3  16  516.52  139.86
   5  -3 -16  448.95  148.25
   5   3 -16  499.39  137.54
   5  -3 -16  592.58  176.45
  -5  -3  17  452.71  167.94
   5  -3 -17  415.42  213.31
   5  -3 -17  360.62  177.87
   5   3 -17  459.00  119.81
   5   3 -18   37.10  119.40
   5  -3 -18  -66.84  221.45
   5  -3 -18   61.32  218.25
  -5  -3  18   27.77  169.30
   5   4  -1    0.72   77.32
  -5   4   1   13.10   76.67
  -5  -4   1   27.50   53.54
   5  -4  -1  -24.70   78.76
   5   4  -2  141.45   57.68
  -5  -4   2  184.05   55.45
   5  -4  -2  149.52   80.95
  -5   4   2  162.31   57.78
   5   4  -3  155.14   78.71
  -5   4   3  109.00   80.81
   5  -4  -3  164.02   79.15
  -5  -4   3  138.91   77.14
   5   4  -4  269.63   56.87
  -5  -4   4  298.88   77.94
   5  -4  -4  223.57   81.99
  -5   4   4  232.77   82.34
   5   4  -5  450.24   61.47
  -5  -4   5  556.40   81.56
  -5   4   5  486.72   86.86
   5  -4  -5  458.19   84.44
  -5   4   6  -21.96   80.17
   5   4  -6   33.84   54.48
   5  -4  -6   17.15   78.47
  -5  -4   6  -13.12   75.78
   5   4  -7   79.59   76.38
  -5  -4   7   59.84   53.63
  -5   4   7   39.13   82.34
   5  -4  -7   26.23   80.34
   5   4  -8   -6.48   77.39
  -5  -4   8    1.64   54.89
  -5   4   8   10.26   80.58
   5  -4  -8   -0.03   79.46
  -5  -4   9   69.86   79.92
   5  -4  -9  163.63   87.01
   5   4  -9  203.14   89.64
  -5   4   9  179.71   94.04
   5  -4  -9  112.47   82.55
  -5   4  10   80.97  104.06
   5   4 -10  171.91   69.67
  -5  -4  10   89.71   99.45
   5  -4 -10  116.90  104.33
   5  -4 -10   80.68  104.20
   5  -4 -11   40.15  107.75
   5   4 -11  220.68   97.98
  -5  -4  11   97.82   71.49
   5  -4 -11   92.20  108.11
   5  -4 -12  127.61  109.52
   5   4 -12  149.45   74.25
  -5  -4  12  226.66  102.59
   5  -4 -12  132.44  108.26
   5  -4 -13  290.24  135.60
  -5  -4  13  376.57  127.64
   5   4 -13  461.74  126.71
   5  -4 -13  337.30  134.37
  -5  -4  14  220.61  129.25
   5   4 -14  297.60  128.74
   5  -4 -14  112.32  138.84
   5  -4 -14  127.86  135.92
  -5  -4  15  100.45  129.10
   5   4 -15   -5.49   93.07
   5  -4 -15  -23.86  138.86
   5  -4 -15   18.34  166.13
  -5  -4  16 -171.62  164.00
   5   4 -16  169.90  159.38
   5  -4 -16   40.17  208.32
   5  -4 -16  -61.13  209.71
   5  -4 -17   42.94  216.32
   5  -4 -17  -20.55  217.29
   5   4 -17  -44.53  167.72
  -5  -4  17   30.31  166.13
  -5   5   1  235.14   81.80
  -5  -5   1  258.80   81.29
   5   5  -1  291.79   83.54
   5  -5  -1  227.75   82.60
  -5   5   2   19.82   81.38
   5   5  -2   24.52   81.64
  -5  -5   2   53.24   79.25
   5  -5  -2   35.74   57.52
  -5   5   3   58.20   82.42
   5   5  -3   80.24   81.66
  -5  -5   3  105.68   57.81
   5  -5  -3  154.45   80.01
   5   5  -4  333.91   83.36
  -5  -5   4  297.26   83.11
   5  -5  -4  284.09   84.35
  -5   5   4  280.89   86.04
   5   5  -5  226.47   59.05
  -5  -5   5  139.43   81.54
  -5   5   5  156.03   94.99
   5  -5  -5  139.83   60.35
  -5  -5   6   25.08  100.30
   5   5  -6   87.90  100.30
  -5   5   6   72.74  103.24
   5  -5  -6   76.06   72.67
   5   5  -7  240.17   73.95
  -5   5   7  126.52  106.43
  -5  -5   7  114.14   73.10
   5  -5  -7  208.00  103.28
  -5   5   8  440.12  109.21
   5   5  -8  554.20   74.91
  -5  -5   8  407.77  105.98
   5  -5  -8  429.79  106.57
   5   5  -9  165.79   73.64
  -5   5   9  115.97  106.43
   5  -5  -9   67.81  106.74
  -5  -5   9   89.05  104.26
   5   5 -10    8.30   72.73
  -5   5  10   50.66  109.13
  -5  -5  10   99.89   73.50
   5  -5 -10   69.20  110.12
   5  -5 -10   31.27  107.21
  -5  -5  11  213.36  125.04
  -5   5  11  134.87  133.37
   5   5 -11   70.30   89.21
   5  -5 -11  123.32  135.87
   5  -5 -11  183.77  132.23
   5  -5 -12  128.05  137.04
  -5  -5  12   45.18   92.10
   5  -5 -12   59.24  136.53
   5   5 -12  131.26  128.15
   5  -5 -13  114.97  136.17
  -5  -5  13   85.98  129.52
   5   5 -13  143.01  129.25
   5  -5 -13   49.69  169.29
   5  -5 -14   26.25  202.48
  -5  -5  14  159.53  155.57
   5   5 -14   -9.65  112.68
   5  -5 -14   32.86  204.92
  -5  -5  15   92.07  162.95
   5   5 -15  142.40  160.34
   5  -5 -15  139.34  210.91
   5  -5 -15   25.29  215.78
  -5  -5  16   58.46  195.45
   5  -5 -16   32.57  300.86
   5  -5 -16  113.25  295.68
  -5  -6   1   -6.27  104.62
  -5   6   1   67.18  103.32
   5   6  -1   53.61   75.54
   5  -6  -1    3.43   75.34
  -5   6   2  169.08  107.90
   5  -6  -2  265.17   75.94
  -5  -6   2  213.73   75.24
   5   6  -2  197.49  108.45
   5  -6  -3  179.19   78.37
  -5   6   3  289.97  108.05
  -5  -6   3  273.94   75.46
   5   6  -3  199.15   77.73
  -5   6   4  780.23  114.46
   5   6  -4  856.38   85.66
   5  -6  -4  850.93  113.67
  -5  -6   4  807.90  114.42
  -5   6   5  360.91  113.26
   5   6  -5  386.00   82.15
   5  -6  -5  416.09  109.52
  -5  -6   5  388.78   80.79
  -5   6   6   41.20   76.77
   5   6  -6  -12.21   74.55
  -5  -6   6    5.71  103.84
   5  -6  -6   14.03  105.13
   5   6  -7   80.32  130.55
  -5  -6   7   81.80  118.61
  -5   6   7  155.46  133.71
   5  -6  -7  149.28  129.78
  -5   6   8  569.17  140.91
   5   6  -8  792.57   98.95
  -5  -6   8  599.29  133.63
   5  -6  -8  677.98  138.89
  -5   6   9  654.31  142.95
   5   6  -9  860.42  135.95
  -5  -6   9  730.48   99.95
   5  -6  -9  790.68  143.36
  -5  -6  10    8.15   92.64
   5  -6 -10  -20.85  167.47
  -5   6  10  -10.59  139.60
   5  -6 -10  -31.97  101.55
   5   6 -10  -45.24  131.99
   5  -6 -11  -37.96  156.15
  -5   6  11  -11.07  165.94
  -5  -6  11  -93.39  147.80
   5  -6 -11   56.09  182.23
   5   6 -11  -22.64  159.37
   5  -6 -12  306.57  176.36
   5   6 -12  409.13  114.74
   5  -6 -12  322.49  174.80
  -5  -6  12  230.77  164.28
  -5  -6  13  384.81  118.09
   5   6 -13  233.92  116.61
   5  -6 -13  384.46  218.42
   5  -6 -13  363.92  214.13
  -5  -6  14  296.87  195.71
  -5   7   1  342.52   96.99
   5  -7  -1  434.87   98.33
   5   7  -1  222.90  142.03
  -5  -7   1  388.12  136.13
   5  -7  -2  893.35  136.74
   5   7  -2  918.53  140.84
  -5  -7   2  817.56  136.66
  -5   7   2  790.13  139.14
   5   7  -3  311.21   97.90
  -5   7   3  208.76  101.13
  -5  -7   3  355.99  136.71
   5  -7  -3  350.71  137.33
   5   7  -4  222.77  137.15
  -5   7   4  212.76  139.29
  -5  -7   4  343.10  136.06
   5  -7  -4  260.28  133.20
  -5   7   5  893.50  143.58
   5  -7  -5  788.63  143.04
   5   7  -5  891.43  145.69
  -5  -7   5  823.97  103.35
  -5   7   6  715.26  144.74
   5   7  -6  635.58  144.43
  -5  -7   6  904.11  101.56
   5  -7  -6  648.82  144.74
  -5  -7   7  117.46  163.82
  -5   7   7  131.93  169.55
   5   7  -7  133.96  168.09
   5  -7  -7  286.51  167.04
   5   7  -8   51.53  165.46
  -5   7   8  162.59  167.00
  -5  -7   8  119.77  113.48
   5  -7  -8   79.77  168.15
  -5   7   9   54.81  167.82
  -5  -7   9  -27.79  118.79
   5  -7  -9  199.69  167.88
   5   7  -9    7.95  116.93
   5  -7 -10  344.20  179.05
   5   7 -10  497.29  169.76
  -5   7  10  327.92  174.34
  -5  -7  10  389.65  170.80
  -5  -7  11  788.03  145.16
  -5  -8   1  268.20  167.33
   5  -8  -1    1.07  122.17
   5   8  -1  -51.04  119.39
  -5   8   1   20.27  123.07
  -5   8   2  -24.36  175.87
  -5  -8   2  -23.63  172.55
   5  -8  -2  -32.17  172.14
   5   8  -2   57.98  122.27
  -5  -8   3  154.42  171.02
  -5   8   3  202.49  124.59
   5  -8  -3  224.85  175.03
   5   8  -3  219.34  174.77
  -5  -8   4  355.05  188.50
   5  -8  -4   27.11  192.59
   5   8  -4  218.30  191.00
  -5   8   4  218.65  190.67
   5  -8  -5  167.96  201.12
  -5  -8   5    3.69  205.67
  -5   8   5  -64.25  211.08
   5   8  -5  195.15  203.74
  -4   0   1 1077.54   91.25
   4   0  -1  975.19   88.78
   4   0  -1 1113.71   76.36
  -4   0   2   61.76   48.45
  -4   0   2   34.10   67.08
   4   0  -2   66.96   66.21
   4   0  -2   35.94   68.03
   4   0  -3   -6.14   63.30
   4   0  -3   26.06   45.50
  -4   0   3   29.67   43.95
   4   0  -4    8.08   42.54
   4   0  -4  -10.53   60.08
  -4   0   4  -18.08   58.75
   4   0  -5  702.00   74.25
  -4   0   5  712.81   74.57
   4   0  -5  735.49   61.30
   4   0  -6 3661.44  113.86
   4   0  -6 3209.12  103.14
  -4   0   6 3387.82  114.22
  -4   0   7 4312.24  123.41
   4   0  -7 4624.19  122.83
  -4   0   8  195.66   63.78
   4   0  -8  218.98   62.43
  -4   0   9   67.48   60.80
   4   0  -9   15.39   58.25
  -4   0  10 2312.86  109.96
   4   0 -10 2801.50  109.70
  -4   0  11 2308.17   92.61
   4   0 -11 2980.61  112.85
  -4   0  12   61.91   57.02
   4   0 -12   78.34   78.76
   4   0 -13  119.70   83.22
  -4   0  13  115.41   85.04
   4   0 -14  -21.73  104.56
  -4   0  14   46.32  104.24
   4   0 -15  433.43   83.85
  -4   0  15  490.87  111.89
  -4   0  16 1943.75  127.19
   4   0 -16 2177.88  130.90
  -4   0  17  488.20  138.05
   4   0 -17  443.02  140.59
   4   0 -18   21.36  137.62
   4   0 -18  -18.43  136.70
  -4   0  18   52.78  135.99
   4   0 -19  194.79  171.58
   4   0 -19  106.51  171.69
  -4   0  19  160.68  171.42
   4   0 -20  577.90  206.56
  -4   0  20  440.28  208.60
   4   0 -20  594.00  208.32
   4   1  -1   35.59   61.22
   4  -1  -1   39.52   64.50
  -4  -1   1   37.85   43.66
  -4   1   1   51.80   64.64
   4   1  -1   29.14   61.07
   4   1  -2 1969.21   86.55
  -4   1   2 1889.01   89.26
  -4  -1   2 1806.65   95.35
   4  -1  -2 1761.28   99.13
   4   1  -3 3705.63  116.64
   4  -1  -3 3047.48  108.24
  -4   1   3 3378.21  112.87
   4  -1  -3  771.02   66.36
  -4  -1   3 3386.13  114.11
   4   1  -4 2045.40   91.00
   4  -1  -4 1690.07   95.87
  -4   1   4 1886.53   96.83
  -4  -1   4 1825.51   89.24
   4  -1  -4 1945.14   99.61
   4   1  -5   37.21   56.42
  -4   1   5   44.49   58.66
   4  -1  -5   31.02   58.35
  -4  -1   5   34.62   57.16
   4  -1  -5   20.07   43.93
   4  -1  -6   -2.91   41.21
   4  -1  -6   -9.77   61.50
   4   1  -6    1.93   39.25
  -4  -1   6   16.95   39.70
   4  -1  -7  419.86   71.21
   4   1  -7  485.16   64.94
   4  -1  -7  460.59   69.17
  -4  -1   7  452.06   66.15
   4  -1  -8 1398.13   86.35
  -4   1   8  294.35   53.02
   4  -1  -8 1155.77   72.12
   4   1  -8 1520.10   68.84
  -4  -1   8 1312.59   67.98
  -4   1   9 1477.56   90.26
  -4  -1   9 1420.08   80.16
   4   1  -9 1655.23   82.69
   4  -1  -9 1546.96   87.24
   4  -1  -9 1254.44   74.30
  -4  -1  10   98.65   79.17
  -4   1  10  100.77   81.95
   4  -1 -10  151.24   77.34
   4  -1 -10  105.25   81.70
   4   1 -10  106.80   75.85
   4   1 -11    2.98   74.91
  -4   1  11   56.83   79.25
   4  -1 -11  -31.31   79.68
   4  -1 -11   -0.19   77.50
  -4  -1  11   46.69   53.96
   4   1 -12  -20.24   55.58
   4  -1 -12   11.55   81.29
  -4   1  12   39.87   79.87
   4  -1 -12  -33.20   79.90
  -4  -1  12   19.89   79.02
   4   1 -13  168.50   58.11
   4  -1 -13  181.57   84.25
   4  -1 -13  106.42   85.68
  -4   1  13  125.07   83.23
  -4  -1  13  156.86   81.45
   4  -1 -14  900.47  116.85
   4  -1 -14  736.46  116.33
   4   1 -14  754.01   84.04
  -4   1  14  736.89  115.48
  -4  -1  14  800.21   84.64
   4  -1 -15  506.48  113.25
   4   1 -15  660.11  111.06
   4  -1 -15  465.89  115.39
  -4   1  15  647.42  114.16
  -4  -1  15  480.44   82.22
   4  -1 -16   20.05  109.60
  -4   1  16   15.19  110.30
   4  -1 -16    3.67  110.28
   4   1 -16  -62.21  108.56
  -4  -1  16  -36.68  107.84
  -4   1  17  141.51  139.10
   4  -1 -17  181.78  136.76
   4   1 -17  214.39  136.13
  -4  -1  17  222.75  133.85
   4  -1 -17  205.74  137.31
   4  -1 -18  428.17  144.71
   4  -1 -18  354.30  145.84
   4   1 -18  487.01  140.80
  -4  -1  18  342.79  100.91
  -4   1  18  260.04  104.23
  -4   1  19   49.59  123.05
   4   1 -19  220.34  174.08
   4  -1 -19  213.86  214.65
   4  -1 -19  254.40  173.98
  -4  -1  19  205.12  168.35
  -4  -1  20   68.18  201.11
   4  -1 -20   25.04  214.00
  -4   1  20  -21.81  212.25
   4  -1 -20   80.82  209.24
   4   1 -20  192.49  205.98
   4  -2  -1  136.86   64.76
  -4   2   1  152.50   62.44
   4   2  -1  154.23   59.87
  -4  -2   1  131.38   60.03
  -4  -2   2    1.74   57.26
   4  -2  -2   -2.86   62.16
  -4   2   2   15.97   60.97
   4   2  -2   30.21   56.55
  -4  -2   3   -9.90   40.84
   4  -2  -3   -2.30   62.00
  -4   2   3    8.78   60.27
   4   2  -3   -1.86   56.16
   4  -2  -4  -27.80   63.09
  -4   2   4   -1.96   60.82
  -4  -2   4   10.42   55.83
   4   2  -4   12.16   54.54
   4  -2  -5   45.03   63.08
  -4  -2   5   61.12   41.79
  -4   2   5   70.64   60.83
   4   2  -5   43.68   39.89
  -4  -2   6   24.87   58.35
   4  -2  -6   22.65   45.38
   4  -2  -6   57.39   60.75
  -4   2   6    9.44   60.09
   4   2  -6   10.13   56.84
   4  -2  -7  206.28   66.69
  -4  -2   7  210.10   45.25
  -4   2   7  223.74   65.00
   4  -2  -7  244.27   66.91
   4   2  -7  249.83   45.31
   4   2  -8   64.32   43.13
   4  -2  -8   65.70   65.14
   4  -2  -8   65.63   62.72
  -4  -2   8   70.11   58.15
   4   2  -9   27.41   74.14
   4  -2  -9  -19.68   80.66
  -4  -2   9   28.45   52.38
   4  -2  -9   -0.64   76.75
   4  -2 -10   25.28   76.76
   4   2 -10    4.79   51.46
   4  -2 -10   10.34   80.42
  -4  -2  10   -1.47   76.84
   4   2 -11  -41.97   76.64
  -4  -2  11  -38.60   77.66
   4  -2 -11   13.42   80.93
   4  -2 -11   -1.43   78.70
   4   2 -12   99.26   78.74
   4  -2 -12   65.15   84.76
   4  -2 -12  111.46   82.19
  -4  -2  12   26.56   82.33
  -4  -2  13   -9.52  100.29
   4   2 -13  -24.82   71.61
   4  -2 -13  -20.74  107.00
   4  -2 -13   14.06  103.34
   4  -2 -14   43.62  110.39
   4   2 -14   71.21  103.54
   4  -2 -14   60.30  107.84
  -4  -2  14   69.39  103.89
   4  -2 -15   41.90  109.01
  -4  -2  15  133.91  105.14
   4   2 -15   52.45  104.89
   4  -2 -15   49.44  110.44
   4  -2 -16   31.76  130.36
  -4  -2  16  -92.42  131.44
   4   2 -16  -30.88  131.55
   4  -2 -16   28.72  166.18
   4  -2 -17   68.61  172.10
   4   2 -17   37.07  134.75
   4  -2 -17   22.65  137.64
  -4  -2  17   50.71   94.19
   4  -2 -18   29.66  206.20
   4   2 -18  -87.61  121.03
   4  -2 -18   29.93  211.47
  -4  -2  18  -75.07  163.59
   4  -2 -19  -21.12  175.32
   4   2 -19   66.99  171.68
   4  -2 -19   71.03  218.24
  -4  -2  19 -263.25  172.24
  -4  -3   1  141.57   59.89
   4  -3  -1  121.56   62.65
  -4   3   1   95.17   63.24
   4   3  -1  145.48   60.73
   4   3  -2  894.43   73.81
  -4   3   2  751.01   60.26
  -4  -3   2  911.13   72.92
   4  -3  -2  837.95   76.46
   4   3  -3  702.89   70.88
  -4   3   3  681.92   74.32
   4  -3  -3  677.36   75.24
  -4  -3   3  709.48   71.21
   4  -3  -4  166.83   66.05
   4   3  -4  182.55   45.24
  -4  -3   4  170.71   62.20
  -4   3   4  194.91   64.72
   4  -3  -5  -17.14   44.53
   4   3  -5   -7.28   58.02
  -4   3   5   14.56   60.57
  -4  -3   5   -9.20   41.03
   4  -3  -6    8.21   61.14
   4   3  -6   -8.11   57.58
  -4   3   6   40.33   60.61
  -4  -3   6  -37.52   58.43
  -4  -3   7  138.21   78.76
   4   3  -7  214.06   76.43
  -4   3   7  175.38   60.11
   4  -3  -7  188.40   82.07
   4  -3  -7  183.17   84.67
   4  -3  -8  330.36   84.29
   4   3  -8  300.39   55.93
  -4   3   8  295.03   83.13
  -4  -3   8  339.38   78.16
   4  -3  -8  265.12   85.93
   4  -3  -9  252.02   86.68
   4  -3  -9  200.08   84.40
   4   3  -9  253.96   78.74
  -4  -3   9  253.47   59.02
   4   3 -10  -17.88   76.48
  -4  -3  10   -6.26   76.91
   4  -3 -10   16.29   81.68
   4  -3 -10    7.91   79.86
   4   3 -11  118.75   55.82
   4  -3 -11   90.69   81.90
   4  -3 -11   84.80  102.91
  -4  -3  11   92.18   57.09
  -4  -3  12  170.11   72.45
   4  -3 -12  135.26  131.24
   4  -3 -12  200.62  128.30
   4   3 -12  211.48   71.98
   4  -3 -13  351.05  112.94
   4   3 -13  544.98  102.20
  -4  -3  13  397.60   77.82
   4  -3 -13  494.65  133.17
   4  -3 -14  302.40  113.46
  -4  -3  14  272.09   77.02
   4   3 -14  294.60  105.83
   4  -3 -14  319.44  137.09
   4   3 -15  181.03  130.15
   4  -3 -15  212.81  167.04
  -4  -3  15  133.16   93.37
   4  -3 -15  174.54  136.06
  -4  -3  16  -27.51  131.76
   4  -3 -16  -57.14  172.64
   4   3 -16    3.13  131.88
   4  -3 -16    3.94  168.29
   4  -3 -17   -1.40  208.90
   4  -3 -17   30.36  239.77
  -4  -3  17  158.11  148.53
   4   3 -17   52.14  163.48
   4  -3 -18  292.64  220.40
  -4  -3  18  238.56  124.56
   4   3 -18  425.08  171.36
   4  -3 -18  290.06  258.36
  -4  -4   1  573.29   82.85
   4   4  -1  479.35   86.02
  -4   4   1  549.80   84.06
   4  -4  -1  516.43   86.21
  -4   4   2 1589.51   79.33
   4   4  -2 1568.44   98.27
  -4  -4   2 1771.25   97.09
   4  -4  -2 1705.08   80.89
  -4   4   3  108.24   76.94
   4   4  -3   90.95   78.14
  -4  -4   3  119.45   77.47
   4  -4  -3  106.37   77.37
   4  -4  -4   89.44   77.68
  -4  -4   4  112.53   52.31
  -4   4   4   41.94   78.48
   4   4  -4   36.39   55.53
   4   4  -5 1389.89   72.87
  -4   4   5 1372.22   97.76
  -4  -4   5 1317.23   89.82
   4  -4  -5 1420.07   97.78
  -4   4   6 2346.35  113.05
  -4  -4   6 2282.81   98.99
   4  -4  -6 2394.92   97.72
   4   4  -6 2582.47  100.88
   4   4  -7 1125.14   87.52
  -4   4   7 1035.83   97.34
  -4  -4   7  967.79   85.13
   4  -4  -7 1032.82   96.82
   4   4  -8  124.06   76.98
   4  -4  -8  126.19   81.04
  -4   4   8  118.59   81.59
  -4  -4   8  163.61   78.52
  -4  -4   9   84.95   55.74
   4   4  -9   62.65   56.15
  -4   4   9   48.95   82.19
   4  -4  -9   37.82  105.18
   4  -4  -9   80.14   80.86
  -4  -4  10  792.63  104.04
  -4   4  10  734.28  134.70
   4   4 -10  759.52   77.32
   4  -4 -10  670.18  115.81
   4  -4 -10  647.24  113.66
   4  -4 -11 1185.40  125.76
  -4  -4  11 1215.99  110.71
   4   4 -11 1353.97  109.44
   4  -4 -11 1156.70  122.57
  -4  -4  12  659.88   81.04
   4   4 -12  894.61   79.70
   4  -4 -12  693.55  119.76
   4  -4 -12  693.42  118.82
   4  -4 -13   19.93  128.91
   4   4 -13   51.55  101.34
  -4  -4  13   84.74   72.45
   4  -4 -13   50.37  128.88
   4   4 -14  271.97   91.68
   4  -4 -14  264.81  167.36
  -4  -4  14  213.70   92.07
   4  -4 -14  218.54  167.65
   4  -4 -15  629.10  208.07
  -4  -4  15  753.47  134.01
   4   4 -15  801.08  134.66
   4  -4 -15  624.42  182.14
   4   4 -16  791.39  166.34
   4  -4 -16  534.80  258.16
  -4  -4  16  619.64  165.44
   4  -4 -16  575.28  260.07
  -4  -4  17  274.35  118.70
   4   4 -17  174.76  121.67
  -4   5   1   49.92   79.40
   4   5  -1   43.16   79.86
  -4  -5   1   90.40   77.64
   4  -5  -1   38.44   79.43
  -4   5   2 1119.16   93.77
   4   5  -2 1173.05   75.38
   4  -5  -2 1220.90   93.60
  -4  -5   2 1104.83   92.81
  -4  -5   3 1729.35   81.40
  -4   5   3 1851.24  101.94
   4   5  -3 1841.95   81.55
   4  -5  -3 1814.01  100.38
  -4   5   4  547.40   87.20
   4   5  -4  543.66   64.79
  -4  -5   4  642.00   86.11
   4  -5  -4  521.49   65.02
   4  -5  -5  117.04   80.72
  -4   5   5  100.54   82.78
   4   5  -5  132.24   57.83
  -4  -5   5  104.44   58.35
   4   5  -6   33.12   78.83
  -4   5   6   47.01   81.49
  -4  -5   6   -5.36   55.94
   4  -5  -6    8.42   81.08
   4  -5  -7  392.44  109.63
   4   5  -7  414.42   74.53
  -4  -5   7  251.67   77.58
  -4   5   7  406.47  108.98
   4   5  -8  840.38   79.23
  -4  -5   8  920.92  106.50
   4  -5  -8  715.91  115.09
  -4   5   8  692.49  116.17
  -4  -5   9  935.48  107.94
   4   5  -9  983.00  109.50
   4  -5  -9  838.55  116.82
  -4   5   9  872.40  117.29
   4   5 -10   69.14  100.34
  -4  -5  10  182.73   99.99
   4  -5 -10   15.26  130.00
   4  -5 -10   98.28  108.61
  -4   5  10   92.36  105.24
  -4   5  11   27.02  130.17
   4  -5 -11   48.13  107.14
   4   5 -11  156.75  101.24
  -4  -5  11  101.38   70.06
   4  -5 -11   63.89  133.86
   4   5 -12  116.65  129.29
  -4  -5  12  238.47  126.75
   4  -5 -12  237.60  163.49
   4  -5 -12  133.90  166.04
   4  -5 -13  493.14  196.49
   4   5 -13  517.30   94.06
  -4  -5  13  438.37  131.76
   4  -5 -13  447.31  176.07
  -4  -5  14  771.75  146.87
   4   5 -14  412.07  118.45
   4  -5 -14  714.83  235.33
   4  -5 -14  681.14  242.80
   4  -5 -15  106.03  307.36
  -4  -5  15   87.44  163.79
   4  -5 -15   95.08  335.25
   4   5 -15  288.47  160.14
  -4  -5  16   56.49  117.00
   4   5 -16   48.35  135.92
  -4   6   1  415.76   76.73
  -4  -6   1  410.36  108.45
   4  -6  -1  385.54   78.87
   4   6  -1  415.69  110.67
  -4   6   2    0.58   74.81
   4  -6  -2   22.15  102.72
   4   6  -2   62.83  104.02
  -4  -6   2   98.14  102.56
  -4   6   3   11.52  104.93
   4   6  -3  -13.64   73.73
   4  -6  -3  -40.39  105.89
  -4  -6   3   20.72  103.81
  -4   6   4  135.76  105.22
   4   6  -4  115.59  105.16
   4  -6  -4  189.71   73.96
  -4  -6   4  173.76   74.31
  -4   6   5  133.44  106.87
   4  -6  -5   33.65  105.34
   4   6  -5  139.59  103.76
  -4  -6   5    6.28  105.40
  -4   6   6  397.27  108.80
   4   6  -6  297.52   77.01
  -4  -6   6  254.95  106.76
   4  -6  -6  262.33  107.78
   4  -6  -7  111.25  104.97
  -4   6   7   90.83  107.52
   4   6  -7   41.48   75.35
  -4  -6   7  144.17  104.13
  -4   6   8   92.63  131.20
   4   6  -8   58.12  127.53
   4  -6  -8  132.09  130.24
  -4  -6   8  122.96   89.55
  -4   6   9   97.69  132.90
   4   6  -9   62.44   92.99
  -4  -6   9  181.82  126.94
   4  -6  -9   83.81  132.06
   4  -6 -10  128.23  167.18
  -4   6  10  175.44  136.35
   4   6 -10  162.62  131.40
  -4  -6  10  132.10   91.67
   4  -6 -10   58.18  140.19
   4  -6 -11  120.94  170.36
   4  -6 -11   78.91  169.43
  -4  -6  11  146.51  130.95
   4   6 -11   62.16  129.08
  -4   6  11   38.58  167.92
  -4  -6  12  -51.46  159.66
   4  -6 -12   56.56  206.46
   4  -6 -12   70.89  171.70
   4   6 -12  -33.73  159.63
   4  -6 -13  -11.28  218.34
   4   6 -13  -85.06  160.90
  -4  -6  13   44.27  113.28
   4  -6 -13    1.20  210.36
   4  -6 -14   -8.57  339.44
  -4  -6  14  -19.21  134.52
   4  -6 -14   32.05  322.43
   4   6 -14 -161.41  193.05
   4  -7  -1  307.35  132.28
  -4  -7   1  116.09  134.53
   4   7  -1  140.00  135.68
  -4   7   1  174.24   95.24
  -4   7   2   88.80  132.26
   4  -7  -2    8.41  132.53
  -4  -7   2   45.30   93.07
   4   7  -2  -10.50  134.46
  -4   7   3  229.78  135.38
   4   7  -3  346.93  133.13
   4  -7  -3  244.19  134.02
  -4  -7   3  265.37   95.78
  -4   7   4   75.73  135.07
   4  -7  -4  101.28  132.87
   4   7  -4  -47.80   96.00
  -4  -7   4   22.98  132.30
  -4   7   5   -5.22  136.69
   4  -7  -5  -63.16  134.58
   4   7  -5  -13.08  135.63
  -4  -7   5   44.36  132.60
   4  -7  -6   48.64   96.37
  -4   7   6  -46.05  139.42
   4   7  -6   85.43  136.01
  -4  -7   6  -36.52  135.99
  -4   7   7   62.11  137.96
   4  -7  -7  137.21  135.70
  -4  -7   7   -8.42  134.31
   4   7  -7   39.79  135.45
   4  -7  -8   66.13  164.54
   4   7  -8   65.94  113.41
  -4  -7   8  102.50  161.96
  -4   7   8   83.35  164.51
  -4  -7   9   85.76  113.85
  -4   7   9   59.57  167.19
   4  -7  -9    6.63  172.61
   4   7  -9   88.31  117.39
  -4   7  10   37.20  170.47
   4  -7 -10   30.62  176.20
   4   7 -10   -4.35  165.91
  -4  -7  10   43.37  166.49
   4  -7 -11   50.52  255.99
  -4   7  11  -28.11  204.70
   4  -7 -11   83.85  203.25
   4   7 -11 -129.91  140.01
  -4  -7  11  112.25  135.68
  -4   8   1  427.84  174.09
   4  -8  -1  419.57  173.93
  -4  -8   1  674.32  168.44
   4   8  -1  667.08  169.39
  -4   8   2  425.36  173.47
   4  -8  -2  519.47  172.08
   4   8  -2  526.14  171.82
  -4  -8   2  488.93  171.68
  -4   8   3   45.91  173.37
  -4  -8   3 -108.38  172.21
   4  -8  -3  -56.88  170.05
   4   8  -3 -147.05  173.17
  -4  -8   4  -20.10  119.05
  -4   8   4 -139.49  175.92
   4  -8  -4  126.78  169.43
   4   8  -4   52.86  121.56
  -4   8   5  410.52  127.97
   4  -8  -5  356.55  131.10
   4   8  -5  420.77  180.79
  -4  -8   5  487.21  127.78
  -4   8   6  687.41  211.65
   4  -8  -6  953.25  208.63
  -4  -8   6  740.96  206.82
   4   8  -6  824.53  153.17
   3   0  -1    0.77   33.56
  -3   0   1    3.58   47.77
   3   0  -1    0.65   46.88
  -3   0   2   -5.69   32.01
  -3   0   2    2.80   45.32
   3   0  -2   -4.53   44.99
   3   0  -2    6.39   44.78
  -3   0   3  -16.32   69.44
   3   0  -3   -3.74   67.43
   3   0  -3    6.65   67.58
  -3   0   4    1.54   61.57
   3   0  -4   14.96   60.94
   3   0  -4    5.55   64.21
   3   0  -5   -3.95   40.09
  -3   0   5   -8.63   42.97
   3   0  -6    4.78   39.12
  -3   0   6  -13.88   58.11
   3   0  -7    0.04   55.89
  -3   0   7   -1.92   58.73
  -3   0   8   -4.31   59.82
   3   0  -8   18.21   56.03
  -3   0   9   10.42   60.44
   3   0  -9   19.51   57.47
  -3   0  10  -14.74   60.90
   3   0 -10    7.82   66.61
   3   0 -11   -7.05   75.70
  -3   0  11    0.38   78.08
   3   0 -12   14.07   78.29
  -3   0  12   -8.74   78.58
   3   0 -13   38.23   78.34
  -3   0  13  -21.76   81.50
   3   0 -14   -0.72   74.41
  -3   0  14  -36.85  102.51
   3   0 -15   12.20  106.10
  -3   0  15   40.64  102.25
  -3   0  16   -5.38  106.71
   3   0 -16  -83.98  113.15
  -3   0  17   -1.72  132.13
   3   0 -17 -134.46  136.65
  -3   0  18  -11.31  134.64
   3   0 -18   25.19  134.37
  -3   0  19  -61.50  169.24
   3   0 -19  -33.16  171.33
   3   0 -20   23.78  173.54
  -3   0  20   60.24  187.27
   3   0 -20  -51.34  173.94
   3   1  -1 2075.57   99.60
   3  -1  -1 1856.39  100.07
  -3   1   1 1892.37  111.51
  -3  -1   1 1973.94  109.49
   3  -1  -2  982.97   79.59
   3   1  -2 1153.55   77.43
  -3   1   2  992.93   79.43
  -3  -1   2 1066.63   88.50
   3  -1  -3  514.52   65.91
  -3   1   3  537.49   64.76
  -3  -1   3  584.82   60.25
   3   1  -3  587.22   74.69
  -3  -1   4   28.98   60.01
   3  -1  -4   23.31   46.67
   3   1  -4   26.97   57.06
  -3   1   4   31.11   62.33
   3  -1  -4    7.24   62.39
   3  -1  -5 3129.26  123.22
  -3  -1   5 2932.96   99.61
   3  -1  -5 2924.95  121.83
   3   1  -5 3358.78  109.56
  -3  -1   6 2921.28  105.14
   3  -1  -6 2905.28  120.05
   3  -1  -6 3303.40  122.69
   3   1  -6 3289.35   98.74
   3  -1  -7 2248.45  104.39
  -3  -1   7 2045.68   81.03
   3  -1  -7 2020.74  104.28
  -3   1   7 1143.59   75.06
   3   1  -7 2232.48   92.05
  -3  -1   8    2.24   40.94
   3  -1  -8   -5.46   58.23
   3  -1  -8   14.93   42.70
  -3   1   8   -7.59   61.04
   3   1  -8    3.44   39.39
   3   1  -9  533.67   52.70
  -3  -1   9  498.53   53.20
   3  -1  -9  458.64   58.64
   3  -1  -9  555.62   72.29
  -3   1   9  510.35   74.42
   3  -1 -10  963.59   97.65
   3   1 -10 1048.26   69.72
  -3  -1  10 1089.71   90.15
  -3   1  10  863.63   93.63
   3  -1 -10 1137.06   96.42
   3   1 -11  662.23   64.84
  -3  -1  11  697.24   66.18
  -3   1  11  578.51   89.74
   3  -1 -11  607.55   91.11
   3  -1 -11  670.70   89.97
  -3  -1  12   49.77   57.32
   3   1 -12  101.76   55.77
  -3   1  12   53.73   81.00
   3  -1 -12   28.67   82.61
   3  -1 -12   75.39   80.31
   3  -1 -13   37.19   81.23
  -3  -1  13   41.16   56.83
   3   1 -13   40.60   80.42
  -3   1  13   43.29   79.26
   3  -1 -13   77.33   83.26
  -3  -1  14  701.59   82.64
   3  -1 -14  843.01  116.63
  -3   1  14  625.43  113.74
   3   1 -14  851.98  113.06
   3  -1 -14  679.21  115.72
  -3   1  15  112.89  133.13
  -3  -1  15  118.35  106.55
   3  -1 -15   94.38  110.62
   3   1 -15  195.52  105.22
   3  -1 -15  163.07  108.39
  -3  -1  16  246.35  107.19
  -3   1  16  209.60  111.72
   3  -1 -16  169.17  114.42
   3  -1 -16  254.53  110.81
   3   1 -16  234.17  110.94
   3  -1 -17  106.53  165.82
   3  -1 -17   83.43  135.67
  -3   1  17  -37.20  168.57
  -3  -1  17   20.28  132.41
   3   1 -17   45.59  137.38
   3  -1 -18   -5.16  136.22
   3   1 -18  -26.98  138.01
  -3   1  18  -23.33  140.78
  -3  -1  18  113.00  132.77
   3  -1 -18  -22.30  141.68
  -3   1  19  218.87  176.81
   3  -1 -19  127.70  177.18
   3  -1 -19  240.49  171.13
  -3  -1  19  159.80  168.30
   3   1 -19  226.21  172.49
  -3   1  20   32.25  208.62
   3   1 -20  309.99  203.55
  -3  -1  20  250.07  200.80
   3  -1 -20  162.87  214.81
   3  -1 -20   72.13  255.31
  -3   2   1  605.69   73.86
  -3  -2   1  648.70   59.19
   3   2  -1  670.27   73.22
   3  -2  -1  581.61   75.19
   3  -2  -2  431.11   57.12
  -3  -2   2  468.52   67.41
  -3   2   2  474.87   71.46
   3   2  -2  482.14   67.41
  -3  -2   3 2738.28  101.20
   3  -2  -3 2599.39  105.13
   3   2  -3 2847.05  103.11
  -3   2   3 2454.94  100.75
  -3  -2   4 1641.54   84.38
   3  -2  -4 1396.30   85.14
  -3   2   4 1509.11   94.77
   3   2  -4 1711.20   84.81
   3   2  -5   95.96   42.30
   3  -2  -5   89.15   63.83
  -3   2   5   70.23   62.39
  -3  -2   5   66.59   42.84
   3  -2  -6 2292.98  112.39
  -3   2   6 2414.33  111.20
   3   2  -6 2450.79   82.72
   3  -2  -6 2585.80  117.33
  -3  -2   6 2262.25   90.21
   3   2  -7 1284.80   64.88
   3  -2  -7 1121.17   92.28
  -3   2   7 1310.91   92.64
  -3  -2   7 1260.69   77.62
   3  -2  -7 1277.47   92.65
  -3  -2   8 1483.60   67.82
   3   2  -8 1472.87   78.77
   3  -2  -8 1311.79   96.30
   3  -2  -8 1546.35   97.15
   3  -2  -9  963.87  112.73
   3   2  -9  873.36   84.73
  -3  -2   9  965.51   86.95
   3  -2  -9  868.58  112.18
   3   2 -10  569.92   82.25
   3  -2 -10  469.03   89.75
   3  -2 -10  600.87   89.51
  -3  -2  10  535.29   63.04
  -3  -2  11  327.26   59.87
   3  -2 -11  253.37  103.69
   3   2 -11  340.27   78.57
   3  -2 -11  271.52   84.92
   3  -2 -12  678.07   98.73
  -3  -2  12  833.39   69.76
   3   2 -12  881.88   68.80
   3  -2 -12  873.73  100.20
  -3  -2  13 1285.03   96.28
   3   2 -13 1355.91   76.90
   3  -2 -13 1398.60  109.48
   3  -2 -13 1077.76  124.43
   3  -2 -14  886.28  143.45
   3  -2 -14  801.38  142.69
  -3  -2  14 1024.42  111.41
   3   2 -14  997.28  112.06
   3  -2 -15  521.82  118.10
  -3  -2  15  446.34   81.16
   3   2 -15  610.31  110.14
   3  -2 -15  467.91  142.21
   3  -2 -16  -27.56  133.44
   3  -2 -16   30.50  165.27
   3   2 -16   70.92   91.62
  -3  -2  16  -27.08  129.23
  -3  -2  17  486.30   98.83
   3   2 -17  455.14  141.29
   3  -2 -17  413.91  180.15
   3  -2 -17  486.94  144.85
   3   2 -18  638.77  168.99
  -3  -2  18  472.25  168.94
   3  -2 -18  563.15  219.97
   3  -2 -18  392.58  184.02
  -3  -2  19  223.65  167.46
   3  -2 -19  201.02  222.32
   3   2 -19   90.09  124.41
   3  -2 -19  142.91  220.68
   3   3  -1 3517.89  114.44
  -3   3   1 4190.30  118.61
  -3  -3   1 4264.95  121.21
   3  -3  -1 4254.00  123.77
   3   3  -2 2681.34   90.15
  -3   3   2 3001.53  108.31
  -3  -3   2 3052.93  104.28
   3  -3  -2 3092.36  110.73
   3   3  -3   15.50   57.77
  -3   3   3  -19.27   60.10
  -3  -3   3    1.51   58.33
   3  -3  -3   14.58   60.54
   3   3  -4 1333.85   78.42
  -3   3   4 1276.32   88.35
  -3  -3   4 1374.67   80.19
   3  -3  -4 1365.22   90.27
   3   3  -5 1797.03   83.29
  -3   3   5 1539.52   84.43
  -3  -3   5 1749.70   83.49
   3  -3  -5 1584.58   95.08
  -3   3   6 1295.52   91.64
   3   3  -6 1372.73   78.52
  -3  -3   6 1234.61   77.68
   3  -3  -6 1242.07   91.81
   3  -3  -7  706.53   87.08
   3   3  -7  755.29   64.58
   3  -3  -7  654.40   94.41
  -3   3   7  725.17   93.43
  -3  -3   7  686.96   55.18
   3  -3  -8   -5.99   96.57
   3   3  -8  -14.18   73.66
   3  -3  -8   12.29   79.06
  -3   3   8   19.42   76.87
  -3  -3   8  -10.43   74.01
   3  -3  -9  358.72  101.89
   3  -3  -9  311.98   87.50
   3   3  -9  417.37   78.63
  -3  -3   9  338.84   58.02
   3   3 -10 1527.73   92.78
   3  -3 -10 1262.91  109.56
  -3  -3  10 1423.41   73.39
   3  -3 -10 1518.63  125.87
   3  -3 -11  708.65  115.59
   3  -3 -11  896.80  116.51
   3   3 -11  798.00   66.93
  -3  -3  11  804.58   66.31
   3  -3 -12  491.93  139.23
   3   3 -12  669.77  103.55
  -3  -3  12  693.76   75.00
   3  -3 -12  587.44  137.81
  -3  -3  13   55.93   71.27
   3  -3 -13   16.01  130.21
   3   3 -13   -4.30  100.51
   3  -3 -13   19.63  131.48
   3  -3 -14  838.84  149.14
   3  -3 -14  636.30  151.07
  -3  -3  14  789.69  111.79
   3   3 -14  858.26   83.98
   3  -3 -15  749.77  184.09
   3  -3 -15  970.15  181.35
  -3  -3  15  997.39  127.27
   3   3 -15 1043.91   98.32
   3  -3 -16  221.16  197.46
  -3  -3  16  154.83  132.09
   3  -3 -16  224.95  197.75
   3   3 -16  200.60   96.47
   3  -3 -17   66.94  224.91
  -3  -3  17    8.28  135.26
   3   3 -17   53.63  136.03
   3  -3 -17   39.03  227.78
  -3  -3  18  -78.47  166.11
   3   3 -18 -110.19  169.05
  -3  -3  19  201.55  142.74
   3   3 -19   -5.00  209.49
  -3   4   1    0.10   42.16
   3   4  -1    9.72   42.63
   3  -4  -1    5.66   42.84
  -3  -4   1   10.28   43.24
  -3   4   2  134.23   45.23
   3   4  -2  165.71   62.61
   3  -4  -2  116.61   46.94
  -3  -4   2  155.40   46.07
   3  -4  -3  501.27   83.23
  -3   4   3  510.36   82.54
   3   4  -3  483.91   82.35
  -3  -4   3  498.25   81.64
  -3   4   4   55.09   78.31
   3   4  -4   48.92   75.06
  -3  -4   4    3.76   55.04
   3  -4  -4   15.79   78.64
   3   4  -5   38.21   52.98
  -3  -4   5   11.43   53.61
   3  -4  -5  -18.89   57.01
  -3   4   5   -6.11   78.73
  -3   4   6  160.83   83.78
   3   4  -6  161.63   56.11
  -3  -4   6  179.68   55.74
   3  -4  -6  154.36   80.40
   3   4  -7  399.21   78.81
  -3   4   7  306.04   85.69
  -3  -4   7  332.81   78.75
   3  -4  -7  330.37   84.08
  -3   4   8   66.33   98.10
   3   4  -8   84.09   75.29
  -3  -4   8   79.12   53.99
   3  -4  -8   43.12   79.71
   3   4  -9  157.45   78.04
  -3   4   9  148.44   82.81
   3  -4  -9  164.50  104.01
  -3  -4   9  203.34   78.64
   3  -4  -9  153.05  100.02
   3   4 -10  -80.93   79.14
   3  -4 -10  -11.22   82.85
  -3  -4  10   56.73   78.22
   3  -4 -10   -8.61  100.48
   3   4 -11   -5.88   96.81
  -3  -4  11   -1.17   98.70
   3  -4 -11  -16.20  107.45
   3  -4 -11   -9.35  127.83
   3  -4 -12   71.71  129.26
   3   4 -12   11.13   72.76
  -3  -4  12  125.67  100.12
   3  -4 -12   99.22  128.63
   3   4 -13  186.76  102.03
  -3  -4  13   78.68  103.42
   3  -4 -13   99.54  150.96
   3  -4 -13  100.71  133.21
   3   4 -14    2.07   91.98
   3  -4 -14   80.19  210.07
  -3  -4  14   13.55   90.80
   3  -4 -14   89.39  210.09
  -3  -4  15  -12.63  129.51
   3   4 -15  122.94  130.02
   3   4 -16  -95.34  114.95
  -3  -4  16  122.23  146.17
  -3  -4  17  -83.17  166.57
   3   4 -17  -12.47  165.76
  -3  -4  18   83.19  198.21
  -3   5   1  146.68   55.03
   3   5  -1  140.67   80.61
   3  -5  -1  113.10   58.09
  -3  -5   1   77.37   80.45
   3   5  -2   74.25   78.93
   3  -5  -2   47.34   78.84
  -3  -5   2   21.38   57.68
  -3   5   2   50.96   78.05
   3   5  -3  148.98   57.65
   3  -5  -3   79.32   80.15
  -3  -5   3   81.99   81.30
  -3   5   3   84.15   81.98
  -3   5   4    6.08   79.10
   3   5  -4   29.46   55.28
   3  -5  -4   19.14   56.47
  -3  -5   4   42.97   53.54
  -3   5   5  335.37   86.58
   3   5  -5  331.35   60.93
   3  -5  -5  388.45   85.44
  -3  -5   5  355.37   60.14
  -3   5   6  327.33   88.04
   3   5  -6  413.79   61.11
   3  -5  -6  404.58   86.42
  -3  -5   6  449.10   82.17
  -3   5   7  336.73   88.96
   3   5  -7  451.01   91.55
   3  -5  -7  298.42   86.79
  -3  -5   7  433.54   82.63
  -3   5   8  325.21  132.62
   3   5  -8  353.79   75.15
   3  -5  -8  368.97  108.02
  -3  -5   8  373.22  101.27
   3   5  -9    3.97   98.29
   3  -5  -9  -15.05  103.53
  -3   5   9    7.52  103.27
  -3  -5   9   44.48   70.70
   3   5 -10  639.08  106.34
  -3   5  10  479.66  113.07
   3  -5 -10  547.52  138.65
  -3  -5  10  527.90  103.87
   3  -5 -10  422.71  116.89
   3  -5 -11    8.17  137.37
   3  -5 -11    5.85  132.62
   3   5 -11   47.88  100.42
  -3  -5  11  -36.24  103.22
   3  -5 -12  -15.17  163.61
   3   5 -12  -78.55  127.72
  -3  -5  12   45.83  125.65
   3  -5 -12  -68.31  188.40
   3  -5 -13    6.12  211.69
   3  -5 -13    7.41  217.11
   3   5 -13  -46.07  129.40
  -3  -5  13  -57.68  125.74
   3   5 -14  140.80  130.10
  -3  -5  14  -64.87  130.89
  -3  -5  15  -81.40  113.43
   3   5 -15  -16.45  113.67
  -3  -5  16  125.73  165.53
   3   5 -16  336.37  177.67
  -3   6   1  277.34  103.80
   3  -6  -1  216.30  104.85
   3   6  -1  262.45   75.76
  -3  -6   1  278.47   75.59
  -3   6   2  341.74  105.72
   3  -6  -2  332.31  107.00
   3   6  -2  424.48   76.91
  -3  -6   2  399.05  107.12
  -3   6   3 1628.20  121.13
   3  -6  -3 1651.00  118.21
   3   6  -3 1849.28  119.02
  -3  -6   3 1551.65  116.57
  -3   6   4  383.81  108.17
   3  -6  -4  363.11  108.06
   3   6  -4  399.97   78.20
  -3  -6   4  347.48  108.67
  -3   6   5    7.47  104.71
   3  -6  -5  -69.86  104.76
   3   6  -5   54.69   73.69
  -3  -6   5   46.68  103.49
  -3   6   6  633.26  111.68
   3   6  -6  653.17  108.80
   3  -6  -6  565.87  112.26
  -3  -6   6  493.16  110.15
   3   6  -7  277.03   78.38
  -3   6   7  292.99  110.33
   3  -6  -7  292.20  110.42
  -3  -6   7  308.23   75.56
   3  -6  -8   57.47  110.72
   3   6  -8  146.13   75.61
  -3  -6   8   73.41  104.76
  -3   6   8   91.99  109.09
   3   6  -9  578.99  130.21
  -3   6   9  429.81  170.15
   3  -6  -9  550.69  139.47
  -3  -6   9  486.44   95.04
   3  -6 -10  308.18  169.13
   3   6 -10  183.95   93.69
   3  -6 -10   93.51  144.89
  -3  -6  10  259.65  130.73
  -3   6  10  221.14  141.29
   3  -6 -11    2.76  171.57
   3  -6 -11   77.65  169.38
   3   6 -11   16.30   93.50
  -3  -6  11  130.18  130.34
  -3   6  11    5.46  166.94
   3  -6 -12  367.41  249.96
   3   6 -12  495.17  156.60
   3  -6 -12  356.59  243.09
  -3  -6  12  468.21  157.94
   3  -6 -13  672.18  373.03
   3  -6 -13  700.36  339.07
   3   6 -13  855.50  162.01
  -3  -6  13  813.84  164.78
  -3  -6  14  456.64  168.64
   3   6 -14  794.24  180.95
  -3   7   1  452.74  137.78
   3  -7  -1  564.01   97.72
  -3  -7   1  679.82  136.62
   3   7  -1  708.13  133.83
  -3   7   2  801.51  138.61
   3  -7  -2  822.27  139.64
   3   7  -2  863.50  138.24
  -3  -7   2  876.93  138.76
  -3   7   3  105.08  132.62
   3  -7  -3   74.40  131.79
   3   7  -3  -49.38  131.43
  -3  -7   3   53.29   93.59
   3  -7  -4  135.91  132.73
   3   7  -4  104.67  134.06
  -3  -7   4   99.88   95.54
  -3   7   4   71.02  136.46
  -3   7   5  576.52  143.01
   3  -7  -5  643.19  140.57
   3   7  -5  643.76  139.10
  -3  -7   5  607.51  138.07
  -3   7   6  879.62  146.56
   3  -7  -6  972.52  145.87
   3   7  -6  884.33  104.84
  -3  -7   6  963.88  103.07
  -3   7   7  736.34  145.98
   3  -7  -7 1023.99  145.92
  -3  -7   7  699.54  103.10
   3   7  -7  894.01  104.76
  -3   7   8  -30.33  153.21
   3   7  -8   26.64   93.61
  -3  -7   8  -28.57  133.37
   3  -7  -8   54.07  182.03
   3  -7  -9  175.78  210.83
  -3   7   9  201.33  208.37
   3   7  -9   99.56  164.89
  -3  -7   9  295.37  115.35
   3  -7 -10  393.37  218.77
  -3   7  10  388.06  211.82
   3   7 -10  484.41  117.58
  -3  -7  10  337.75  167.33
   3  -7 -11  466.40  226.37
  -3   7  11  454.79  179.06
   3   7 -11  543.25  185.04
  -3  -7  11  167.91  173.70
   3  -7 -11  476.58  224.18
  -3   8   1  -38.93  167.74
   3  -8  -1  -20.07  167.89
  -3  -8   1 -158.34  169.26
   3   8  -1   86.13  113.97
  -3   8   2   13.30  171.13
   3  -8  -2  242.84  167.38
  -3  -8   2  159.69  168.92
   3   8  -2  260.10  166.48
  -3   8   3  100.67  121.60
   3  -8  -3  -15.44  171.22
  -3  -8   3   34.75  119.62
   3   8  -3  165.66  119.65
  -3   8   4  361.30  172.73
   3  -8  -4  327.89  171.32
  -3  -8   4  254.58  171.81
   3   8  -4  322.04  122.01
   3  -8  -5   80.19  169.49
  -3  -8   5  311.64  167.62
   3   8  -5  -18.02  172.46
  -3   8   5  -89.05  174.57
   3  -8  -6  171.43  175.53
  -3   8   6  163.35  173.97
  -3  -8   6  210.41  170.21
   3   8  -6  101.74  189.46
   3  -8  -7  171.22  208.15
  -3  -8   7  216.14  141.72
   3   8  -7  269.69  142.67
  -3   8   7  157.93  204.12
   2   0  -1 1332.92  110.25
   2   0  -1 1258.45  104.35
  -2   0   1 1215.84   98.90
  -2   0   1 1271.54   99.60
  -2   0   2 1033.08   94.77
   2   0  -2 1119.50   96.50
   2   0  -2  984.59   91.66
  -2   0   3 1178.73   92.64
   2   0  -3 1221.54   92.33
   2   0  -4 3233.49  136.75
  -2   0   4 2807.53  123.28
   2   0  -5 8628.54  194.57
  -2   0   5 8369.11  197.34
   2   0  -6 9248.32  193.15
  -2   0   6 8029.54  178.99
  -2   0   7 4183.32  134.04
   2   0  -7 4683.95  135.42
  -2   0   8  268.48   51.48
   2   0  -8  283.98   48.90
   2   0  -9 2920.42  108.94
  -2   0   9 2525.54  106.37
  -2   0  10 1209.61   86.29
   2   0 -10 1338.65   88.28
  -2   0  11 2778.65  118.94
   2   0 -11 2645.43  119.59
  -2   0  12  105.07   80.98
   2   0 -12  148.62   82.21
   2   0 -13   87.37   81.46
  -2   0  13   89.36   81.84
   2   0 -14  553.42   91.99
  -2   0  14  550.66   87.98
   2   0 -15  984.94  119.35
  -2   0  15  999.98  116.64
   2   0 -16 2223.02  133.95
  -2   0  16 1952.45  128.54
   2   0 -17  292.09  134.99
  -2   0  17  340.73  129.93
   2   0 -18   91.58  135.50
  -2   0  18   82.26  134.74
  -2   0  19  490.58  169.59
   2   0 -19  511.88  172.98
  -2   0  20  445.41  215.93
   2   0 -20  453.75  182.10
   2  -1  -1  341.66   56.24
  -2  -1   1  358.40   53.01
   2   1  -1  385.89   63.51
  -2   1   1  350.97   65.60
  -2   1   2 1259.89   97.72
  -2  -1   2 1366.78   88.91
   2  -1  -2 1273.95   98.95
   2   1  -2 1428.34   84.61
   2  -1  -3 1187.60   95.48
  -2  -1   3 1399.46   85.20
   2   1  -3 1461.19   87.11
  -2   1   3 1322.63  111.53
   2  -1  -4 1708.32  118.62
  -2  -1   4 1796.34   98.89
  -2   1   4 1763.77  115.11
   2  -1  -4 1867.94  121.29
   2   1  -4 1959.84  100.49
   2  -1  -5 1096.77   94.89
  -2  -1   5 1033.23   81.49
   2  -1  -5  995.95   95.82
   2   1  -5 1179.04   70.83
  -2   1   6   -0.89   60.85
  -2  -1   6   -0.92   40.06
   2   1  -6   -9.86   56.17
   2  -1  -6   -0.95   57.65
   2  -1  -6   10.54   61.33
   2   1  -7   81.10   59.11
  -2  -1   7   83.24   59.68
   2  -1  -7   60.01   63.75
   2  -1  -7   79.71   61.21
  -2   1   7   85.99   62.25
  -2   1   8  901.38   85.78
   2  -1  -8  816.30   85.75
   2  -1  -8 1020.33   86.58
  -2  -1   8  946.08   77.35
   2   1  -8  837.97   61.54
   2   1  -9  567.64   54.71
  -2  -1   9  606.20   70.55
  -2   1   9  519.40   76.71
   2  -1  -9  666.15   77.98
   2  -1  -9  509.67   77.92
   2   1 -10  232.37   77.13
   2  -1 -10  156.27   77.29
  -2  -1  10  197.85   71.21
  -2   1  10  206.78   93.38
   2  -1 -10  174.75   83.24
   2  -1 -11  392.12   85.86
   2   1 -11  590.15   83.18
  -2  -1  11  350.73   81.49
   2  -1 -11  242.70   86.31
  -2   1  11  297.51   91.96
   2  -1 -12 1266.79  104.98
   2   1 -12 1303.90   78.85
  -2  -1  12 1499.49   99.44
   2  -1 -12 1013.36  103.44
  -2   1  12 1178.46  119.93
   2  -1 -13  798.22   97.45
  -2  -1  13  762.56   95.78
   2   1 -13  745.76   91.29
   2  -1 -13  653.66   95.42
  -2   1  13  667.61   93.97
   2  -1 -14  277.68  116.02
   2  -1 -14  348.75  112.22
   2   1 -14  436.13  107.50
  -2  -1  14  428.20  104.85
  -2   1  14  296.76  134.18
  -2  -1  15  143.14  101.88
   2  -1 -15    5.55  108.96
   2   1 -15  102.79  106.19
  -2   1  15  -30.50  134.10
   2  -1 -15   39.16  110.27
  -2  -1  16   70.66  103.21
  -2   1  16    0.28  107.88
   2   1 -16  -56.88  110.90
   2  -1 -16   -0.57  132.35
   2  -1 -16   -2.14  108.88
  -2  -1  17  538.56   98.79
   2  -1 -17  537.46  144.26
   2   1 -17  655.55  103.16
   2  -1 -17  684.61  171.85
  -2   1  17  613.91  171.86
  -2  -1  18  536.92  101.64
  -2   1  18  532.74  177.11
   2  -1 -18  630.61  177.28
   2   1 -18  643.02  143.00
   2  -1 -18  586.71  177.38
   2  -1 -19  295.45  214.93
   2   1 -19  272.76  170.29
  -2   1  19  258.99  219.62
   2  -1 -19  266.89  174.09
  -2  -1  19  297.16  118.89
  -2   1  20   10.45  209.63
   2  -1 -20   20.32  208.74
   2   1 -20  128.70  201.91
   2  -1 -20   27.87  207.87
  -2  -1  20   23.67  199.22
  -2   2   1   77.23   65.35
   2   2  -1   86.56   64.44
  -2  -2   1   71.30   46.62
   2  -2  -1   80.90   65.21
   2   2  -2   68.34   44.38
  -2   2   2   45.97   46.33
  -2  -2   2   46.50   60.55
   2  -2  -2   44.54   47.07
  -2   2   3   48.35   60.95
   2   2  -3   43.40   42.24
  -2  -2   3   16.98   60.28
   2  -2  -3   34.53   64.73
   2  -2  -4  108.94   65.26
   2   2  -4  103.79   59.73
  -2   2   4  104.87   65.43
  -2  -2   4  108.24   60.95
   2  -2  -5  347.31   75.22
   2   2  -5  419.59   50.07
  -2   2   5  374.01   73.24
  -2  -2   5  377.10   65.79
   2  -2  -6  487.81   77.15
  -2   2   6  448.59   76.58
   2   2  -6  540.50   67.05
   2  -2  -6  481.82   79.97
  -2  -2   6  532.87   53.93
   2  -2  -7   -6.59   76.98
   2   2  -7  -25.22   59.42
   2  -2  -7    1.68   73.49
  -2  -2   7  -10.66   57.99
   2  -2  -8   12.04   62.38
   2   2  -8    8.65   58.50
   2  -2  -8    8.59   73.03
  -2  -2   8  -22.94   60.34
   2  -2  -9   91.91   79.46
   2   2  -9  101.95   43.50
   2  -2  -9   93.78   78.22
  -2  -2   9   66.20   61.56
   2  -2 -10  263.44  104.14
   2   2 -10  324.52   57.78
  -2  -2  10  328.99   80.59
   2  -2 -10  333.81  103.39
   2   2 -11   36.07   53.19
  -2  -2  11    7.92   55.69
   2  -2 -11   38.28   82.52
   2  -2 -11   40.78   81.69
   2  -2 -12   48.38   82.81
   2   2 -12   36.25   77.80
   2  -2 -12   10.69  104.01
  -2  -2  12   77.05   78.81
  -2  -2  13   34.52   56.48
   2  -2 -13   34.62  102.30
   2  -2 -13  -61.33  109.60
   2   2 -13   34.31   81.75
   2  -2 -14  -28.25  106.53
   2  -2 -14   21.65  129.70
   2   2 -14   17.52   71.89
  -2  -2  14   86.77   99.10
  -2  -2  15  322.02  104.84
   2  -2 -15  209.86  135.21
   2   2 -15  224.90   77.37
   2  -2 -15  186.36  137.48
   2  -2 -16   49.93  162.54
   2  -2 -16   77.41  161.58
  -2  -2  16   58.28   89.65
   2   2 -16   43.57   94.07
   2  -2 -17  -23.77  173.53
  -2  -2  17 -166.27  133.38
   2   2 -17  -11.33  136.90
   2  -2 -17   19.34  164.85
   2  -2 -18  -17.41  203.82
  -2  -2  18  -78.23  148.79
   2   2 -18 -112.66  169.60
   2  -2 -18  -24.36  208.96
  -2  -2  19 -141.72  165.98
   2  -2 -19   11.42  252.36
   2   2 -19  143.15  168.38
   2  -2 -19  -16.50  251.49
   2   3  -1  104.08   61.14
   2  -3  -1  130.43   61.63
  -2  -3   1  125.45   44.17
  -2   3   1  103.04   59.33
   2   3  -2  544.49   68.73
   2  -3  -2  572.75   73.37
  -2  -3   2  516.53   69.14
  -2   3   2  577.77   71.54
  -2   3   3  155.55   64.00
   2   3  -3  115.27   60.24
   2  -3  -3  132.35   46.60
  -2  -3   3  101.95   45.68
   2   3  -4  199.72   61.20
  -2   3   4  176.52   65.37
   2  -3  -4  174.84   66.36
  -2  -3   4  168.29   62.03
  -2   3   5    8.11   60.54
   2   3  -5   -3.33   57.50
   2  -3  -5    4.28   60.77
  -2  -3   5    1.18   58.23
   2   3  -6  743.16   56.16
  -2   3   6  647.85   92.51
  -2  -3   6  740.46   69.30
   2  -3  -6  677.65   91.98
   2   3  -7  502.08   50.90
  -2   3   7  857.35  100.62
   2  -3  -7  729.12   99.09
  -2  -3   7  490.34   52.06
   2  -3  -7  766.16   91.33
   2   3  -8  837.98   83.19
   2  -3  -8  951.20  121.06
  -2  -3   8  833.07   66.16
  -2   3   8 1144.00  121.60
   2  -3  -8  720.24   99.91
   2   3  -9  110.64   76.65
   2  -3  -9   57.73  100.43
  -2  -3   9   37.90   57.28
   2  -3  -9   68.98   81.28
   2  -3 -10   81.96   98.43
   2   3 -10  106.29   76.33
  -2  -3  10   78.67   52.77
   2  -3 -10   45.85   98.80
  -2  -3  11   28.51   75.71
   2   3 -11   -7.08   55.06
   2  -3 -11    7.13  113.66
   2  -3 -11  -11.50   98.30
   2  -3 -12  244.18  124.93
   2  -3 -12  322.17  126.08
   2   3 -12  329.70   83.65
  -2  -3  12  354.30   59.79
   2  -3 -13  379.44  160.41
   2  -3 -13  473.41  180.13
   2   3 -13  511.44  106.70
  -2  -3  13  531.36  104.12
   2   3 -14  319.39   78.54
   2  -3 -14  376.47  196.75
  -2  -3  14  476.05  104.62
   2  -3 -14  284.11  196.99
  -2  -3  15   29.40  104.26
   2   3 -15  -30.10  118.65
   2   3 -16   17.49  131.83
  -2  -3  16   73.14   90.96
  -2  -3  17   40.67   97.72
   2   3 -17  216.32  137.25
  -2  -3  18  202.67  163.49
   2   3 -18  184.84  118.19
  -2  -3  19  112.85  199.05
   2   3 -19  228.30  144.29
   2   4  -1 3423.83  109.84
   2  -4  -1 3380.42  112.18
  -2  -4   1 3231.09  108.75
  -2   4   1 3184.04  104.47
  -2   4   2  423.85   68.37
   2   4  -2  472.52   68.86
   2  -4  -2  404.48   70.04
  -2  -4   2  355.52   68.62
   2   4  -3  203.96   47.41
   2  -4  -3  212.98   49.63
  -2  -4   3  194.10   63.84
  -2   4   3  276.63   63.71
  -2   4   4 1718.37  104.67
   2   4  -4 1581.97   75.86
   2  -4  -4 1827.48  106.28
  -2  -4   4 1741.81   95.81
  -2   4   5 1737.68  109.67
   2   4  -5 2018.30   79.44
   2  -4  -5 1896.12  110.24
  -2  -4   5 1751.02   79.88
  -2   4   6 2432.03  125.59
   2   4  -6 2456.15  100.50
   2  -4  -6 2444.39  136.82
  -2  -4   6 2405.04  101.35
  -2   4   7  621.43   92.79
   2   4  -7  671.56   63.55
   2  -4  -7  678.07   93.49
  -2  -4   7  733.65   83.48
  -2   4   8  -29.94   82.72
   2   4  -8   35.84   75.92
   2  -4  -8    7.89   76.78
  -2  -4   8   55.79   73.14
   2   4  -9  521.10   81.52
  -2   4   9  409.94  108.19
   2  -4  -9  488.40  110.36
   2  -4  -9  346.06  111.52
  -2  -4   9  530.57   82.53
   2   4 -10 1068.77   88.88
   2  -4 -10  968.72  126.06
   2  -4 -10 1060.80  130.24
  -2  -4  10 1032.15   89.66
   2  -4 -11 1105.63  172.98
   2   4 -11 1228.94  107.15
   2  -4 -11 1087.76  179.74
  -2  -4  11 1071.07  108.49
   2  -4 -12  158.54  204.94
   2   4 -12  181.37  100.00
  -2  -4  12  150.98   72.54
   2  -4 -12  146.31  202.59
   2   4 -13   12.09  102.71
  -2  -4  13  107.90  101.09
   2   4 -14  413.66   92.01
  -2  -4  14  468.89  128.94
   2   4 -15 1055.75  138.79
  -2  -4  15  807.50  138.89
  -2  -4  16  562.30   99.91
   2   4 -16  557.93  120.51
  -2  -4  17  -25.52  166.66
   2   4 -17   15.85  168.37
  -2  -4  18 -137.43  200.76
   2  -5  -1  687.98   67.16
   2   5  -1  736.19   87.27
  -2  -5   1  692.74   89.33
  -2   5   1  684.77   87.58
  -2   5   2  738.97   88.21
   2  -5  -2  772.05   91.09
   2   5  -2  866.45   68.06
  -2  -5   2  698.03   66.54
  -2   5   3 1663.25  103.36
   2  -5  -3 1843.73  104.55
   2   5  -3 1841.71   99.76
  -2  -5   3 1702.14   78.99
  -2   5   4  364.14   87.34
   2  -5  -4  407.88   86.49
   2   5  -4  404.26   61.08
  -2  -5   4  391.87   63.47
  -2   5   5  161.19   80.40
   2  -5  -5  164.95   82.22
   2   5  -5  145.49   57.49
  -2  -5   5  119.39   79.40
   2  -5  -6    8.06   81.14
   2   5  -6   39.83   55.06
  -2   5   6   78.90   83.39
  -2  -5   6  -42.42   79.84
  -2   5   7  553.71  112.08
   2  -5  -7  669.08  110.40
   2   5  -7  697.88   65.06
  -2  -5   7  672.29   85.78
  -2   5   8  981.80  142.16
   2  -5  -8 1135.56  122.12
   2   5  -8 1106.72  109.06
  -2  -5   8 1184.53  106.47
  -2   5   9  226.78  110.14
   2  -5  -9  298.71  132.49
   2   5  -9  313.44   72.04
  -2  -5   9  308.78   73.19
   2  -5 -10   -1.09  131.78
   2  -5 -10   -7.20  131.61
   2   5 -10   21.01  101.37
  -2   5  10   53.29  127.18
  -2  -5  10   55.01   70.00
   2  -5 -11  107.08  156.71
   2   5 -11  161.99  101.56
   2  -5 -11   84.42  153.54
  -2  -5  11  118.92   74.01
   2   5 -12  598.15  127.96
  -2  -5  12  479.00  129.31
   2   5 -13  847.44  131.90
  -2  -5  13  629.12  132.77
  -2  -5  14  517.24   98.73
   2   5 -14  685.09  132.97
   2   5 -15   57.21  160.34
  -2  -5  15  -22.20  162.32
  -2  -5  16  176.56  164.49
   2   5 -16   79.97  118.69
   2  -6  -1  119.73   75.60
   2   6  -1  187.07  103.50
  -2  -6   1  203.50  104.81
  -2   6   1  144.95  103.24
   2  -6  -2   90.81  102.66
   2   6  -2   28.36   72.12
  -2   6   2   64.87  101.19
  -2  -6   2  108.58  103.59
  -2   6   3  192.09  106.18
   2  -6  -3  170.54  104.37
   2   6  -3  180.59   76.37
  -2  -6   3  277.76   74.41
  -2   6   4   41.00  104.65
   2  -6  -4  -12.35  104.18
   2   6  -4   57.87  102.68
  -2  -6   4   62.80   72.92
  -2   6   5   65.13  104.71
   2  -6  -5   46.05  104.10
   2   6  -5   21.83   71.60
  -2  -6   5   86.67  102.46
  -2   6   6  179.52  108.08
   2  -6  -6  300.45  108.62
   2   6  -6  270.38   75.78
  -2  -6   6  214.47  107.22
  -2  -6   7  342.58  107.78
  -2   6   7  415.83  112.33
   2  -6  -7  424.74  137.41
   2   6  -7  413.12   77.54
   2  -6  -8   70.29  131.70
  -2   6   8   66.96  109.14
   2   6  -8  148.14   72.16
  -2  -6   8   58.28   73.44
   2  -6  -9  228.05  137.41
  -2   6   9  197.78  134.56
   2   6  -9  314.24  128.64
  -2  -6   9  209.90  129.49
   2  -6 -10  612.10  172.41
   2  -6 -10  390.52  178.77
  -2   6  10  554.11  171.76
   2   6 -10  532.24   96.31
  -2  -6  10  583.82  132.17
   2  -6 -11   58.77  199.47
   2   6 -11  151.50  127.89
  -2  -6  11  -50.32  131.63
   2  -6 -11  137.58  195.69
   2   6 -12  281.80  156.04
  -2  -6  12  122.66  130.10
   2   6 -13   66.17  112.31
  -2  -6  13  -33.36  115.09
   2   6 -14  -46.36  116.75
  -2  -6  14  103.69  115.44
   2  -7  -1  177.99  119.82
   2   7  -1   74.36  120.91
  -2  -7   1  124.52  121.02
  -2   7   1  246.96  129.54
  -2   7   2   49.50   90.63
   2  -7  -2  -32.94  132.86
   2   7  -2   33.34  131.21
  -2  -7   2  -17.07  131.74
   2  -7  -3  206.78  130.14
   2   7  -3  130.51  130.17
  -2  -7   3   56.60   94.42
  -2   7   3   66.37  131.97
  -2   7   4  -17.24  137.37
   2  -7  -4   95.68  132.50
   2   7  -4  -21.82  133.53
  -2  -7   4  -43.38   93.52
  -2   7   5  168.58  135.06
   2  -7  -5  247.71  135.12
   2   7  -5  218.47   94.01
  -2  -7   5  158.31   94.97
  -2   7   6   83.03  134.97
   2  -7  -6   78.14  137.76
   2   7  -6   61.89   95.43
  -2  -7   6   46.32  135.03
   2  -7  -7   12.72  140.06
  -2   7   7   79.85  166.91
   2   7  -7  -63.42  134.21
  -2  -7   7    9.75   96.95
   2  -7  -8   72.48  143.28
   2   7  -8    6.77  135.59
  -2   7   8  140.07  137.95
  -2  -7   8   41.49  135.67
   2  -7  -9  -38.81  173.29
  -2   7   9   29.22  204.58
   2   7  -9  -62.73  115.99
  -2  -7   9    4.31  114.50
   2  -7 -10  156.61  211.98
  -2   7  10   13.21  172.91
   2   7 -10  132.96  112.98
  -2  -7  10  166.00  114.06
   2  -7 -11  -51.30  215.31
  -2   7  11   15.25  243.46
   2   7 -11   89.53  164.64
  -2  -7  11  263.08  161.31
   2  -7 -11  -77.28  252.45
  -2  -7  12  197.76  196.75
  -2   8   1  435.44  123.34
   2  -8  -1  435.99  122.33
  -2  -8   1  580.95  170.52
   2   8  -1  478.41  169.82
  -2   8   2  161.86  169.55
   2  -8  -2   72.11  167.56
  -2  -8   2  114.15  168.23
   2   8  -2  130.67  167.83
   2  -8  -3  -88.34  169.61
  -2   8   3   -0.44  169.21
  -2  -8   3  -61.10  169.37
   2   8  -3   49.62  168.06
  -2   8   4  191.17  174.39
   2  -8  -4  213.09  170.87
   2   8  -4   85.25  172.73
  -2  -8   4   82.24  172.45
   2  -8  -5  151.20  173.64
  -2   8   5  290.72  172.59
   2   8  -5  185.60  124.43
  -2  -8   5  317.82  170.77
   2  -8  -6  359.73  175.93
  -2   8   6  314.16  178.24
   2   8  -6  504.38  175.12
  -2  -8   6  258.40  175.93
  -2   8   7  180.48  204.55
   2  -8  -7  127.68  212.48
   2   8  -7  218.52  203.36
  -2  -8   7   22.49  145.53
   1   0  -1   -0.53   65.07
   1   0  -2    3.11   53.11
  -1   0   2    2.33   53.31
  -1   0   3   -0.95   48.30
   1   0  -3    3.13   46.90
  -1   0   4   -0.71   43.32
   1   0  -4   -2.29   41.16
  -1   0   5   -6.37   64.65
   1   0  -5   19.33   44.07
   1   0  -6   -5.26   42.72
  -1   0   6   57.82   59.94
   1   0  -7    4.54   58.09
  -1   0   7   -6.52   58.93
   1   0  -8    7.99   60.00
  -1   0   8    8.59   41.62
   1   0  -9    6.83   59.46
  -1   0   9   14.03   59.27
   1   0 -10  -24.53   61.62
  -1   0  10   12.01   58.76
  -1   0  11    3.44   77.06
   1   0 -11   17.98   78.47
  -1   0  12  -19.38   78.13
   1   0 -12    2.67   79.53
  -1   0  13  -17.74   79.33
   1   0 -13    5.38   80.79
  -1   0  14   -4.09   81.71
   1   0 -14   39.68   81.96
  -1   0  15   -0.47  102.02
   1   0 -15  -30.49  106.23
  -1   0  16   31.39  103.90
   1   0 -16  -19.01  107.89
   1   0 -17   17.67  131.07
  -1   0  17   -4.96  130.70
   1   0 -18   74.48  134.30
  -1   0  18   36.57  133.79
  -1   0  19   12.40  165.06
   1   0 -19    1.71  168.20
  -1   0  20  -12.67  172.20
   1   0 -20   -4.85  175.68
   1   1  -1  596.58   80.08
  -1   1   1  587.50   85.31
   1  -1  -1  584.49   85.74
  -1  -1   1  618.63   71.48
   1   1  -2 2842.45  129.45
   1  -1  -2 2575.36  166.99
  -1   1   2 2717.96  169.43
  -1  -1   2 2809.46  128.61
   1   1  -3 1008.09   80.02
   1  -1  -3  838.00  119.88
  -1   1   3  981.26  106.69
  -1  -1   3  944.56   73.28
   1  -1  -4 1462.57  127.53
   1   1  -4 1431.67   84.78
   1  -1  -4 1451.42  141.17
  -1  -1   4 1459.60   99.10
   1  -1  -5 2307.32  140.74
   1   1  -5 2228.29  104.08
  -1   1   5 1721.40  126.73
   1  -1  -5 1987.89  139.19
  -1  -1   5 2293.84   97.71
   1   1  -6  821.15   76.74
  -1   1   6  557.78   95.26
   1  -1  -6  613.96   98.40
   1  -1  -6  677.52   86.40
  -1  -1   6  697.19   61.20
   1   1  -7  670.06   74.72
   1  -1  -7  473.50   81.32
  -1  -1   7 1397.93   84.60
  -1   1   7  511.22   80.83
   1  -1  -7  562.79   80.75
   1  -1  -8  147.40   78.91
  -1   1   8  125.98   79.13
   1   1  -8  159.46   61.70
  -1  -1   8  158.91   61.19
   1  -1  -9  243.95   70.27
  -1   1   9  255.02   81.20
   1   1  -9  277.56   49.07
  -1  -1   9  277.84   64.11
   1  -1 -10  725.44   85.38
  -1   1  10  630.20   95.18
   1   1 -10  749.91   75.67
  -1  -1  10  677.10   74.28
   1  -1 -11  822.21   99.01
  -1   1  11  672.96  112.32
  -1  -1  11  753.02   89.14
   1   1 -11  830.21   91.74
  -1   1  12   72.85  100.39
   1   1 -12  116.99   81.28
   1  -1 -12  113.08   83.53
  -1  -1  12  111.84   80.73
   1  -1 -13   25.77  100.50
  -1   1  13   -2.17   99.25
  -1  -1  13   13.01   78.61
   1   1 -13  -55.77   82.15
  -1   1  14  790.90  136.76
  -1  -1  14  862.62  110.18
   1   1 -14  937.11  112.69
   1  -1 -14  922.45  140.86
  -1   1  15  608.54  117.49
  -1  -1  15  697.47  109.49
   1   1 -15  778.24  114.05
   1  -1 -15  653.80  119.92
   1  -1 -16   61.82  105.71
  -1  -1  16  130.22  103.31
   1   1 -16   54.71  107.92
   1  -1 -16   48.89  108.60
  -1   1  16   74.10  134.05
  -1  -1  17  148.59  128.40
   1  -1 -17   87.90  138.04
   1   1 -17   88.54  135.43
   1  -1 -17  175.60  162.12
  -1   1  17   76.34  164.81
  -1  -1  18  -36.94  134.67
   1  -1 -18   40.87  168.84
  -1   1  18   55.76  168.14
   1   1 -18  -17.23  137.65
   1  -1 -18    2.50  168.43
  -1  -1  19  240.63  163.50
  -1   1  19   75.84  213.04
   1  -1 -19   55.71  175.88
   1   1 -19   79.71  168.31
   1  -1 -19  154.20  210.30
  -1  -1  20  231.38  202.17
   1  -1 -20  411.75  213.21
  -1   1  20  394.05  261.22
   1   1 -20  320.83  206.67
   1  -1 -20  334.69  264.42
  -1  -2   1   23.96   46.30
   1   2  -1   27.63   66.31
   1  -2  -1   36.97   65.65
  -1   2   1   28.35   64.48
  -1  -2   2 3342.79  117.54
   1   2  -2 3507.69  116.80
  -1   2   2 3694.56  149.98
   1  -2  -2 3924.91  152.71
  -1  -2   3  336.61   67.57
  -1   2   3  390.09   77.60
   1  -2  -3  394.07   77.36
   1   2  -3  316.46   68.17
  -1   2   4  762.71   92.20
   1   2  -4  901.52   75.65
  -1  -2   4  819.68   76.54
   1  -2  -4  848.15   94.67
   1  -2  -5   12.11   73.56
  -1  -2   5   -7.50   58.24
   1   2  -5    6.78   57.05
  -1   2   5   -3.67   73.73
   1  -2  -6 1042.82  120.14
   1   2  -6 1226.88   79.21
  -1   2   6 1010.85  112.56
   1  -2  -6 1101.87  117.15
  -1  -2   6 1191.01   67.48
   1  -2  -7 3586.58  186.92
   1  -2  -7 2949.23  183.64
   1   2  -7 3777.42  109.57
  -1  -2   7 3638.74  109.13
   1  -2  -8 1803.77  154.08
   1   2  -8 1667.34   72.74
   1  -2  -8 1602.85  133.38
  -1  -2   8 1583.24   71.40
   1  -2  -9 1388.97  137.43
   1   2  -9 1907.82   85.81
  -1  -2   9 1740.85   86.15
   1  -2  -9 1751.79  140.17
   1  -2 -10  236.75  107.11
   1  -2 -10  221.85  121.41
   1   2 -10  195.95   59.18
  -1  -2  10  271.33   57.74
   1  -2 -11   28.36   99.35
   1  -2 -11   23.86   99.42
   1   2 -11   27.49   77.92
  -1  -2  11   28.63   54.56
   1  -2 -12 1580.02  156.65
   1   2 -12 1850.98  104.94
   1  -2 -12 1177.81  138.08
  -1  -2  12 1300.71  101.66
   1   2 -13 1273.05   75.56
   1  -2 -13 1258.02  136.85
  -1  -2  13 1153.40   93.98
   1  -2 -13  902.89  133.39
   1  -2 -14  121.30  155.41
   1   2 -14  200.03  104.06
  -1  -2  14  119.20  103.42
   1  -2 -14  170.33  149.24
   1  -2 -15   38.61  155.32
   1   2 -15  105.86  104.57
  -1  -2  15   82.37  103.22
   1  -2 -15   24.13  150.58
   1  -2 -16  146.36  190.89
  -1  -2  16  256.05  118.63
   1   2 -16  309.84  131.26
   1  -2 -16  176.30  207.57
   1  -2 -17  308.86  230.51
  -1  -2  17  401.04  135.02
   1   2 -17  501.84  136.13
   1  -2 -17  367.67  226.76
   1  -2 -18  477.32  301.38
   1  -2 -18  416.95  305.27
  -1  -2  18  538.12  150.41
   1   2 -18  521.19  168.49
   1   2 -19  468.74  172.71
  -1  -2  19  320.74  121.07
  -1  -3   1 1763.21   93.36
   1   3  -1 2333.38   98.90
   1  -3  -1 2272.53   93.89
  -1   3   1 2201.04   99.28
  -1  -3   2   57.53   43.23
   1   3  -2   38.00   59.66
   1  -3  -2   88.85   47.52
  -1   3   2  113.01   61.11
  -1   3   3   18.88   59.24
  -1  -3   3   26.22   60.63
   1   3  -3   30.71   41.46
   1  -3  -3   32.90   42.98
  -1  -3   4 1753.74   86.63
  -1   3   4 1618.38  112.76
   1   3  -4 1584.94   83.03
   1  -3  -4 1729.20  106.52
  -1  -3   5 1946.08   87.64
   1   3  -5 1937.07   75.51
   1  -3  -5 1935.64  116.54
  -1   3   5 1889.60  123.71
  -1  -3   6 1033.19   74.87
  -1   3   6  979.21  106.00
   1   3  -6 1076.93   75.01
   1  -3  -6 1014.15  107.68
  -1  -3   7   56.87   43.89
  -1   3   7   51.31   75.14
   1  -3  -7   38.05   64.65
   1   3  -7   50.99   43.32
   1  -3  -7   56.35   84.95
   1  -3  -8  413.38  123.99
   1   3  -8  770.88   83.52
   1  -3  -8  398.29  110.89
  -1  -3   8  669.58   83.39
   1   3  -9 1001.10   87.74
   1  -3  -9  853.26  155.68
   1  -3  -9  826.63  158.80
  -1  -3   9  980.26   68.45
   1  -3 -10 1052.06  216.79
   1   3 -10 1088.57   88.09
   1  -3 -10 1038.01  226.87
  -1  -3  10  979.42   88.44
   1   3 -11  477.28   62.29
  -1  -3  11  527.61   62.97
   1   3 -12  250.14   59.59
  -1  -3  12  244.39   81.01
   1   3 -13  -10.22  101.64
  -1  -3  13    0.87   99.98
   1   3 -14   30.26   77.19
  -1  -3  14  154.99  106.45
   1   3 -15  931.57  124.89
  -1  -3  15  819.12   83.35
  -1  -3  16  586.26   98.06
   1   3 -16  535.10  138.36
  -1  -3  17  106.48   95.02
   1   3 -17  118.42   98.26
   1   3 -18   24.87  170.30
  -1  -3  18   55.51  115.12
   1   3 -19  182.01  207.25
  -1  -3  19  172.07  144.02
  -1  -4   1   14.31   61.28
   1  -4  -1  518.45   71.81
   1   4  -1   20.63   42.32
  -1   4   1  685.91   70.88
  -1  -4   2   47.77   61.64
   1  -4  -2   34.82   62.70
   1   4  -2   77.21   61.06
  -1   4   2   98.28   60.03
   1   4  -3  247.02   48.58
   1  -4  -3  255.95   67.27
  -1   4   3  245.04   65.79
  -1  -4   3  278.44   48.49
  -1   4   4   92.49   61.18
   1  -4  -4   57.15   62.56
   1   4  -4   69.10   59.22
  -1  -4   4   92.32   61.46
  -1  -4   5   31.94   76.12
  -1   4   5   29.64   78.53
   1  -4  -5   33.44   78.02
   1   4  -5   42.68   51.90
  -1  -4   6   34.74   76.56
  -1   4   6   13.00   96.29
   1  -4  -6   13.67   81.47
   1   4  -6   38.79   75.62
  -1  -4   7   57.08   78.60
   1  -4  -7  107.02   97.78
  -1   4   7   82.51   81.71
   1   4  -7   44.09   76.76
  -1  -4   8  120.07   76.05
   1  -4  -8   60.90   99.80
  -1   4   8   44.45  100.59
   1   4  -8   55.57   54.72
   1  -4  -9   -0.69  128.34
   1  -4  -9    6.34  114.37
   1   4  -9   79.78   79.21
  -1  -4   9  120.65   55.28
   1  -4 -10   14.69  173.08
   1   4 -10   63.67   78.40
  -1  -4  10   92.99   79.05
   1   4 -11  -64.44   99.88
  -1  -4  11  -14.57   71.24
  -1  -4  12    6.94   98.44
   1   4 -12  -23.96  100.93
   1   4 -13  200.05  101.16
  -1  -4  13   85.79   72.65
   1   4 -14   10.79  127.26
  -1  -4  14   33.23  127.19
   1   4 -15  105.20  130.44
  -1  -4  15   13.78  130.67
   1   4 -16   18.03  165.28
  -1  -4  16  163.22   95.41
  -1  -4  17 -104.95  119.88
   1   4 -17 -145.39  169.04
  -1  -4  18  380.86  196.06
   1   4 -18  -28.19  144.00
  -1  -5   1 1245.78   77.37
   1  -5  -1 1445.25   97.49
   1   5  -1 1529.35   95.01
  -1   5   1 1400.44   76.96
  -1  -5   2  206.97   60.16
   1  -5  -2  233.41   82.82
   1   5  -2  262.87   58.89
  -1   5   2  209.10   80.18
  -1  -5   3  116.59   77.42
  -1   5   3   24.64   78.19
   1  -5  -3   25.48   80.39
   1   5  -3    3.18   55.51
  -1   5   4   40.30   79.43
  -1  -5   4   68.95   55.43
   1  -5  -4   28.84   80.29
   1   5  -4   90.87   76.83
  -1  -5   5  345.73   83.43
  -1   5   5  293.59   86.64
   1  -5  -5  285.80   88.67
   1   5  -5  432.98   60.42
  -1  -5   6  580.67   86.10
  -1   5   6  548.46   90.74
   1  -5  -6  614.80   92.34
   1   5  -6  553.64   62.42
  -1  -5   7    5.41   79.43
  -1   5   7   27.84   99.19
   1  -5  -7   28.48   79.95
   1   5  -7   24.09   55.41
   1  -5  -8   61.32  103.39
  -1   5   8   21.60  106.35
   1   5  -8   79.65   70.67
  -1  -5   8    7.81  100.39
   1  -5  -9   25.99  126.14
  -1   5   9   12.13  127.59
   1   5  -9   56.94   99.68
  -1  -5   9  -98.46  100.41
   1  -5 -10   52.44  169.13
   1   5 -10   55.57   72.74
  -1  -5  10   69.37  103.40
   1  -5 -10   46.33  167.52
   1   5 -11  108.59  101.32
  -1  -5  11  171.08   73.98
   1   5 -12  -14.69  126.12
  -1  -5  12  163.34  124.95
   1   5 -13  145.97  128.34
  -1  -5  13  122.51  128.69
   1   5 -14  244.39  131.33
  -1  -5  14  128.10   91.82
   1   5 -15  268.71  166.94
  -1  -5  15  510.45  164.87
  -1  -5  16  270.04  166.80
   1   5 -16  134.76  167.23
  -1  -6   1  152.53  106.95
   1  -6  -1  272.49   75.91
   1   6  -1  251.26  104.98
  -1   6   1  196.27  103.08
  -1  -6   2  626.10  109.89
   1  -6  -2  635.62   85.45
   1   6  -2  738.92   80.70
  -1   6   2  729.34  109.19
   1  -6  -3  265.30  108.84
   1   6  -3  276.01   76.82
  -1  -6   3  254.71  106.84
  -1   6   3  240.07  106.68
  -1  -6   4 1120.53   84.80
  -1   6   4 1056.56  118.11
   1  -6  -4 1052.22  121.34
   1   6  -4 1253.39   85.79
  -1   6   5  233.91  105.13
   1  -6  -5  172.72  107.06
   1   6  -5  125.04  105.11
  -1  -6   5  142.37  104.35
  -1   6   6  269.77  108.44
   1  -6  -6  237.90  110.01
   1   6  -6  214.80  106.21
  -1  -6   6  228.65   74.90
   1  -6  -7 1426.56  127.50
  -1   6   7 1371.19  126.93
   1   6  -7 1222.70   88.67
  -1  -6   7 1539.66  118.59
   1  -6  -8  871.38  126.23
  -1   6   8  852.61  145.68
   1   6  -8  942.53  109.69
  -1  -6   8  841.98  113.02
   1  -6  -9  459.85  168.48
  -1   6   9  371.98  167.87
   1   6  -9  339.86  131.34
  -1  -6   9  523.44  130.58
  -1   6  10   34.88  190.33
   1   6 -10  110.72   87.95
   1  -6 -10   38.44  188.90
  -1  -6  10  191.07  128.96
   1  -6 -10   51.60  165.33
   1   6 -11  411.72  128.57
  -1  -6  11  360.30  129.66
   1   6 -12  385.05   98.15
  -1  -6  12  406.02   98.28
   1   6 -13  327.80  164.27
  -1  -6  13  249.51  120.11
   1   6 -14  168.79  167.24
  -1  -6  14  138.62  166.19
   1  -7  -1  443.03  114.97
   1   7  -1  631.07   83.25
  -1   7   1  547.79   81.73
  -1  -7   1  532.09  112.32
   1  -7  -2  189.79  120.81
  -1   7   2  237.86  120.86
   1   7  -2  195.88  120.77
  -1  -7   2  187.20   77.15
  -1   7   3   48.47  128.38
   1  -7  -3 -132.33  133.74
   1   7  -3  -65.56  131.48
  -1  -7   3   22.22   91.90
  -1   7   4  838.25  141.32
   1  -7  -4  795.03  141.90
   1   7  -4  905.73  137.35
  -1  -7   4  701.84  139.62
   1  -7  -5  743.20  141.66
  -1   7   5  833.22  142.28
   1   7  -5  913.09  103.14
  -1  -7   5  767.27  138.61
  -1   7   6  157.86  134.56
   1  -7  -6  210.48  134.26
   1   7  -6  121.33  134.45
  -1  -7   6   69.69   94.96
   1  -7  -7   94.16  135.74
  -1   7   7   37.51  138.98
   1   7  -7  161.43  133.04
  -1  -7   7  -27.41  135.77
  -1   7   8   -1.40  136.49
   1   7  -8  -87.08  136.05
  -1  -7   8  -74.66  136.04
   1  -7  -8   72.41  136.90
  -1   7   9  307.18  168.74
   1   7  -9  470.66  162.17
   1  -7  -9  311.60  210.14
  -1  -7   9  342.86  162.81
  -1   7  10  556.26  216.98
   1  -7 -10  589.15  220.06
   1   7 -10  736.83  164.58
  -1  -7  10  504.27  121.97
   1  -7 -11  442.79  358.20
   1  -7 -11  478.25  382.38
   1   7 -11  423.46  123.23
  -1  -7  11  329.41  118.76
   1  -8  -1  147.82  170.02
   1   8  -1  185.35  167.80
  -1  -8   1  237.18  166.75
  -1   8   1   64.66  167.53
  -1   8   2  428.12  167.61
   1  -8  -2  212.66  123.15
   1   8  -2  301.63  170.85
  -1  -8   2  237.77  123.50
  -1   8   3  438.54  173.22
   1  -8  -3  394.85  169.88
   1   8  -3  383.88  121.75
  -1  -8   3  325.48  123.31
   1  -8  -4  126.58  167.53
  -1   8   4  130.22  169.56
   1   8  -4  207.31  120.88
  -1  -8   4    5.10  121.67
   1  -8  -5  -47.34  171.84
  -1   8   5   66.78  168.72
   1   8  -5 -119.25  172.44
  -1  -8   5   64.92  170.43
  -1   8   6   59.83  171.64
   1   8  -6   61.84  121.32
  -1  -8   6  201.01  167.92
   1  -8  -6  -17.71  172.98
  -1   8   7  147.80  190.38
   1   8  -7   93.35  188.15
  -1  -8   7  116.04  123.25
   1  -8  -7   69.59  195.52
   0   0   2    0.38   59.06
   0   0  -2   -1.28   57.31
   0   0   3 1677.37  137.71
   0   0  -3 1801.34  138.53
   0   0  -4  648.88   81.55
   0   0   4  610.71   82.41
   0   0  -5 2494.08  133.39
   0   0   5 2408.74  133.39
   0   0   6 1025.21   93.32
   0   0  -6 1024.72   92.14
   0   0  -7   67.03   61.53
   0   0   7   70.85   63.65
   0   0  -8  195.04   66.32
   0   0   8  175.23   64.15
   0   0  -9  872.69   81.87
   0   0   9  847.91   81.30
   0   0 -10 2162.68  106.93
   0   0  10 2071.15  104.93
   0   0 -11 1161.23  100.21
   0   0  11 1110.49   98.90
   0   0  12   43.93   78.14
   0   0 -12   50.22   81.09
   0   0  13 1063.05   97.97
   0   0 -13 1121.11  100.63
   0   0  14 1248.86  109.94
   0   0 -14 1302.28  113.09
   0   0 -15  727.66  115.66
   0   0  15  691.81  112.21
   0   0  16  983.59  117.78
   0   0 -16  935.08  121.04
   0   0  17  194.73  131.54
   0   0 -17  167.18  136.55
   0   0  18  338.69  133.27
   0   0 -18  296.89  142.99
   0   0 -19  372.58  172.47
   0   0  19  375.25  166.63
   0   0  20  275.37  195.26
   0   0 -20  429.45  246.43
   0  -1   0    1.83   52.98
   0   1   0   -4.03   54.37
   0  -1   1  656.61   75.79
   0   1  -1  678.80   84.83
   0  -1  -1  531.64  100.27
   0   1   1  487.38   92.08
   0  -1   2  940.24   86.86
   0   1  -2  963.49   79.85
   0   1   2  805.52  131.22
   0  -1  -2  926.52  142.39
   0  -1   3 1638.74   98.62
   0   1  -3 1567.48   89.73
   0  -1   4  438.98   76.72
   0   1  -4  369.93   60.11
   0  -1  -4  354.84  143.15
   0  -1  -4  429.69  138.54
   0  -1  -5   24.87   91.62
   0  -1   5   28.61   62.27
   0   1  -5   29.05   62.28
   0  -1  -5   17.34   92.20
   0   1   5   74.71  102.09
   0  -1   6  572.77   60.57
   0  -1  -6  725.27  112.01
   0   1  -6  584.49   70.20
   0   1   6  631.26  115.08
   0  -1   7 4214.51  127.53
   0  -1  -7 4509.55  205.42
   0   1  -7 4568.60  130.53
   0   1   7 3901.02  193.35
   0  -1   8 2855.76   99.20
   0  -1  -8 3237.26  167.64
   0   1  -8 3175.07  110.63
   0   1   8 2641.43  152.25
   0  -1  -9  530.23   83.83
   0   1  -9  590.39   72.85
   0   1   9  459.29   90.19
   0  -1   9  529.63   70.58
   0   1 -10  258.93   73.74
   0  -1 -10  234.28   90.17
   0   1  10  206.71   80.61
   0  -1  10  214.89   64.08
   0   1 -11  874.50   71.60
   0  -1 -11  853.13  118.32
   0  -1  11  891.13   89.99
   0   1  11  740.75   97.37
   0   1 -12 1201.66   97.14
   0  -1 -12 1207.42  124.04
   0  -1  12 1221.88   96.59
   0   1  12 1084.41  121.82
   0   1 -13 1329.21  100.13
   0  -1 -13 1258.17  126.07
   0   1  13 1102.03  106.09
   0  -1  13 1139.22   77.12
   0   1  14  199.88  130.19
   0   1 -14  209.51  107.40
   0  -1  14  248.15  103.86
   0  -1 -14  249.12  133.14
   0   1  15   -8.06  128.91
   0  -1  15   -6.78  103.19
   0   1 -15   51.44  106.19
   0  -1 -15   51.86  132.93
   0   1  16  235.63  111.31
   0  -1  16  283.26  107.49
   0   1 -16  266.23  110.73
   0  -1 -16  249.51  137.23
   0   1  17  376.62  168.21
   0  -1  17  348.33  134.70
   0   1 -17  372.39  137.50
   0  -1 -17  393.39  170.28
   0  -1  18  349.94  135.37
   0  -1 -18  377.71  176.01
   0   1 -18  400.27  140.46
   0   1  18  364.50  176.89
   0  -1 -18  342.81  178.08
   0  -1  19  -11.20  165.08
   0  -1 -19   13.57  215.34
   0   1  19   24.80  245.46
   0   1 -19   33.72  168.80
   0  -1 -19   32.75  213.77
   0  -1 -20   48.04  261.68
   0   1  20   -7.67  259.92
   0  -1 -20    8.15  260.20
   0  -1  20  -21.21  200.82
   0   1 -20   49.65  202.95
   0  -2   0   98.42   51.54
   0   2   0   82.80   48.98
   0  -2   1 2258.90  103.77
   0  -2  -1 2305.27  125.15
   0   2  -1 2385.07  113.70
   0   2   1 2307.98  122.62
   0  -2   2  271.11   54.34
   0  -2  -2  223.34   74.08
   0   2  -2  253.40   69.20
   0   2   2  213.66   71.50
   0  -2   3  160.91   65.10
   0   2  -3  168.54   63.26
   0  -2  -3  683.22  112.20
   0   2   3  168.89   69.28
   0  -2   4   11.25   58.38
   0   2  -4   11.64   42.09
   0  -2  -4   -6.53   73.61
   0   2   4   -3.68   73.86
   0  -2   5  639.15   70.38
   0   2   5  540.39  123.30
   0   2  -5  627.70   69.79
   0  -2  -5  624.91  128.85
   0  -2   6  313.86   64.27
   0   2  -6  339.34   50.29
   0  -2   7 -114.80   48.82
   0   2  -7  708.95   80.24
   0  -2   8  222.64   46.38
   0   2  -8  261.49   63.92
   0  -2   9   26.56   58.43
   0   2  -9   -3.96   59.66
   0  -2  10   28.64   76.10
   0   2 -10    3.81   77.87
   0  -2 -11   16.35  163.90
   0   2 -11  -10.62   77.29
   0  -2  11   21.43   76.38
   0  -2 -12    3.02  165.78
   0   2 -12   38.54   56.81
   0  -2  12    0.97   79.80
   0  -2 -12    8.50  161.55
   0  -2 -13   57.66  167.90
   0  -2 -13   59.55  182.66
   0   2 -13   57.92   81.57
   0  -2  13   62.37   57.80
   0  -2 -14  -18.05  228.06
   0  -2 -14    1.11  233.28
   0   2 -14  -20.95   73.99
   0  -2  14   15.93  101.26
   0   2 -15   -9.71  105.93
   0  -2  15  -54.92  104.91
   0  -2  16  104.47  126.70
   0   2 -16   47.92  130.91
   0  -2  17   76.84  130.89
   0   2 -17    6.96  138.66
   0  -2  18   16.44  164.35
   0   2 -18  -33.46  168.70
   0  -2  19   19.93  167.59
   0   2 -19  101.32  172.82
   0  -3   0  -13.65   61.03
   0   3   0    3.20   56.07
   0  -3   1  304.64   65.15
   0  -3  -1  244.03   66.25
   0   3  -1  308.65   49.39
   0   3   1  307.48   65.58
   0  -3   2  180.38   46.79
   0  -3  -2  163.64   69.14
   0   3  -2  197.67   46.43
   0   3   2  211.83   62.60
   0  -3   3  736.24   72.55
   0  -3  -3  592.83   78.59
   0   3  -3  827.54   59.65
   0   3   3  598.67   77.35
   0  -3   4    9.53   41.55
   0  -3  -4  -13.55   75.91
   0   3  -4   24.59   40.21
   0   3   4    1.96   59.69
   0   3   5   -3.07   73.56
   0  -3   5   -9.02   60.18
   0  -3  -5   -4.53   62.42
   0   3  -5    2.28   40.71
   0  -3   6   23.01   58.16
   0   3   6   -5.77   87.41
   0  -3  -6    7.05   76.35
   0   3  -6   36.39   56.92
   0  -3   7 1070.07   63.84
   0  -3  -7 1097.56  159.74
   0   3  -7 1231.36   66.29
   0   3   7 1148.61  167.98
   0  -3  -7 1229.15  174.47
   0  -3   8 1043.74   68.89
   0   3  -8 1215.23   88.77
   0  -3   9 1072.98   86.96
   0   3  -9 1024.36   68.63
   0  -3  10  -11.04   76.27
   0   3 -10  -12.55   77.48
   0  -3  11   59.27   81.77
   0   3 -11  164.40   79.65
   0   3 -12  241.81   81.94
   0  -3  12  266.83   81.89
   0   3 -13  287.30   78.57
   0  -3  13  359.46  105.40
   0   3 -14   57.59  104.39
   0  -3  14   13.80  103.49
   0   3 -15   96.55  119.06
   0  -3  15  117.85  106.50
   0   3 -16   95.00   96.24
   0  -3  16  127.81  129.03
   0  -3  17   12.71   94.69
   0   3 -17  134.20  137.68
   0  -3  18  170.70  165.69
   0   3 -18   33.44  171.99
   0  -3  19   48.48  201.06
   0   3 -19  163.90  145.02
   0  -4   0 5265.69  126.57
   0   4   0 5870.84  135.66
   0  -4   1 1882.80   89.54
   0  -4  -1 1675.36   95.48
   0   4  -1 1858.16   76.78
   0   4   1 1885.74   94.65
   0  -4  -2  637.84   75.57
   0  -4   2  683.20   72.80
   0   4  -2  712.31   70.11
   0   4   2  644.49   60.29
   0  -4   3  186.35   62.99
   0  -4  -3  154.37   66.10
   0   4  -3  137.51   45.01
   0   4   3  151.80   63.08
   0  -4   4 1729.19   85.26
   0  -4  -4 1519.50   98.28
   0   4   4 1379.47   93.72
   0   4  -4 1982.12   86.24
   0   4   5 2954.31  134.13
   0  -4   5 2893.97   88.99
   0  -4  -5 3103.02  139.08
   0   4  -5 3749.66  111.27
   0   4   6  627.59  112.30
   0  -4   6  651.63   82.34
   0  -4  -6  711.44  113.87
   0   4  -6  670.51   82.36
   0  -4  -7   10.57   96.70
   0  -4   7   28.61   73.97
   0   4   7   17.96   96.34
   0   4  -7  -19.85   76.34
   0  -4   8  603.84   84.93
   0  -4  -8  585.58  140.01
   0   4   8  668.46  150.35
   0   4  -8  795.33   83.05
   0  -4  -8  843.90  156.09
   0  -4   9  493.19   63.08
   0   4  -9  665.94   62.65
   0  -4  10  396.60   83.35
   0   4 -10  492.96   82.52
   0  -4  11  280.76   75.56
   0   4 -11  317.29  102.25
   0   4 -12   93.55   72.61
   0  -4  12   68.44   72.36
   0   4 -13  209.24   76.22
   0  -4  13  264.89  105.32
   0   4 -14  790.93   98.70
   0  -4  14  823.35  134.02
   0   4 -15  588.49  137.66
   0  -4  15  501.22  136.39
   0   4 -16  737.92  170.59
   0  -4  16  538.38  158.22
   0  -4  17  204.00  163.88
   0   4 -17   43.25  120.96
   0  -5   0    6.49   81.03
   0   5   0   -2.71   76.03
   0  -5   1   60.16   57.39
   0  -5  -1   85.33   81.32
   0   5  -1   27.74   78.21
   0   5   1   84.50   77.14
   0  -5   2 1120.00   92.28
   0  -5  -2 1194.53   96.72
   0   5  -2 1218.02   72.99
   0   5   2 1237.18   95.00
   0  -5   3 1009.45   73.00
   0  -5  -3 1126.24   98.54
   0   5  -3 1181.13   71.63
   0   5   3 1202.79   96.06
   0  -5   4  473.78   63.60
   0  -5  -4  548.13   89.60
   0   5  -4  530.95   62.32
   0   5   4  527.66   86.51
   0   5   5   42.53   79.48
   0  -5   5   32.44   56.10
   0  -5  -5   -0.32   99.32
   0   5  -5   32.01   76.70
   0   5   6  302.40  105.17
   0  -5  -6  314.02   88.42
   0  -5   6  323.53   59.10
   0   5  -6  294.38   59.98
   0  -5  -7 1014.82  122.27
   0  -5   7  851.27   87.57
   0   5   7  928.61  118.76
   0   5  -7  840.73   66.94
   0  -5   8 2452.43  122.11
   0   5  -8 2443.46   93.12
   0   5   8 2388.89  176.93
   0  -5  -8 2921.80  197.55
   0  -5   9  397.83   72.17
   0   5   9  312.54  174.36
   0  -5  -9  383.34  172.81
   0   5  -9  285.90  104.39
   0  -5  -9  256.51  162.11
   0  -5  10   21.63   73.71
   0   5 -10  218.41  101.38
   0  -5  11  631.48  106.26
   0   5 -11  480.00   80.09
   0   5 -12  526.79  129.01
   0  -5  12  461.33   95.26
   0   5 -13  974.55  136.30
   0  -5  13  784.79  135.27
   0   5 -14  178.40  134.50
   0  -5  14  322.76  129.93
   0   5 -15   75.45  163.76
   0  -5  15   13.58  114.68
   0   5 -16  540.56  169.47
   0  -5  16  306.31  123.11
   0  -6   0  400.02  109.02
   0   6   0  545.95  107.71
   0  -6  -1  501.76  109.68
   0  -6   1  454.03  110.73
   0   6  -1  627.76  109.13
   0   6   1  698.64  107.53
   0  -6  -2  -54.75  102.94
   0  -6   2  -84.09  104.16
   0   6  -2  -52.99   73.42
   0   6   2   52.06  100.46
   0  -6   3  135.32   69.41
   0  -6  -3   35.84  103.95
   0   6  -3   47.07   74.89
   0   6   3   90.35  102.37
   0  -6  -4   62.03  103.96
   0  -6   4   35.84  103.26
   0   6  -4   62.70   72.55
   0   6   4   80.29  101.47
   0   6   5  177.35  107.33
   0  -6  -5  190.39  106.49
   0  -6   5  299.21  103.55
   0   6  -5  242.40  105.30
   0  -6  -6  235.42  109.32
   0  -6   6  249.51  109.09
   0   6   6  198.82  107.96
   0   6  -6  386.39   74.78
   0  -6   7   30.00  102.83
   0   6   7  -29.69  105.28
   0   6  -7 -113.68  105.17
   0  -6  -7   40.96  127.12
   0  -6   8  -14.81  105.46
   0   6   8   20.05  131.16
   0   6  -8  -36.10  103.46
   0  -6  -8   20.69  128.83
   0  -6   9  285.09  126.55
   0   6   9  127.56  192.42
   0  -6  -9  146.37  165.96
   0   6  -9  260.69  129.73
   0  -6  10  574.79  128.87
   0   6 -10  395.24   94.81
   0   6 -11  136.53   92.34
   0  -6  11   15.53   92.79
   0   6 -12  220.80  146.64
   0  -6  12   61.58  150.95
   0   6 -13 -195.98  163.38
   0  -6  13 -223.32  167.32
   0   6 -14  121.99  116.12
   0  -6  14  -12.38  116.81
   0  -7   0   21.92   77.30
   0   7   0   64.45  105.75
   0  -7  -1  -16.18  109.61
   0  -7   1   32.49   77.44
   0   7  -1  -29.33  107.20
   0   7   1    4.10  106.26
   0  -7  -2  -17.36   76.94
   0  -7   2   63.90   78.37
   0   7  -2  -29.26   76.67
   0   7   2   13.39   75.75
   0  -7  -3   24.15  130.03
   0  -7   3   22.90  131.22
   0   7  -3   22.27  131.03
   0   7   3   77.61  129.25
   0  -7  -4  207.62  132.69
   0  -7   4  336.00  132.48
   0   7   4  240.59  131.93
   0   7  -4  255.05   94.86
   0  -7   5  -33.86  134.21
   0   7   5   63.41  130.20
   0   7  -5  -12.98   92.36
   0  -7  -5    6.25  132.74
   0  -7   6  125.49   91.59
   0   7   6   23.90  135.23
   0   7  -6  141.04  131.57
   0  -7  -6   10.37  163.15
   0  -7   7  312.11  133.86
   0   7   7  175.00  136.19
   0   7  -7  261.38  135.15
   0  -7  -7  188.80  137.47
   0  -7   8   65.30  136.68
   0   7   8  109.36  135.65
   0  -7  -8   57.34  140.81
   0   7  -8  101.15   95.35
   0   7   9   20.96  204.38
   0  -7  -9   -4.90  205.09
   0   7  -9   37.44  114.62
   0  -7   9  -49.10  162.65
   0   7  10   18.97  271.34
   0  -7 -10   -4.23  268.38
   0   7 -10   90.12  114.82
   0  -7  10  -43.61  164.20
   0   7 -11   22.65  166.08
   0  -7  11  117.96  164.67
   0  -7  12   30.87  142.20
   0  -8   0  809.48  124.78
   0   8   0  752.03  169.99
   0  -8   1  365.76  166.77
   0   8  -1  391.41  167.42
   0   8   1  315.20  166.98
   0  -8  -1  255.35  166.33
   0  -8   2   20.95  169.81
   0   8  -2  -20.98  118.46
   0  -8  -2    4.59  167.30
   0   8   2   18.97  166.57
   0  -8   3  215.55  168.84
   0   8   3  -11.31  170.99
   0   8  -3  189.38  169.88
   0  -8  -3  199.88  166.81
   0  -8   4  257.39  120.70
   0   8   4  230.31  170.99
   0   8  -4  377.93  120.23
   0  -8  -4  318.81  170.65
   0   8   5  610.54  174.03
   0   8  -5  445.61  124.62
   0  -8  -5  759.48  172.98
   0  -8   5  710.23  173.62
   0   8   6  171.24  173.23
   0  -8  -6  106.14  174.69
   0   8  -6  137.08  172.16
   0  -8   6   90.26  122.76
   0   8   7  -28.09  205.24
   0  -8  -7   81.24  187.79
   0   8  -7  -41.34  143.68
   0  -8   7 -150.81  190.25
   0  -8   8  105.14  141.47
   1   0   1   -0.60   63.89
  -1   0  -1    1.36   63.55
   1   0   2    0.79   38.60
  -1   0  -2    3.07   53.84
   1   0   3   -0.23   46.24
  -1   0  -3    4.59   46.44
   1   0   4   -0.84   67.44
  -1   0  -4    0.84   68.79
   1   0   5    1.79   61.05
  -1   0  -5    0.26   62.17
   1   0   6    2.85   58.59
  -1   0  -6   -4.25   59.32
   1   0   7    8.20   57.62
  -1   0  -7    5.00   59.53
   1   0   8   -2.01   58.79
  -1   0  -8   -4.83   59.60
   1   0   9    1.23   60.07
  -1   0  -9   -5.29   61.64
  -1   0 -10    0.62   61.89
   1   0  10  -16.29   60.94
  -1   0 -11   11.47   79.64
   1   0  11    4.68   76.90
  -1   0 -12   20.66   79.08
   1   0  12    6.81   77.71
   1   0  13   23.24   78.34
  -1   0 -13  -38.46   83.19
   1   0  14   22.85   99.68
  -1   0 -14   10.80  102.80
   1   0  15  -13.81  101.26
  -1   0 -15    2.41  105.13
   1   0  16    4.90  127.18
  -1   0 -16  -36.11  109.82
   1   0  17  -23.77  157.28
  -1   0 -17  -77.36  165.41
   1   0  18   39.03  132.56
  -1   0 -18    7.41  137.35
   1   0  19    5.74  165.06
  -1   0 -19  116.30  209.03
   1   0  20  -56.89  204.18
  -1   0 -20  -83.75  257.70
  -1  -1   0 2361.63  145.71
   1  -1   0 2283.05  137.93
  -1   1   0 2312.38  137.47
   1   1   0 2275.16  140.46
  -1  -1  -1 2475.42  168.47
   1  -1   1 2501.35  129.78
  -1   1  -1 2520.39  129.73
   1   1   1 2385.96  169.92
   1  -1   2   62.56   37.30
  -1   1  -2   64.32   49.01
   1   1   2   57.22   66.55
  -1  -1  -2   54.63   63.66
   1  -1   3 1641.34   89.23
  -1   1  -3 1714.50   96.31
   1  -1   4 1217.33   92.58
  -1   1  -4 1223.87   93.38
  -1  -1  -5  974.78  181.99
   1  -1   5 1084.83   84.05
  -1   1  -5 1031.18   71.01
   1   1   5  983.72  175.60
   1  -1   6 1246.79   74.33
  -1   1  -6 1181.86   83.66
   1   1   6 1164.79  149.47
  -1  -1  -6 1151.24  149.29
   1  -1   7   37.03   59.55
   1   1   7   29.49   75.92
  -1   1  -7   24.81   59.56
  -1  -1  -7   23.44   87.45
   1  -1   8  686.30   74.62
   1   1   8  679.62  103.91
  -1   1  -8  696.14   73.85
  -1  -1  -8  646.08  103.90
   1  -1   9  105.57   62.23
   1   1   9  104.76   77.62
  -1   1  -9   97.63   61.83
  -1  -1  -9   84.12   79.70
   1  -1  10  358.16   81.69
  -1   1 -10  306.87   60.77
   1   1  10  326.31  104.48
  -1  -1 -10  240.98  112.33
   1  -1  11  569.16   87.65
   1   1  11  552.13  109.90
  -1   1 -11  592.88   67.43
  -1  -1 -11  554.18  112.60
   1   1  12  -13.07   95.36
  -1   1 -12  -17.39   81.32
  -1  -1 -12   31.01   96.90
   1  -1  12   16.73   78.25
   1   1  13   98.36   98.65
  -1   1 -13   77.29   84.69
   1  -1  13   72.73   80.94
  -1  -1 -13   69.80  100.22
  -1   1 -14  632.40  110.21
   1  -1  14  602.29  107.87
  -1  -1 -14  501.42  140.07
   1   1  14  566.46  134.49
   1  -1  15  909.61  112.90
  -1   1 -15  674.65   87.10
   1   1  15  767.70  139.60
  -1  -1 -15  775.20  146.25
   1  -1  16    0.42  105.08
   1   1  16   33.50  130.11
  -1   1 -16   30.76  107.97
  -1  -1 -16   -3.31  133.87
  -1  -1 -17   19.64  166.72
   1  -1  17   19.80  129.85
   1   1  17    5.04  162.64
  -1   1 -17  -61.05  136.55
  -1  -1 -18   25.58  172.48
   1   1  18   22.16  168.67
   1  -1  18   53.23  131.24
  -1   1 -18    8.29  136.34
  -1  -1 -19  121.20  220.04
   1  -1  19  210.17  165.62
  -1  -1 -19  134.37  253.57
  -1   1 -19  153.24  172.39
   1   1  19  177.44  217.47
   1  -1  20  383.78  198.01
  -1  -2   0  317.71   75.44
   1   2   0  360.42   75.80
   1  -2   0  359.06   74.52
  -1   2   0  363.42   57.78
  -1  -2  -1 2827.20  138.61
   1   2   1 3102.09  140.08
   1  -2   1 3086.69  120.24
  -1   2  -1 2952.84  123.76
   1   2   2  152.40   68.87
   1  -2   2  149.34   47.09
  -1   2  -2  130.43   46.75
  -1  -2  -2  143.22   72.14
   1  -2   3 3703.14  119.95
   1   2   3 3750.51  190.55
  -1   2  -3 3677.87  118.30
  -1  -2  -3 3737.13  193.66
   1  -2   4 1852.20   92.30
  -1  -2  -4 1706.97  171.66
  -1   2  -4 1842.91   80.26
   1   2   4 1777.31  174.43
   1  -2   5  -16.05   40.91
  -1   2  -5  -10.03   41.53
   1  -2   6 1814.38   88.54
  -1   2  -6 1772.62   86.43
   1  -2   7 3807.61  111.32
  -1   2  -7 3615.48  108.48
   1  -2   8 2700.49   98.56
  -1   2  -8 2475.06   85.60
   1  -2   9  769.82   65.69
  -1   2  -9  840.02   87.84
   1  -2  10   -3.42   75.47
  -1   2 -10   15.56   53.31
   1  -2  11  786.09   88.35
  -1   2 -11  763.52   87.98
   1  -2  12 1764.78   84.86
  -1   2 -12 1855.09  104.40
  -1   2 -13  819.29   86.39
   1  -2  13  766.93  101.41
  -1   2 -14  547.43  110.37
   1  -2  14  523.78   80.31
  -1   2 -15  241.28  106.15
   1  -2  15  120.80  105.57
  -1   2 -16  936.34  141.48
   1  -2  16  902.96  138.00
   1  -2  17 1129.30  110.36
  -1   2 -17 1229.78  110.14
   1  -2  18  450.12  168.71
  -1   2 -18  506.46  167.93
   1  -2  19   66.35  166.93
  -1   2 -19  -15.85  175.19
  -1  -3   0  492.81   71.59
   1   3   0  581.04   73.35
   1  -3   0  542.53   57.59
  -1   3   0  551.69   69.13
  -1  -3  -1 1700.66   97.53
   1  -3   1 1953.17   94.03
   1   3   1 2081.87  102.02
  -1   3  -1 1902.30   89.93
  -1  -3  -2  374.31   71.87
   1  -3   2  399.16   66.49
   1   3   2  395.72   69.19
  -1   3  -2  403.33   66.74
  -1  -3  -3 1376.88  100.63
   1  -3   3 1300.22   83.25
   1   3   3 1479.21   99.44
  -1   3  -3 1359.07   68.36
   1  -3   4 2878.91   99.26
  -1   3  -4 2914.50   97.58
   1   3   4 2830.34  145.98
  -1  -3  -4 2982.35  150.46
   1  -3   5 2267.16   80.54
  -1   3  -5 2026.37   76.54
  -1  -3  -5 2247.43  149.35
   1   3   5 1968.35  144.93
   1   3   6 1181.68  161.74
   1  -3   6 1328.29   66.97
  -1  -3  -6 1276.83  161.66
  -1   3  -6 1298.81   77.54
   1  -3   7  469.95   67.09
  -1   3  -7  456.65   50.36
   1  -3   8  104.55   77.34
  -1   3  -8   96.74   76.10
   1  -3   9  877.78   66.22
  -1   3  -9  950.27   87.43
   1  -3  10  336.64   60.65
  -1   3 -10  487.96   61.17
   1  -3  11  233.59   81.79
  -1   3 -11  290.37   80.65
   1  -3  12  180.89   98.99
  -1   3 -12   77.89  101.52
   1  -3  13   65.08   72.46
  -1   3 -13  152.48  104.11
  -1   3 -14  964.36  118.46
   1  -3  14  917.21   84.85
  -1   3 -15  283.85   94.68
   1  -3  15  317.98  132.33
  -1   3 -16  230.10  135.66
   1  -3  16  200.45  133.54
  -1   3 -17  -94.76  166.89
   1  -3  17   64.95  114.80
   1  -3  18    9.27  167.76
  -1   3 -18  -24.92  172.74
  -1  -4   0  246.23   66.78
   1  -4   0  305.48   66.77
   1   4   0  282.13   65.92
  -1   4   0  289.72   63.01
  -1  -4  -1  464.05   72.11
   1  -4   1  538.55   69.10
   1   4   1  525.77   70.43
  -1   4  -1  485.86   67.54
  -1  -4  -2   58.05   63.72
   1  -4   2   52.43   44.94
   1   4   2   35.42   60.84
  -1   4  -2   70.60   58.59
  -1  -4  -3  245.19   69.13
   1  -4   3  247.73   64.96
   1   4   3  243.90   66.69
  -1   4  -3  261.45   47.24
  -1  -4  -4  174.45   75.99
   1  -4   4  170.12   46.43
  -1   4  -4  154.34   56.34
   1   4   4  203.92   81.27
   1  -4   5  -51.72   76.98
  -1   4  -5   14.50   52.15
  -1  -4  -5    3.93   78.14
   1   4   5  -22.40   92.71
   1  -4   6  259.92   79.62
  -1   4  -6  245.65   78.53
  -1  -4  -6  263.79  103.21
   1   4   6  219.51  102.03
   1   4   7   24.82  112.79
   1  -4   7   29.28   54.59
  -1  -4  -7   38.96  122.76
  -1   4  -7   24.47   75.99
   1  -4   8   33.66   55.76
  -1   4  -8   58.62   75.06
   1  -4   9  141.82   80.25
  -1   4  -9  236.40   79.12
   1  -4  10   19.23   78.71
  -1   4 -10   26.80   56.91
   1  -4  11  194.95  102.52
  -1   4 -11   64.85  104.66
   1  -4  12  200.38  102.29
  -1   4 -12  105.51   73.77
   1  -4  13  304.85  106.53
  -1   4 -13  264.61   75.98
  -1   4 -14  -59.84   94.26
   1  -4  14   75.43  129.30
  -1   4 -15  -37.94   94.90
   1  -4  15  -47.83  134.45
  -1   4 -16   24.64  120.11
   1  -4  16   33.62  164.75
  -1   4 -17  164.87  169.52
   1  -4  17   38.61  119.74
  -1  -5   0  587.21   87.55
   1  -5   0  698.24   86.08
   1   5   0  648.92   85.35
  -1   5   0  691.50   83.86
  -1  -5  -1  211.57   83.11
   1  -5   1  231.30   80.99
   1   5   1  215.25   79.19
  -1   5  -1  157.68   59.26
  -1  -5  -2  -20.02   79.69
   1  -5   2   20.67   55.70
   1   5   2  -33.68   78.49
  -1   5  -2  -69.64   77.86
  -1  -5  -3  230.62   82.21
   1  -5   3  253.46   57.93
  -1   5  -3  247.81   56.63
   1   5   3  209.35   81.67
   1  -5   4   67.96   76.50
  -1   5  -4  -58.43   76.55
   1   5   4  -24.80   79.10
  -1  -5  -4  -24.30   79.18
   1  -5   5  -48.44   79.31
  -1   5  -5   18.80   53.65
  -1  -5  -5  -13.45   81.80
   1   5   5    2.32   97.18
   1   5   6   43.37   96.95
   1  -5   6   10.32   55.33
  -1   5  -6  -26.60   77.38
  -1  -5  -6   25.01   96.77
   1   5   7  -10.76   98.15
   1  -5   7   14.68   78.49
  -1  -5  -7   46.25   97.44
  -1   5  -7   44.76   54.31
   1  -5   8  694.30   77.96
   1   5   8  690.13  166.19
  -1  -5  -8  702.01  162.86
  -1   5  -8  666.86   76.51
   1  -5   9  420.90  103.51
  -1   5  -9  479.68   74.61
   1  -5  10  122.98   75.02
  -1   5 -10  203.44  102.95
   1  -5  11  -34.22  105.65
  -1   5 -11  -27.24  105.31
   1  -5  12   17.25  128.86
  -1   5 -12  196.13  127.39
   1  -5  13  -51.48   93.20
  -1   5 -13   33.71   93.16
  -1   5 -14   74.69  134.87
   1  -5  14  129.66   97.05
  -1   5 -15   58.71  166.18
   1  -5  15   50.64  165.41
  -1   5 -16  136.08  185.51
   1  -5  16   22.33  170.07
  -1  -6   0   18.06  103.34
   1  -6   0   -4.66  104.57
   1   6   0  -16.23   70.62
  -1   6   0   28.81   71.40
  -1  -6  -1  255.97  106.29
   1  -6   1  346.66  107.32
   1   6   1  260.30  103.50
  -1   6  -1  456.47   75.66
   1  -6   2 1031.87  112.05
   1   6   2 1057.83   86.01
  -1   6  -2  981.91  111.58
  -1  -6  -2 1109.58  115.16
   1  -6   3  926.99   84.35
  -1   6  -3  892.70   83.64
   1   6   3  958.82  115.42
  -1  -6  -3 1104.14  113.09
   1  -6   4  164.09  106.61
  -1   6  -4  290.34  102.97
   1   6   4  275.03  104.92
  -1  -6  -4  319.02  108.72
   1  -6   5   37.47  103.64
  -1   6  -5  -22.10   72.76
  -1  -6  -5   -6.91  103.18
   1   6   5  -12.53  103.38
   1   6   6  631.55  116.52
   1  -6   6  586.79   81.77
  -1  -6  -6  739.99  114.87
  -1   6  -6  691.42  112.00
   1   6   7  728.00  121.48
   1  -6   7  673.72   81.51
  -1  -6  -7  881.95  140.79
  -1   6  -7  809.34   81.59
   1  -6   8  335.82   76.53
   1   6   8  254.38  135.93
  -1  -6  -8  321.60  136.40
  -1   6  -8  270.32   77.10
   1  -6   9  243.38  126.73
   1   6   9  159.73  194.16
  -1   6  -9  258.74   90.71
  -1  -6  -9  152.11  215.24
   1  -6  10   30.76   91.83
  -1   6 -10  -29.38   91.89
   1  -6  11  308.42  136.81
  -1   6 -11  350.75  135.67
   1  -6  12  568.00  120.51
  -1   6 -12  778.16  164.31
  -1   6 -13  559.17  117.45
   1  -6  13  444.69  166.52
  -1   6 -14    0.70  139.09
   1  -6  14   80.93  119.78
   1  -7   0  571.90  117.88
   1   7   0  925.07  115.30
  -1   7   0  795.03  116.76
  -1  -7   0  885.99  116.38
   1  -7   1  464.17   84.20
   1   7   1  524.51  114.41
  -1   7  -1  572.09   81.64
  -1  -7  -1  624.87  114.78
   1  -7   2  -70.71  120.38
   1   7   2   -4.07  130.20
  -1   7  -2  -27.97  129.38
  -1  -7  -2   43.72  120.29
   1  -7   3  396.32  131.83
  -1   7  -3  281.87   94.81
  -1  -7  -3  152.98  136.45
   1   7   3  333.66  132.58
   1  -7   4  885.04  139.06
  -1  -7  -4 1010.56  144.50
  -1   7  -4  966.16  102.89
   1   7   4  923.69  143.14
   1   7   5  899.77  143.27
   1  -7   5  828.79  101.04
  -1  -7  -5  924.70  142.16
  -1   7  -5  874.86  139.38
   1   7   6  421.70  139.63
   1  -7   6  349.27   98.73
  -1  -7  -6  457.20  142.36
  -1   7  -6  412.15  135.98
   1  -7   7  -68.98   97.22
   1   7   7  -12.01  136.25
  -1  -7  -7  -26.66  134.19
  -1   7  -7   75.17  132.62
   1  -7   8  207.18   97.70
   1   7   8  193.64  169.28
  -1  -7  -8  188.90  140.08
  -1   7  -8  187.34   97.08
   1  -7   9  732.43  116.80
  -1  -7  -9  582.56  248.01
   1   7   9  517.37  247.28
  -1   7  -9  416.41  120.20
   1  -7  10  273.18  121.44
  -1   7 -10  260.42  118.50
   1  -7  11  332.92  171.51
  -1   7 -11  114.02  123.31
   1  -8   0   12.51  168.48
  -1  -8   0   85.47  112.90
   1   8   0 -194.05  166.33
  -1   8   0   32.43  116.47
   1  -8   1  277.40  165.79
  -1  -8  -1  188.65  164.83
   1   8   1   17.96  166.55
  -1   8  -1  229.86  166.60
   1  -8   2   62.81  168.64
  -1  -8  -2  133.88  167.23
  -1   8  -2   41.38  167.29
   1   8   2   89.46  166.30
   1  -8   3    1.83  173.65
  -1  -8  -3  105.39  121.74
  -1   8  -3 -101.26  172.28
   1   8   3  118.27  169.51
   1  -8   4   96.84  121.67
  -1  -8  -4  146.04  167.05
  -1   8  -4  266.42  168.88
   1   8   4  161.22  168.26
   1   8   5   17.03  171.17
   1  -8   5   30.00  171.09
  -1  -8  -5  -80.55  207.82
  -1   8  -5  -97.19  169.43
   1  -8   6  -24.19  174.15
   1   8   6   93.57  174.86
  -1  -8  -6  104.27  172.47
  -1   8  -6  193.08  122.80
   1  -8   7    7.34  142.24
   1   8   7   15.23  204.76
  -1  -8  -7   25.23  204.33
  -1   8  -7 -206.62  203.69
   2   0   0 1265.39  110.20
  -2   0   0 1163.76  101.50
   2   0   1 6699.30  228.94
  -2   0  -1 6763.57  229.87
   2   0   2  610.70   74.90
  -2   0  -2  688.16   85.82
  -2   0  -3   83.55   50.48
   2   0   3   70.80   37.28
  -2   0  -4  206.64   73.45
   2   0   4  185.06   71.91
   2   0   5 1084.40   93.49
  -2   0  -5 1048.78   94.55
   2   0   6   13.36   57.28
  -2   0  -6    4.39   59.53
   2   0   7  607.96   86.73
  -2   0  -7  556.17   77.48
   2   0   8 3520.74  133.27
  -2   0  -8 3285.71  128.91
   2   0   9 4104.28  141.91
  -2   0  -9 3871.36  136.64
   2   0  10 1098.15   99.84
  -2   0 -10 1057.93   99.16
   2   0  11   66.30   78.09
  -2   0 -11  -33.11   85.59
  -2   0 -12  255.64   84.78
   2   0  12  220.55   82.47
   2   0  13  426.22   87.63
  -2   0 -13  376.51   89.41
   2   0  14  309.80  105.89
  -2   0 -14  335.38  109.28
   2   0  15 1382.37  124.00
  -2   0 -15 1405.49  148.87
   2   0  16  236.24  132.70
  -2   0 -16  242.87  115.09
   2   0  17   21.56  130.16
  -2   0 -17  -13.31  135.51
  -2   0 -18  330.20  144.53
   2   0  18  255.42  140.59
  -2   0 -19  447.42  218.29
   2   0  19  466.17  209.63
   2  -1   0  173.26   56.72
  -2   1   0  176.87   45.83
   2   1   0  165.56   56.62
  -2  -1   0  176.18   55.50
  -2   1  -1 5161.01  161.04
   2   1   1 5528.45  204.29
  -2  -1  -1 5067.58  198.80
   2  -1   1 5192.25  161.51
  -2  -1  -2 5127.48  224.49
   2   1   2 5092.26  220.49
   2   1   2 5549.40  225.92
   2  -1   2 5554.65  160.34
  -2   1  -2 5861.58  164.39
   2   1   3  339.45  101.76
  -2  -1  -3  375.46  100.98
   2  -1   3  389.66   59.72
   2   1   3  370.43  100.71
  -2   1  -3  400.78   75.76
   2   1   4   36.05   90.38
   2   1   4   25.32   81.05
  -2  -1  -4   32.16   79.43
   2  -1   4   40.47   61.20
  -2   1  -4   35.45   45.15
  -2  -1  -5   36.12   78.97
   2  -1   5   54.00   57.74
   2   1   5  -40.94   99.09
  -2   1  -5   50.45   59.14
   2  -1   6 1020.22   67.31
   2   1   6 1061.57  121.30
  -2  -1  -6  895.92  119.25
  -2   1  -6  953.08   66.92
   2   1   7 1855.97  143.03
   2  -1   7 1869.34   92.66
  -2  -1  -7 1599.25  140.14
  -2   1  -7 1681.85   80.85
  -2  -1  -8 1205.71  121.49
   2   1   8 1230.91  121.34
   2  -1   8 1364.20   86.04
  -2   1  -8 1270.30   83.91
   2   1   9  178.58   81.31
  -2  -1  -9  171.03   82.39
   2  -1   9  189.55   63.90
  -2   1  -9  195.93   63.43
  -2  -1 -10   99.21   99.33
   2  -1  10   98.78   78.21
  -2   1 -10   69.91   79.10
   2   1  10  128.59   96.52
  -2  -1 -11  233.35  108.38
   2  -1  11  244.46   82.03
   2   1  11  320.49  102.14
  -2   1 -11  271.09   84.53
  -2  -1 -12  804.32  120.93
   2  -1  12  851.35   92.49
   2   1  12  924.48  120.77
  -2   1 -12  887.06   95.92
   2  -1  13  300.80   84.64
  -2  -1 -13  256.53  107.84
   2   1  13  286.05  104.37
  -2   1 -13  285.06   87.31
  -2  -1 -14   64.34  127.28
   2   1  14   56.17  124.47
  -2   1 -14   69.23   74.32
   2  -1  14    6.34  102.76
  -2  -1 -15   96.75  132.93
   2   1  15  126.48  126.49
  -2   1 -15  157.62  106.79
   2  -1  15   67.79  107.60
   2   1  16  181.49  160.51
  -2  -1 -16  206.45  169.88
   2  -1  16  223.63   94.71
  -2   1 -16  156.30  135.07
  -2  -1 -17  371.45  177.70
   2  -1  17  539.67  136.78
   2   1  17  410.15  169.50
  -2   1 -17  455.97  137.88
   2   1  18  304.09  209.02
  -2  -1 -18  289.38  216.71
   2  -1  18  382.64  164.92
  -2   1 -18  303.80  172.13
  -2  -1 -19   18.95  252.76
   2   1  19    1.25  214.64
   2  -1  19  104.69  164.97
  -2   1 -19  -10.48  173.08
  -2   2   0  110.66   49.09
   2   2   0  111.42   49.32
  -2  -2   0  131.68   64.97
   2  -2   0  148.21   65.62
   2   2   1  262.63   71.46
  -2  -2  -1  290.21   70.36
   2  -2   1  275.32   52.46
  -2   2  -1  255.66   51.40
   2   2   2    0.43   61.78
  -2  -2  -2  -53.24   65.48
   2  -2   2   31.26   59.11
  -2   2  -2    2.53   41.47
   2   2   3  -11.37   77.10
   2  -2   3   12.68   57.26
  -2   2  -3    5.43   41.08
  -2  -2  -3    8.69   58.17
   2   2   4    7.18   73.59
   2   2   4   10.83   85.20
   2  -2   4   28.44   56.93
  -2  -2  -4    7.16   85.02
  -2   2  -4   15.39   57.47
   2   2   5   63.60  109.51
   2   2   5   77.68  110.05
   2  -2   5   54.34   43.65
  -2   2  -5   65.76   58.60
   2  -2   6   22.07   57.20
  -2   2  -6   14.61   40.55
   2  -2   7   39.15   42.42
  -2   2  -7 -106.67   67.62
   2  -2   8   24.82   42.55
  -2   2  -8  -12.02   62.48
   2  -2   9   34.85   75.41
  -2   2  -9   36.77   76.50
   2  -2  10  105.92   78.72
  -2   2 -10  101.22   77.73
   2  -2  11  -13.89   79.42
  -2   2 -11   70.59   56.55
   2  -2  12   44.07   79.81
  -2   2 -12   41.43   82.34
   2  -2  13    4.74  102.02
  -2   2 -13   48.57  103.45
   2  -2  14   54.66  104.79
  -2   2 -14   58.50  106.35
  -2   2 -15   20.24   77.68
   2  -2  15    8.49   74.41
  -2   2 -16   20.00  132.00
   2  -2  16   -2.74  130.73
   2  -2  17   50.84  132.93
  -2   2 -17  -67.89  139.01
   2  -2  18  -46.94  166.51
  -2   2 -18  -61.21  169.94
   2  -2  19  177.16  181.79
  -2   2 -19   15.36  205.22
   2   3   0   28.55   60.90
   2  -3   0   62.08   59.46
  -2  -3   0   40.07   61.44
  -2   3   0   51.21   41.59
   2   3   1  350.43   69.43
   2  -3   1  341.42   65.56
  -2  -3  -1  343.09   69.45
  -2   3  -1  320.80   64.14
   2   3   2 1979.69  106.02
   2  -3   2 1837.99   80.26
  -2  -3  -2 1838.68  102.88
  -2   3  -2 1738.70   85.94
   2   3   3 1979.51  112.78
   2  -3   3 1833.60   88.32
  -2  -3  -3 1855.57  116.38
  -2   3  -3 1874.74   85.49
   2  -3   4  136.39   61.94
  -2  -3  -4  164.34   77.90
   2   3   4  183.64   66.91
  -2   3  -4  154.22   44.68
   2  -3   5   89.69   43.60
   2   3   5   93.69   77.22
  -2   3  -5   93.82   60.00
  -2  -3  -5   73.32   78.41
   2  -3   6 1229.66   78.52
   2   3   6  987.78  155.81
  -2   3  -6 1213.04   63.64
  -2  -3  -6  777.18  158.50
   2   3   6 1179.86  170.83
   2  -3   7  428.44   59.74
  -2   3  -7  422.45   79.99
   2  -3   8  443.60   79.97
  -2   3  -8  333.47   58.87
   2  -3   9  -10.13   77.95
  -2   3  -9  -16.44   79.57
   2  -3  10   28.10   79.22
  -2   3 -10   64.25   78.80
   2  -3  11   -1.94   79.33
  -2   3 -11   17.04   57.44
   2  -3  12  151.52  102.89
  -2   3 -12  179.11  105.00
   2  -3  13  236.70  100.95
  -2   3 -13   94.97  106.80
   2  -3  14   31.99  107.18
  -2   3 -14   49.07  108.93
   2  -3  15  190.67  134.20
  -2   3 -15  225.59  134.79
  -2   3 -16  656.74  142.55
   2  -3  16  606.18  101.94
  -2   3 -17  182.20  171.01
   2  -3  17  367.90  165.02
   2  -3  18   75.97  119.80
  -2   3 -18  101.70  173.37
   2   4   0 1822.95   90.17
   2  -4   0 1784.34   88.85
  -2  -4   0 1696.65   78.67
  -2   4   0 1586.21   71.68
   2   4   1  728.82   75.75
   2  -4   1  739.47   73.00
  -2  -4  -1  743.96   76.51
  -2   4  -1  731.46   55.91
   2  -4   2   47.37   43.70
   2   4   2   62.31   60.45
  -2  -4  -2   26.81   62.40
  -2   4  -2   28.11   42.79
   2  -4   3  347.50   49.51
   2   4   3  305.34   67.90
  -2  -4  -3  315.37   68.18
  -2   4  -3  299.29   48.48
   2  -4   4  960.40   67.36
  -2  -4  -4  949.85   96.63
   2   4   4  926.19   96.00
  -2   4  -4  917.41   85.15
   2  -4   5 1033.57   88.69
  -2  -4  -5 1051.21  102.76
   2   4   5 1134.96  105.09
  -2   4  -5 1075.21   87.87
  -2  -4  -6   49.85   97.23
   2  -4   6   58.18   75.30
  -2   4  -6   48.30   54.55
   2   4   6   52.40   95.27
   2   4   7    6.17  124.64
  -2  -4  -7   -0.57  126.25
   2  -4   7  -19.90   78.11
  -2   4  -7  -16.94   75.51
   2  -4   8  365.21   59.65
  -2   4  -8  309.76   81.34
  -2   4  -9 2009.65   81.70
   2  -4   9 2257.01   85.68
   2  -4  10 2051.39   93.21
  -2   4 -10 1979.17  117.86
   2  -4  11   74.37   74.10
  -2   4 -11  170.86  102.76
   2  -4  12   57.69  102.61
  -2   4 -12   98.06  104.64
   2  -4  13  179.20  106.76
  -2   4 -13  216.92   77.57
   2  -4  14  486.43  135.91
  -2   4 -14  708.58  133.61
   2  -4  15  256.36  101.35
  -2   4 -15  453.66  143.01
  -2   4 -16  181.25  168.84
   2  -4  16  147.00  115.97
  -2   4 -17  118.54  173.66
   2  -4  17   13.67  172.05
   2  -5   0  629.51   68.58
   2   5   0  679.72   88.65
  -2  -5   0  673.45   69.08
  -2   5   0  640.38   84.64
   2  -5   1 1654.32   80.85
   2   5   1 1634.65  100.57
  -2  -5  -1 1734.37   84.81
  -2   5  -1 1542.84   75.73
   2  -5   2 1927.94   98.14
   2   5   2 1849.95  104.79
  -2  -5  -2 1937.74  106.19
  -2   5  -2 1787.14   79.46
   2  -5   3  606.32   85.04
   2   5   3  602.51   86.94
  -2  -5  -3  562.09   88.70
  -2   5  -3  558.16   81.57
   2  -5   4  101.46   57.35
  -2  -5  -4   69.97   81.04
   2   5   4  102.33   79.80
  -2   5  -4  103.82   77.78
   2  -5   5  138.41   79.86
  -2  -5  -5  144.17   97.63
  -2   5  -5   14.36   79.84
   2   5   5  129.85   81.77
   2  -5   6  349.59   61.58
  -2  -5  -6  357.76  106.55
  -2   5  -6  363.35   82.68
   2   5   6  368.48  105.57
   2   5   7  888.68  136.26
  -2  -5  -7  953.74  151.52
   2  -5   7  899.46   87.64
  -2   5  -7  981.93  106.49
  -2  -5  -8  721.44  190.18
   2   5   8  676.45  186.66
   2  -5   8  936.49  106.22
  -2   5  -8  729.71   77.52
   2  -5   9  249.66   76.13
  -2   5  -9  136.70   74.15
   2  -5  10  106.93   74.08
  -2   5 -10  106.81   72.60
   2  -5  11  465.40  111.60
  -2   5 -11  554.44  112.10
   2  -5  12  612.57  132.95
  -2   5 -12  462.71  136.44
   2  -5  13  235.70  134.20
  -2   5 -13  226.86  137.48
   2  -5  14    0.72  160.49
  -2   5 -14   -5.23  116.11
   2  -5  15  158.36  167.45
  -2   5 -15  -30.79  170.76
  -2   5 -16  253.08  200.89
   2  -5  16  274.59  201.04
   2  -6   0   96.28  106.42
   2   6   0  235.59  103.01
  -2  -6   0  244.96  105.05
  -2   6   0  181.99   72.59
   2  -6   1   -1.91  105.04
   2   6   1   21.32  101.11
  -2  -6  -1   36.72  103.94
  -2   6  -1  126.24   71.36
   2  -6   2   20.73   70.83
   2   6   2  -33.10  101.51
  -2  -6  -2   25.07  103.96
  -2   6  -2   76.03   99.18
   2  -6   3  212.90   76.13
  -2  -6  -3  223.06  105.48
   2   6   3  218.74  104.55
  -2   6  -3  169.19  102.32
   2  -6   4  254.35   76.21
  -2  -6  -4  320.79  127.86
   2   6   4  267.77  107.45
  -2   6  -4  398.91  101.59
   2  -6   5   11.89  103.19
  -2  -6  -5  -18.24  102.49
  -2   6  -5  116.76   99.76
   2   6   5  -13.89  128.15
   2  -6   6  101.83  103.46
  -2  -6  -6   56.32  103.33
  -2   6  -6   72.54   73.71
   2   6   6   54.35  126.18
   2   6   7   12.11  105.61
   2  -6   7   55.74   74.37
  -2  -6  -7   14.24  128.41
  -2   6  -7   97.45  102.15
   2   6   8  112.80  151.96
   2  -6   8  206.22  108.64
  -2   6  -8  104.97  120.87
  -2  -6  -8  128.82  154.71
   2  -6   9  191.99  129.08
  -2   6  -9  194.23   91.06
   2  -6  10    0.33  133.12
  -2   6 -10  130.94   96.99
   2  -6  11   86.70   94.12
  -2   6 -11  104.35  133.49
   2  -6  12 -108.60  164.35
  -2   6 -12 -122.62  167.38
   2  -6  13   59.43  117.16
  -2   6 -13  -75.75  119.91
   2  -6  14  -56.61  142.81
  -2   6 -14   35.23  200.08
   2  -7   0  -19.97   76.99
   2   7   0   87.54  127.30
  -2  -7   0   16.22  120.07
  -2   7   0   38.49  129.06
   2  -7   1   36.38  132.84
   2   7   1   80.17  128.55
  -2  -7  -1   14.12  131.79
  -2   7  -1   13.21  131.76
   2  -7   2  237.18  135.47
  -2  -7  -2  204.97  133.99
   2   7   2  274.06  130.50
  -2   7  -2  246.77  131.60
   2  -7   3  -40.40  133.93
  -2  -7  -3   59.66  129.39
   2   7   3  137.36  128.52
  -2   7  -3   -2.70  130.86
   2  -7   4  -90.53  137.06
  -2  -7  -4  -27.21  130.07
   2   7   4  -39.86  132.02
  -2   7  -4   70.46  128.21
   2  -7   5   11.01   93.77
  -2  -7  -5   18.97  130.83
  -2   7  -5  115.04  129.52
   2   7   5  -56.35  134.74
   2   7   6   47.50  134.11
   2  -7   6  100.60   94.30
  -2  -7  -6    9.48  135.84
  -2   7  -6   40.55  132.96
   2   7   7   54.66  134.20
   2  -7   7   56.65  134.20
  -2  -7  -7   33.34  135.98
  -2   7  -7   94.85   94.32
   2  -7   8  123.19  150.76
   2   7   8  129.74  202.97
  -2   7  -8   27.89  116.62
  -2  -7  -8  154.92  205.16
   2  -7   9   -2.92  163.91
   2   7   9   33.34  266.39
  -2  -7  -9   51.67  271.42
  -2   7  -9   62.53  162.55
   2  -7  10  109.16  115.42
  -2   7 -10  -30.70  167.56
   2  -7  11   17.17  185.01
  -2   7 -11   18.89  186.99
  -2   8   0  314.04  123.60
   2  -8   0  365.16  124.22
  -2  -8   0  415.97  123.53
   2   8   0  496.64  169.46
   2  -8   1  201.56  121.64
  -2  -8  -1  287.75  119.35
   2   8   1  451.22  167.65
  -2   8  -1  285.25  120.17
   2  -8   2   66.44  169.79
  -2  -8  -2    6.40  164.04
   2   8   2  -13.19  164.64
  -2   8  -2  -70.11  168.34
   2  -8   3    3.87  172.34
  -2  -8  -3   90.72  120.59
   2   8   3  183.56  168.91
  -2   8  -3  411.60  168.59
   2  -8   4  428.35  173.52
  -2  -8  -4  414.07  171.18
  -2   8  -4  445.69  122.52
   2   8   4  418.17  173.72
   2  -8   5  364.69  124.34
  -2  -8  -5  415.76  174.32
  -2   8  -5  413.61  173.82
   2   8   5  392.13  174.02
   2   8   6  382.02  176.48
   2  -8   6  280.31  125.41
  -2  -8  -6  332.41  175.21
  -2   8  -6  431.30  189.12
   2  -8   7  -87.06  204.64
   2   8   7  -84.66  255.42
  -2  -8  -7   63.48  249.24
  -2   8  -7   18.71  141.66
   3   0   0    3.15   33.60
  -3   0   0   -1.48   47.26
   3   0   1   14.33   45.85
  -3   0  -1   -6.53   46.58
   3   0   2   -9.58   50.37
  -3   0  -2   13.13   69.76
   3   0   3   -1.59   66.26
  -3   0  -3   -3.43   65.42
  -3   0  -4   11.17   61.88
   3   0   4   -5.02   43.46
  -3   0  -5  -13.17   60.33
   3   0   5  -18.17   58.66
  -3   0  -6   10.74   59.90
   3   0   6   -4.80   57.65
  -3   0  -7    3.54   60.11
   3   0   7   -7.10   57.41
  -3   0  -8   -4.19   61.70
   3   0   8  -10.53   59.20
  -3   0  -9   12.37   61.04
   3   0   9    6.64   60.30
  -3   0 -10   35.03   77.79
   3   0  10    4.26   76.60
  -3   0 -11    4.05   79.71
   3   0  11    6.53   78.94
  -3   0 -12   -2.45   81.59
   3   0  12    7.89   77.34
  -3   0 -13   25.03   81.10
   3   0  13    6.84   98.18
  -3   0 -14    7.78  104.56
   3   0  14   27.36  101.07
  -3   0 -15    4.36  108.37
   3   0  15   -0.97  103.63
  -3   0 -16   71.03  162.09
   3   0  16   23.33  156.38
  -3   0 -17    1.84  136.95
   3   0  17   55.90  163.16
  -3   0 -18  -10.78  171.90
   3   0  18   50.39  198.52
  -3   0 -19   28.67  179.10
   3   0  19   11.45  170.27
  -3  -1   0   79.35   69.20
   3  -1   0   79.57   72.25
  -3   1   0   63.13   72.34
   3   1   0   73.16   69.86
   3  -1   1 1807.67   94.49
  -3  -1  -1 1834.59  116.20
  -3   1  -1 2032.04  108.21
   3   1   1 1658.09  101.21
   3   1   1 1846.06  103.39
   3   1   2 3316.11  146.57
  -3   1  -2 3175.62  122.20
   3   1   2 3046.70  144.58
   3  -1   2 3138.55  112.85
  -3   1  -3  491.45   59.15
   3   1   3  561.28   84.28
   3   1   3  509.45   83.65
  -3  -1  -3  504.07   82.27
   3  -1   3  539.49   60.87
  -3   1  -4 4615.77  127.51
   3   1   4 4383.09  175.37
  -3  -1  -4 4188.70  175.23
   3   1   4 4709.20  184.38
   3  -1   4 4905.30  135.94
   3   1   5  322.16   74.12
  -3  -1  -5  309.37   75.72
   3  -1   5  325.61   50.59
  -3   1  -5  344.40   68.02
  -3  -1  -6   43.14   77.55
   3  -1   6   50.92   58.75
   3   1   6   51.50   73.46
  -3   1  -6   47.08   42.75
  -3  -1  -7  235.10   85.88
   3  -1   7  252.21   63.13
   3   1   7  287.85   81.87
  -3   1  -7  248.80   65.33
  -3  -1  -8  706.02  103.08
   3   1   8  835.84  100.74
   3  -1   8  806.96   75.58
  -3   1  -8  724.84   74.16
  -3  -1  -9  417.94   95.02
   3   1   9  590.85  110.75
   3  -1   9  522.89   65.82
  -3   1  -9  435.37   85.63
   3   1  10  563.15  110.60
  -3  -1 -10  494.32  113.20
   3  -1  10  673.18   86.50
  -3   1 -10  528.90   87.90
   3   1  11   37.33   94.89
  -3  -1 -11   36.39   99.37
   3  -1  11   20.46   77.29
  -3   1 -11   73.67   78.26
  -3  -1 -12   20.56  103.26
   3  -1  12   24.33   80.89
   3   1  12   19.63   81.03
  -3   1 -12   37.94   81.84
   3  -1  13  715.01  110.02
  -3  -1 -13  730.83  144.03
   3   1  13  791.68  138.66
  -3   1 -13  741.95  113.12
   3  -1  14  431.70  110.09
  -3  -1 -14  361.22  138.87
   3   1  14  410.38  131.94
  -3   1 -14  498.65  110.41
   3  -1  15  729.04  114.65
  -3  -1 -15  617.89  147.10
   3   1  15  727.90  142.03
  -3   1 -15  767.81  116.06
  -3  -1 -16   94.08  169.66
   3   1  16  119.27  158.22
   3  -1  16   79.62  132.30
  -3   1 -16  139.15  133.29
   3   1  17   65.90  164.98
  -3  -1 -17   49.88  172.57
   3  -1  17  -12.20  135.69
  -3   1 -17   48.46  137.54
  -3   1 -18  231.54  169.74
  -3  -1 -18  119.09  216.65
   3  -1  18   83.99  167.41
   3   1  18  135.29  239.03
  -3   1 -19  221.17  177.98
  -3  -1 -19  188.97  259.22
   3   1  19  164.41  253.32
   3  -1  19  244.15  174.08
  -3   2   0 1830.19   91.96
  -3  -2   0 1774.01   86.50
   3   2   0 1965.82  100.53
   3  -2   0 1802.84   94.24
  -3   2  -1 7213.46  148.36
   3   2   1 7460.98  183.90
   3  -2   1 7550.29  158.07
  -3  -2  -1 7216.59  178.16
  -3   2  -2 9584.03  165.35
  -3  -2  -2 9608.32  220.87
   3   2   2 9866.47  224.02
   3  -2   2 9775.37  168.82
   3   2   3 5524.96  182.70
   3   2   3 6052.03  190.95
   3  -2   3 6205.16  139.65
  -3  -2  -3 5637.63  187.34
  -3   2  -3 5590.49  128.17
   3   2   4   49.31   75.03
   3   2   4   60.77   74.57
   3  -2   4   52.17   59.26
  -3   2  -4   59.23   59.40
   3   2   5  854.82  121.02
   3   2   5  933.71  113.98
   3  -2   5  993.84   74.39
  -3   2  -5  955.74   74.71
   3   2   6 3619.14  218.23
   3   2   6 3654.70  221.30
   3  -2   6 4206.89  113.43
  -3   2  -6 3818.27  102.43
   3  -2   7 2464.13   84.40
   3   2   7 2410.04  238.48
   3   2   7 2422.98  243.44
  -3   2  -7 2482.98   84.74
   3  -2   8 1215.53   79.09
  -3   2  -8 1214.19   91.58
   3  -2   9   15.75   54.17
  -3   2  -9   59.42   54.04
   3  -2  10  155.08   77.36
  -3   2 -10  116.00   57.26
   3  -2  11  949.05   90.32
  -3   2 -11  835.00   91.38
   3  -2  12  884.09   72.48
  -3   2 -12  890.08   93.64
   3  -2  13  781.05  110.09
  -3   2 -13  759.62  112.08
   3  -2  14  108.65  104.05
  -3   2 -14   53.73  107.84
   3  -2  15  224.09  109.64
  -3   2 -15  211.27  124.35
   3  -2  16 1122.85  145.94
  -3   2 -16  934.95  148.24
   3  -2  17  474.78  143.80
  -3   2 -17  618.93  145.90
   3  -2  18  188.81  167.29
  -3   2 -18  -21.49  124.42
   3  -2  19   70.88  200.36
  -3   3   0 2569.29   97.23
   3   3   0 2196.84  101.17
  -3  -3   0 2714.96   96.03
   3  -3   0 2666.02  100.92
  -3   3  -1   17.51   39.43
  -3  -3  -1   10.09   41.18
   3   3   1   15.15   60.00
   3  -3   1   -6.30   41.60
   3   3   2   24.66   61.92
  -3  -3  -2   42.81   58.19
   3  -3   2   38.47   41.69
  -3   3  -2   34.70   41.97
  -3  -3  -3   72.88   61.76
   3   3   3   71.75   64.69
   3  -3   3   74.40   43.16
  -3   3  -3  103.12   57.89
   3   3   4  836.10  100.03
   3  -3   4  786.80   58.76
  -3  -3  -4  761.54   86.57
  -3   3  -4  854.53   70.18
   3   3   5 1755.43  130.92
   3   3   5 1428.64  121.29
   3  -3   5 1706.60   82.65
  -3  -3  -5 1504.74  124.62
  -3   3  -5 1539.10   68.42
   3   3   6  317.22  102.15
   3   3   6  390.37  114.36
   3  -3   6  374.92   64.76
  -3   3  -6  340.08   49.06
   3  -3   7  -12.75   74.60
  -3   3  -7   28.68   75.44
   3  -3   8  696.55   84.44
  -3   3  -8  651.95   65.89
   3  -3   9 1656.98   77.22
  -3   3  -9 1393.00   93.90
   3  -3  10 1032.77   89.51
  -3   3 -10  869.18   90.41
   3  -3  11   59.73   78.83
  -3   3 -11   46.37   56.82
   3  -3  12  464.51  105.46
  -3   3 -12  303.16  108.84
   3  -3  13  490.63   80.54
  -3   3 -13  535.23   81.66
   3  -3  14  853.35  114.80
  -3   3 -14  769.42  118.08
   3  -3  15 1163.89  139.89
  -3   3 -15 1149.74  143.07
   3  -3  16   98.72   98.10
  -3   3 -16  198.04  139.62
  -3   3 -17  -29.85  171.63
   3  -3  17   55.03  165.00
   3  -3  18  282.90  190.13
  -3   3 -18  143.80  148.83
  -3   4   0  260.52   63.81
   3   4   0  285.67   67.01
  -3  -4   0  292.16   66.86
   3  -4   0  343.74   50.00
   3   4   1  399.11   70.24
  -3  -4  -1  354.82   68.54
   3  -4   1  322.80   52.08
  -3   4  -1  395.68   49.54
   3   4   2  557.08   87.63
  -3  -4  -2  478.54   83.51
   3  -4   2  497.19   61.42
  -3   4  -2  422.51   79.03
  -3  -4  -3  268.66   80.11
   3   4   3  335.61   83.10
   3  -4   3  278.59   57.82
  -3   4  -3  258.42   78.29
  -3  -4  -4  214.67   80.63
   3   4   4  235.20   98.23
   3  -4   4  217.77   78.76
  -3   4  -4  140.92   56.89
   3  -4   5  -34.16   77.78
   3   4   5   46.51   77.81
  -3   4  -5   43.01   53.16
  -3  -4  -5   36.78   95.32
  -3  -4  -6  233.21  103.12
   3  -4   6  336.43   77.70
   3   4   6  247.02  101.32
  -3   4  -6  226.10   57.73
   3  -4   7  596.80   62.64
   3   4   7  492.00  143.23
  -3   4  -7  561.38   83.77
   3   4   7  516.67  132.07
   3  -4   8   47.89   56.15
  -3   4  -8   57.62   56.81
   3  -4   9  -78.82   79.70
  -3   4  -9   30.82   79.23
   3  -4  10   17.31   99.55
  -3   4 -10    2.85  102.68
   3  -4  11   52.21   74.21
  -3   4 -11  137.11   74.33
   3  -4  12  151.66  107.42
  -3   4 -12  247.33  105.71
   3  -4  13  -15.12  130.11
  -3   4 -13   -3.15   93.22
   3  -4  14   27.47   94.50
  -3   4 -14  106.59  133.44
   3  -4  15  209.93  135.49
  -3   4 -15  120.68  152.57
   3  -4  16  -27.01  119.97
  -3   4 -16   74.02  168.21
  -3   4 -17  156.85  205.12
   3  -4  17   46.59  198.67
  -3   5   0  215.47   79.32
   3   5   0  225.12   80.92
   3  -5   0  256.77   80.40
  -3  -5   0  281.35   79.61
   3   5   1   41.40   78.60
   3  -5   1   -9.79   79.45
  -3  -5  -1  -12.53   78.04
  -3   5  -1   28.02   54.31
   3  -5   2  -29.23   56.09
   3   5   2   28.16   77.93
  -3  -5  -2    2.04   76.65
  -3   5  -2  -28.45   54.52
   3  -5   3  177.62   80.45
  -3  -5  -3  198.24   80.79
   3   5   3  184.80   80.63
  -3   5  -3  191.87   55.73
  -3  -5  -4   21.39   79.64
   3  -5   4   72.55   79.39
   3   5   4    6.81   80.11
  -3   5  -4   58.75   53.99
  -3  -5  -5   17.24   80.47
   3  -5   5   -9.84   54.66
   3   5   5  -16.27   80.47
  -3   5  -5  -12.93   76.47
   3  -5   6   71.92   80.65
   3   5   6  117.68   83.38
  -3   5  -6  139.74   55.81
  -3  -5  -6   96.65   83.86
  -3  -5  -7    2.41  127.52
   3  -5   7   95.52  100.39
  -3   5  -7  -48.48  100.23
   3   5   7  -21.39  124.95
   3   5   8   98.83  195.85
   3  -5   8  110.48  102.51
   3   5   8  132.02  199.55
  -3   5  -8   37.29   74.02
   3  -5   9  221.50  106.78
  -3   5  -9  329.12  105.45
   3  -5  10  266.05   76.88
  -3   5 -10  123.93  108.35
   3  -5  11   65.40   90.78
  -3   5 -11   87.44   90.85
   3  -5  12    0.76   91.94
  -3   5 -12  -95.27  134.62
   3  -5  13   12.54   93.83
  -3   5 -13    5.30  135.78
   3  -5  14 -224.81  166.23
  -3   5 -14  -23.28  165.63
   3  -5  15  198.81  169.13
  -3   5 -15   63.64  124.13
  -3   6   0  455.02   78.03
   3  -6   0  451.57  109.31
   3   6   0  596.05  107.69
  -3  -6   0  553.16   78.29
   3  -6   1 1004.79  111.90
   3   6   1  997.96  114.06
  -3  -6  -1  919.22  114.34
  -3   6  -1  811.14  111.03
   3  -6   2  819.13  112.19
  -3  -6  -2  796.76  112.16
   3   6   2  823.16  113.47
  -3   6  -2  845.19   80.67
   3  -6   3  274.34  103.88
  -3  -6  -3  239.88  104.45
   3   6   3  200.88  104.83
  -3   6  -3  239.56  103.85
   3  -6   4    0.28   72.35
  -3  -6  -4   10.51  103.87
   3   6   4   -6.65  102.92
  -3   6  -4   69.96  102.48
  -3  -6  -5   98.57  105.86
   3  -6   5  142.73  104.81
   3   6   5  122.86  106.52
  -3   6  -5  154.10  103.84
  -3  -6  -6  609.02  136.39
   3  -6   6  718.26  109.15
   3   6   6  547.98  115.95
  -3   6  -6  543.63  106.88
   3  -6   7 1137.16   86.05
  -3  -6  -7 1116.04  128.32
  -3   6  -7 1088.14   85.70
   3   6   7 1103.49  151.00
   3   6   8  443.44  194.43
   3   6   8  423.15  192.79
   3  -6   8  378.38  132.99
  -3   6  -8  558.42  130.54
  -3  -6  -8  393.51  171.80
   3  -6   9  125.73  131.19
  -3   6  -9   61.10  130.54
   3  -6  10  292.26   92.19
  -3   6 -10   43.29  134.57
   3  -6  11  640.48  136.15
  -3   6 -11  440.73  152.54
   3  -6  12  436.18  167.23
  -3   6 -12  505.15  166.59
   3  -6  13   16.51  120.48
  -3   6 -13   56.53  119.98
  -3   7   0  431.47  134.36
   3  -7   0  622.24  136.16
  -3  -7   0  616.71  134.88
   3   7   0  543.17  135.46
  -3   7  -1  336.41  130.28
   3  -7   1  129.70   96.83
  -3  -7  -1  290.63  130.41
   3   7   1  259.27  131.14
   3  -7   2    3.01  130.12
  -3  -7  -2   63.26  128.33
   3   7   2  -65.52  131.52
  -3   7  -2   25.68   92.46
   3  -7   3  400.31  133.75
  -3  -7  -3  231.95  135.07
   3   7   3  194.20  133.83
  -3   7  -3  215.34  132.75
   3  -7   4 1018.80  139.09
  -3  -7  -4  989.26  172.29
   3   7   4  969.27  143.48
  -3   7  -4  876.03  138.85
   3  -7   5  706.62  138.63
  -3  -7  -5  658.70  141.01
   3   7   5  691.09  144.91
  -3   7  -5  605.77  139.33
  -3  -7  -6   91.02  165.78
   3  -7   6  133.32  135.22
  -3   7  -6   52.04  135.55
   3   7   6  103.88  137.86
   3   7   7  -42.23  137.88
   3  -7   7  -98.31   99.73
  -3  -7  -7    2.63  169.59
  -3   7  -7    8.77   94.86
   3   7   8  271.45  203.23
   3  -7   8  392.79  117.09
  -3  -7  -8  319.17  212.11
  -3   7  -8  425.42  163.23
   3   7   9  414.21  332.04
   3  -7   9  212.34  172.99
   3   7   9  339.96  330.75
  -3   7  -9  539.54  167.23
   3  -7  10  218.05  125.14
  -3   7 -10  182.52  171.30
  -3   8   0 -100.93  171.63
   3  -8   0   -5.19  169.57
  -3  -8   0  -43.33  166.52
   3   8   0  122.04  162.15
  -3   8  -1   88.58  120.98
   3  -8   1   72.35  122.52
  -3  -8  -1  101.04  167.98
   3   8   1   87.36  167.02
  -3   8  -2  198.22  169.76
   3  -8   2  230.79  172.76
  -3  -8  -2  224.43  120.21
   3   8   2  253.30  168.73
  -3   8  -3   81.19  119.13
   3  -8   3  104.83  171.59
  -3  -8  -3   51.84  165.80
   3   8   3   79.08  170.28
   3  -8   4   32.17  121.18
  -3  -8  -4   75.72  167.40
   3   8   4   59.05  168.82
  -3   8  -4   -8.96  121.56
   3  -8   5  101.26  173.20
  -3  -8  -5   15.79  171.62
   3   8   5   44.07  175.30
  -3   8  -5  -92.12  122.67
   3   8   6  408.90  207.06
  -3  -8  -6  573.87  249.65
   3  -8   6  442.91  205.42
  -3   8  -6  279.40  145.70
   4   0   0 1811.64  105.59
  -4   0   0 1859.63   93.36
   4   0   0  173.63   53.46
   4   0   1  152.76   70.29
  -4   0  -1  182.99   69.70
   4   0   2 3986.16  135.81
  -4   0  -2 4060.74  136.98
   4   0   3  789.67   81.94
  -4   0  -3  774.93   68.08
   4   0   4 1868.72   98.79
  -4   0  -4 1675.38   87.39
  -4   0  -5  682.93   77.17
   4   0   5  729.63   76.71
  -4   0  -6  914.33   84.26
   4   0   6 1015.38   81.50
  -4   0  -7   34.84   62.25
   4   0   7   41.60   59.17
  -4   0  -8  456.72   74.29
   4   0   8  508.05   71.70
  -4   0  -9 3269.24  129.73
   4   0   9 3830.06  132.23
  -4   0 -10 3310.36  132.09
   4   0  10 3942.91  136.72
  -4   0 -11  253.37   87.97
   4   0  11  311.20   85.65
  -4   0 -12   36.75   85.46
   4   0  12   45.06   81.92
  -4   0 -13  204.65  108.68
   4   0  13  215.03  109.96
   4   0  14 1111.47  124.24
  -4   0 -14 1165.78  145.11
   4   0  15  303.91  110.73
  -4   0 -15  295.95  114.38
  -4   0 -16  323.38  172.50
   4   0  16  296.57  138.44
  -4   0 -17   32.68  144.12
   4   0  17   75.11  135.27
  -4   0 -18 1065.30  227.47
   4   0  18 1000.42  220.02
  -4   0 -19 1095.55  274.50
   4   0  19 1125.08  218.77
  -4  -1   0  201.91   68.03
   4  -1   0  207.48   68.99
  -4   1   0  217.55   52.66
   4   1   0  188.59   67.61
   4   1   0  244.33   67.93
   4  -1   1  420.43   71.18
   4   1   1  441.18   72.68
  -4   1  -1  432.78   70.58
   4   1   1  385.27   56.84
  -4  -1  -1  406.34   74.72
   4  -1   2 3915.69  115.57
  -4   1  -2 4037.91  123.07
   4   1   2 3755.91  136.80
  -4  -1  -2 3964.62  138.04
   4   1   2 4178.09  143.01
   4   1   3 1550.83  100.81
  -4   1  -3 1407.83   79.93
   4   1   3 1403.60   99.43
  -4  -1  -3 1432.04   98.22
   4  -1   3 1432.38   76.57
  -4   1  -4  238.42   65.54
   4   1   4  210.66   67.87
   4   1   4  173.36   51.41
  -4  -1  -4  197.06   67.88
   4  -1   4  208.24   46.77
  -4   1  -5  531.45   71.22
   4   1   5  491.28   77.42
  -4  -1  -5  489.25   77.53
   4  -1   5  613.72   69.19
  -4   1  -6  639.84   73.28
  -4  -1  -6  622.37   84.22
   4  -1   6  721.79   72.58
   4   1   6  622.82   80.50
  -4   1  -7 1618.24   88.34
  -4  -1  -7 1430.41  105.88
   4  -1   7 1676.35   88.41
   4   1   7 1592.50  103.92
  -4   1  -8  953.07   78.37
  -4  -1  -8  867.54  103.99
   4  -1   8  992.68   77.96
   4   1   8 1054.47  101.77
  -4   1  -9  -22.21   77.70
  -4  -1  -9  -21.74   99.59
   4  -1   9   24.45   75.59
   4   1   9  -17.83   76.82
  -4   1 -10  354.75   83.99
  -4  -1 -10  346.34  108.32
   4   1  10  382.17   90.26
   4  -1  10  360.61   83.78
  -4   1 -11  625.14   89.68
  -4  -1 -11  606.75  116.74
   4   1  11  720.58   99.55
   4  -1  11  730.50   89.88
  -4   1 -12  119.14   83.83
   4   1  12  111.59  100.98
  -4  -1 -12  111.65  104.93
   4  -1  12  128.23   81.68
  -4   1 -13  277.75  110.22
   4   1  13  309.13  107.20
   4  -1  13  291.57  108.33
  -4  -1 -13  264.02  137.36
  -4   1 -14   -6.10  106.17
   4  -1  14   21.87  102.91
  -4  -1 -14   25.33  131.91
   4   1  14   44.59  125.40
  -4   1 -15  193.86  110.44
   4  -1  15  111.39  109.14
  -4  -1 -15  161.30  140.75
   4   1  15  174.48  134.14
   4  -1  16  473.56  136.70
  -4   1 -16  403.44  139.11
  -4  -1 -16  353.54  175.80
   4   1  16  389.47  167.77
  -4   1 -17  202.23  141.42
  -4  -1 -17  182.53  180.70
   4   1  17  202.17  170.82
   4  -1  17  164.24  139.16
  -4   1 -18  148.14  175.00
   4   1  18  224.10  244.01
  -4  -1 -18  214.80  219.79
   4  -1  18  233.08  170.41
   4  -1  19 -154.83  208.31
   4  -2   0  129.79   61.17
  -4   2   0  111.04   62.82
   4   2   0   94.09   44.81
  -4  -2   0  108.47   60.13
  -4   2  -1   28.02   41.27
  -4  -2  -1   -0.30   60.24
   4   2   1  -17.20   58.75
   4  -2   1    5.81   42.83
  -4   2  -2  103.33   61.13
   4   2   2   85.72   60.93
   4   2   2   90.86   60.93
  -4  -2  -2   71.28   63.13
   4  -2   2   82.46   60.70
  -4   2  -3  361.50   48.96
  -4  -2  -3  343.98   74.04
   4   2   3  426.80   71.13
   4   2   3  339.52   70.25
   4  -2   3  352.91   50.22
  -4   2  -4   54.21   58.98
   4   2   4   10.11   72.37
   4   2   4   26.57   61.06
   4  -2   4   32.82   41.05
  -4   2  -5   53.45   59.30
   4   2   5   58.49   61.08
   4   2   5   53.65   62.53
   4  -2   5   91.52   61.47
  -4   2  -6   87.49   44.45
   4   2   6   72.33   63.19
   4   2   6   62.36   63.88
   4  -2   6   85.41   60.93
   4  -2   7   47.90   40.76
   4   2   7   21.11   72.68
   4   2   7   31.59   73.15
  -4   2  -7    0.54   60.10
   4  -2   8    3.95   52.99
   4   2   8   -0.25  108.35
   4   2   8   15.82  107.44
  -4   2  -8    3.15   54.43
   4   2   9   37.00  122.97
   4  -2   9   47.59   75.37
   4   2   9   34.67  121.96
  -4   2  -9   -3.16   78.19
   4   2  10   11.88  135.53
   4  -2  10   75.56   76.76
   4   2  10   20.58  135.59
  -4   2 -10   36.23   55.17
   4  -2  11  368.15   81.28
  -4   2 -11  256.76   61.61
   4  -2  12  -18.68   71.71
  -4   2 -12   63.49  102.37
   4  -2  13  105.92  106.44
  -4   2 -13  136.02  106.07
   4  -2  14   13.68   75.65
  -4   2 -14  -31.56  108.32
   4  -2  15   66.61  130.84
  -4   2 -15   -4.86  135.16
  -4   2 -16  -15.56   97.54
   4  -2  16   21.68  134.76
  -4   2 -17   -5.23  167.42
   4  -2  17   10.39  165.84
  -4   2 -18  119.79  174.16
   4  -2  18  -72.65  120.85
  -4   3   0  692.79   72.77
  -4  -3   0  707.30   59.31
   4  -3   0  686.18   59.84
   4   3   0  718.45   63.04
  -4  -3  -1 1125.39   81.50
  -4   3  -1 1074.99   64.32
   4  -3   1 1114.26   66.08
   4   3   1 1087.79   82.29
  -4   3  -2 1559.85   70.89
   4  -3   2 1674.81   71.62
  -4  -3  -2 1574.35   92.64
   4   3   2 1607.25   95.35
  -4   3  -3  734.56   70.32
  -4  -3  -3  700.09   78.96
   4  -3   3  728.48   71.73
   4   3   3  774.33   80.78
   4   3   4   21.45   73.99
   4  -3   4   19.83   58.61
  -4  -3  -4   28.89   76.58
   4   3   4   42.50   61.09
  -4   3  -4    6.47   59.23
   4   3   5  325.64   86.72
   4   3   5  277.86   70.31
   4  -3   5  303.10   64.45
  -4  -3  -5  315.02   88.34
  -4   3  -5  312.66   48.61
   4   3   6  256.30  115.74
   4   3   6  196.98  101.68
   4  -3   6  170.57   78.76
  -4   3  -6  192.60   57.57
   4   3   7  373.13  126.22
   4   3   7  377.16  124.97
   4  -3   7  356.06   79.68
  -4   3  -7  403.62   60.81
   4  -3   8   46.73   77.55
  -4   3  -8  136.28   78.71
   4  -3   9  -31.01   80.00
  -4   3  -9   14.12   55.89
   4  -3  10  217.90   82.44
  -4   3 -10  222.92   82.76
   4  -3  11 1372.08  114.10
  -4   3 -11 1130.22   88.58
   4  -3  12  -31.39   73.82
  -4   3 -12    2.75   74.68
   4  -3  13  -23.06   76.63
  -4   3 -13    6.09  107.53
   4  -3  14   48.35  132.62
  -4   3 -14   82.70   95.73
   4  -3  15   63.90  133.13
  -4   3 -15   82.12   96.95
   4  -3  16  277.36  165.33
  -4   3 -16  254.20  168.66
   4  -3  17   97.99  172.07
  -4   3 -17  267.05  169.72
  -4   4   0 1353.02   73.47
   4   4   0 1461.19   98.73
  -4  -4   0 1383.72   95.61
   4  -4   0 1525.64   95.72
  -4   4  -1  190.57   55.50
   4   4   1  148.58   81.51
  -4  -4  -1  148.60   77.76
   4  -4   1  162.45   78.03
  -4   4  -2  271.15   77.19
  -4  -4  -2  322.13   80.05
   4   4   2  257.09   82.02
   4  -4   2  318.55   58.57
  -4  -4  -3  633.55   87.13
   4   4   3  559.70   91.40
   4  -4   3  571.78   61.84
  -4   4  -3  568.85   81.88
   4   4   4 1242.83  104.22
   4  -4   4 1249.92   90.39
  -4  -4  -4 1156.11  101.51
  -4   4  -4 1157.10   69.80
  -4  -4  -5 1123.82  104.43
   4   4   5 1334.44  109.51
   4  -4   5 1288.10   71.77
  -4   4  -5 1112.49   70.12
  -4  -4  -6  146.13  101.61
   4   4   6  174.61   98.71
   4   4   6  151.65  100.05
   4  -4   6  124.44   79.29
  -4   4  -6   93.74   56.04
   4   4   7  396.98  126.85
   4  -4   7  527.09   83.27
   4   4   7  483.31  113.58
  -4   4  -7  466.31   61.70
   4  -4   8  213.86   58.90
  -4   4  -8  153.19   82.43
   4  -4   9  783.79  106.34
  -4   4  -9  747.47   77.48
   4  -4  10 1359.95   84.14
  -4   4 -10  949.21   85.37
   4  -4  11  706.44  109.20
  -4   4 -11  781.07   83.42
   4  -4  12  131.59  107.13
  -4   4 -12  156.97  109.66
   4  -4  13  370.23  135.31
  -4   4 -13  417.45   99.00
   4  -4  14  458.05  140.72
  -4   4 -14  750.34  144.45
   4  -4  15  528.38  165.09
  -4   4 -15  471.88  122.35
   4  -4  16  150.57  166.91
  -4   4 -16   29.81  123.79
  -4   5   0   74.86   79.20
   4   5   0  168.42   80.50
  -4  -5   0  104.66   79.37
   4  -5   0   94.12   80.21
  -4   5  -1  969.23   88.72
  -4  -5  -1 1047.63   94.04
   4   5   1 1061.37   95.93
   4  -5   1 1076.04   71.86
  -4   5  -2 1146.55   70.14
  -4  -5  -2 1229.03   96.91
   4   5   2 1314.64  100.03
   4  -5   2 1239.28   93.16
  -4  -5  -3  410.45   86.19
   4   5   3  455.27   87.43
   4  -5   3  392.01   84.06
  -4   5  -3  415.01   80.91
  -4  -5  -4   40.60   95.02
   4  -5   4    5.10   55.99
   4   5   4    1.34   79.75
  -4   5  -4  -64.33   55.84
   4  -5   5  448.90   62.30
   4   5   5  452.93   90.20
  -4  -5  -5  424.81   89.54
  -4   5  -5  419.08   61.56
  -4  -5  -6  880.28  120.85
   4  -5   6 1044.22  109.65
   4   5   6  971.38  120.88
  -4   5  -6  879.28   79.58
  -4  -5  -7  554.90  159.70
   4  -5   7  690.09  107.31
   4   5   7  601.00  138.18
   4   5   7  649.95  140.14
  -4   5  -7  603.27  107.12
   4   5   8  598.51  181.37
   4  -5   8  679.77  109.80
  -4   5  -8  614.97   81.55
   4   5   8  577.60  202.83
   4  -5   9  -40.29  104.49
  -4   5  -9   83.63  104.16
   4  -5  10  578.02  110.93
  -4   5 -10  692.25  121.80
   4  -5  11  535.32  131.49
  -4   5 -11  499.97  136.21
   4  -5  12  492.46   99.28
  -4   5 -12  460.11  138.51
   4  -5  13  190.17  114.92
  -4   5 -13  162.35  118.24
   4  -5  14  105.41  166.05
  -4   5 -14  -68.92  171.69
   4  -5  15  210.99  186.89
  -4   5 -15  351.30  143.81
  -4   6   0  206.08  104.30
   4  -6   0  284.96  104.28
   4   6   0  162.57  106.08
  -4  -6   0  223.95  104.25
  -4   6  -1   48.66  101.66
  -4  -6  -1   30.11  104.24
   4  -6   1  112.57  100.68
   4   6   1   78.19  103.88
  -4   6  -2   59.05  100.82
  -4  -6  -2   66.74  101.95
   4  -6   2   81.04  103.03
   4   6   2   87.48  103.52
  -4   6  -3  174.39   71.70
  -4  -6  -3   46.74  104.54
   4  -6   3  101.97  104.24
   4   6   3  105.71  102.85
  -4  -6  -4  106.18  104.94
   4  -6   4   56.52   75.57
   4   6   4   23.49  104.65
  -4   6  -4   92.33   72.23
   4  -6   5  265.06  108.63
   4   6   5  311.23  108.48
  -4  -6  -5  297.26  111.42
  -4   6  -5  164.82   76.12
   4  -6   6   88.11   76.35
  -4  -6  -6  157.27  107.27
   4   6   6  163.06  130.69
  -4   6  -6   48.53   75.19
  -4  -6  -7    1.89  164.84
   4  -6   7   54.45  130.62
   4   6   7   74.31  157.34
  -4   6  -7   50.08  130.50
   4   6   8  123.00  186.70
   4  -6   8  193.91  132.28
  -4  -6  -8  141.94  218.44
   4   6   8  146.59  188.97
  -4   6  -8  192.00   90.18
   4  -6   9  165.77   94.59
  -4   6  -9  186.86  132.57
   4  -6  10  126.14  135.80
  -4   6 -10  212.41  134.99
   4  -6  11  101.92  163.77
  -4   6 -11  151.68  164.90
   4  -6  12 -146.84  169.65
  -4   6 -12 -106.71  168.32
   4  -6  13  205.95  198.14
  -4   6 -13   15.93  143.31
  -4   7   0  222.35  130.78
   4  -7   0   67.45  134.46
  -4  -7   0   53.17   94.86
   4   7   0  200.98  131.43
  -4   7  -1  289.24  134.92
   4  -7   1  187.79   98.96
  -4  -7  -1  156.55  135.49
   4   7   1  223.87   96.52
  -4   7  -2  238.84   94.22
  -4  -7  -2  222.25  132.26
   4  -7   2  150.71   97.22
   4   7   2  216.54  132.86
  -4   7  -3  166.85  131.04
  -4  -7  -3   70.49  129.96
   4  -7   3  121.56   95.44
   4   7   3  123.69  130.75
  -4   7  -4  -45.16  133.30
  -4  -7  -4  -56.72  134.24
   4  -7   4   58.51   93.59
   4   7   4   72.36  132.22
   4  -7   5  104.06   93.61
   4   7   5   83.20  167.77
  -4   7  -5  104.74  132.02
  -4  -7  -5   -9.64  137.01
   4  -7   6  326.70  135.07
  -4  -7  -6   58.01  138.80
   4   7   6  101.53  169.43
  -4   7  -6   43.14  137.00
   4  -7   7  102.35  163.37
  -4  -7  -7   44.37  207.51
   4   7   7  -22.19  203.98
  -4   7  -7 -138.14  117.57
   4   7   8   28.59  200.60
   4  -7   8   98.07  116.44
  -4  -7  -8   19.80  211.74
   4   7   8   17.64  209.81
  -4   7  -8  112.31  164.71
   4  -7   9  -42.81  169.89
  -4   7  -9  -31.52  172.67
   4  -7  10  144.55  141.35
  -4   7 -10   68.30  142.47
  -4   8   0  246.70  172.35
   4  -8   0  400.91  123.96
  -4  -8   0  316.26  170.87
   4   8   0  366.09  170.66
  -4   8  -1   60.73  170.44
   4  -8   1  -18.98  169.99
  -4  -8  -1   -8.44  118.87
   4   8   1   72.11  164.72
  -4   8  -2  -28.44  121.54
   4  -8   2   96.82  119.90
  -4  -8  -2   70.10  167.44
   4   8   2   -0.29  168.01
  -4   8  -3   42.04  174.69
  -4  -8  -3  286.60  167.83
   4  -8   3  205.42  123.27
   4   8   3   97.73  169.95
  -4   8  -4  342.66  188.36
  -4  -8  -4  294.37  172.42
   4  -8   4  342.93  176.64
   4   8   4  275.21  174.44
  -4   8  -5  359.37  204.43
   4  -8   5  423.21  208.35
   4   8   5  352.38  210.54
  -4  -8  -5  326.18  206.33
   5   0   0   23.66   58.85
  -5   0   0   -7.57   61.18
   5   0   0  -11.33   61.64
   5   0   1   -3.16   60.81
  -5   0  -1  -24.01   59.89
   5   0   2   -6.68   60.45
  -5   0  -2   19.26   61.09
   5   0   3   -9.34   59.23
  -5   0  -3   19.27   59.82
   5   0   4  -16.43   59.92
  -5   0  -4   -1.49   61.67
   5   0   5  -15.21   59.37
  -5   0  -5  -21.76   61.86
  -5   0  -6    5.43   61.88
   5   0   6    1.03   59.22
  -5   0  -7   -9.60   61.47
   5   0   7   -8.93   59.56
  -5   0  -8   27.42   79.50
   5   0   8  -23.02   74.98
  -5   0  -9   -3.13   81.82
   5   0   9  -13.36   75.81
  -5   0 -10  -34.97   82.80
   5   0  10    6.88   77.80
  -5   0 -11   -7.74   82.73
   5   0  11    2.35   78.87
  -5   0 -12   -6.99  106.05
   5   0  12   77.46  101.37
  -5   0 -13    5.52  107.05
   5   0  13   18.89  102.61
  -5   0 -14   34.45  108.38
   5   0  14   -4.89  106.94
   5   0  15    9.91  129.35
  -5   0 -15  -88.34  168.56
   5   0  16    2.69  135.36
  -5   0 -16    3.13  170.88
  -5   0 -17  -41.60  175.45
   5   0  17   15.45  205.12
  -5   0 -18  -79.44  222.35
   5   0  18   34.34  211.66
   5  -1   0   -2.69   61.13
  -5   1   0   -4.06   43.33
   5   1   0   -4.05   59.19
   5   1   0   16.23   58.44
  -5  -1   0  -15.69   43.50
   5   1   1  133.85   46.83
   5  -1   1  124.31   63.85
  -5   1  -1  142.26   63.20
   5   1   1  139.72   61.86
   5  -1   2  248.71   49.68
  -5   1  -2  223.77   65.45
   5   1   2  229.64   49.87
  -5  -1  -2  220.12   48.91
   5   1   2  223.13   65.90
   5  -1   3  219.06   62.59
   5   1   3  206.97   64.88
  -5   1  -3  180.75   64.37
   5   1   3  156.07   64.21
  -5  -1  -3  188.56   65.67
  -5   1  -4 1218.41   69.41
   5   1   4 1464.84   94.29
   5   1   4 1652.46   97.82
  -5  -1  -4 1508.55   94.38
   5  -1   4 1493.77   74.50
   5   1   5  341.13   68.64
  -5   1  -5  326.97   67.78
   5   1   5  310.63   71.58
  -5  -1  -5  291.03   70.02
   5  -1   5  360.75   64.78
   5   1   6  -10.16   60.29
  -5   1  -6    5.34   61.34
  -5  -1  -6    0.00   62.11
   5  -1   6   -4.27   58.74
  -5   1  -7   83.76   64.10
  -5  -1  -7   81.33   66.31
   5  -1   7   97.80   61.35
   5   1   7   90.36   63.88
  -5   1  -8 1135.87   76.60
  -5  -1  -8 1128.20  104.57
   5  -1   8 1306.91   92.58
   5   1   8 1193.37  100.66
  -5   1  -9  930.35   73.81
  -5  -1  -9  917.72  102.44
   5  -1   9 1189.92   91.45
   5   1   9 1154.90  100.58
  -5   1 -10  456.14   86.42
  -5  -1 -10  343.76   91.97
   5  -1  10  555.31   85.06
   5   1  10  548.48  104.74
  -5   1 -11  186.67   85.90
  -5  -1 -11  182.67   88.06
   5   1  11  246.90  102.59
   5  -1  11  209.78   83.89
  -5   1 -12  209.24  106.44
  -5  -1 -12  126.42  112.98
   5   1  12  201.31  107.18
   5  -1  12  158.43   75.64
  -5   1 -13  123.10   76.40
   5   1  13  124.09  132.93
  -5  -1 -13   88.16  111.97
   5  -1  13  144.93  105.70
   5   1  14  547.07  142.00
  -5   1 -14  483.14  117.77
   5  -1  14  646.56  111.95
  -5  -1 -14  468.78  146.12
  -5   1 -15   65.86  136.17
   5  -1  15   14.33  135.03
  -5  -1 -15  119.24  138.30
   5   1  15   37.04  133.72
  -5   1 -16   91.07  136.99
   5  -1  16  -20.57  135.72
  -5  -1 -16   26.02  172.68
   5   1  16   39.52  166.61
   5  -1  17   93.71  163.95
  -5   1 -17   43.81  172.89
  -5  -1 -17   30.21  248.78
   5   1  17  112.74  203.75
  -5   1 -18  141.71  180.53
   5   1  18  154.80  215.66
  -5  -1 -18  154.33  259.31
   5  -1  18  150.79  173.27
   5  -2   0 4220.10  119.61
  -5  -2   0 4190.93  122.57
  -5   2   0 4129.12  115.55
   5   2   0 4571.79  124.74
   5  -2   1 3480.07   99.52
  -5   2  -1 3408.08  106.76
   5   2   1 3681.83  117.88
   5   2   1 3335.24  115.14
  -5  -2  -1 3418.82  117.79
   5   2   2 1846.95   95.90
  -5   2  -2 1973.37   89.94
   5   2   2 1695.98   94.12
  -5  -2  -2 1695.61   96.45
   5  -2   2 1723.15   75.37
   5   2   3 1425.48   90.25
  -5   2  -3 1337.05   79.98
   5   2   3 1176.53   88.25
   5  -2   3 1335.39   67.68
  -5   2  -4 1405.49   81.94
   5   2   4 1302.17   92.52
   5  -2   4 1482.42   82.33
   5   2   4 1486.53   95.33
  -5   2  -5 1427.54   81.08
   5   2   5 1341.99   96.31
   5  -2   5 1497.39   80.66
   5   2   5 1513.87   99.27
  -5   2  -6 1552.48   70.54
   5   2   6 1571.96  113.96
   5   2   6 1621.86  104.37
   5  -2   6 1693.36   83.51
  -5   2  -7  670.59   85.86
   5   2   7  689.90  110.51
   5   2   7  652.66   94.10
   5  -2   7  805.55   84.79
  -5   2  -8  -38.45   78.96
   5   2   8    0.55   94.46
   5  -2   8  -35.35   54.28
   5   2   8   17.08   93.44
  -5   2  -9  246.81   60.22
   5   2   9  262.26  103.97
   5  -2   9  289.65   59.50
   5   2   9  337.62  103.34
  -5   2 -10 1179.12   96.92
   5   2  10 1239.04  145.57
   5  -2  10 1478.63   95.97
   5   2  10 1421.55  152.42
  -5   2 -11 1183.68  116.10
   5   2  11 1229.34  191.27
   5   2  11 1318.38  176.89
   5  -2  11 1300.72  106.10
  -5   2 -12  433.53  109.83
   5   2  12  358.01  176.20
   5  -2  12  438.83  106.02
   5   2  12  358.60  174.81
   5   2  13   -5.16  222.23
  -5   2 -13   52.11  104.92
   5  -2  13    0.47  103.60
  -5   2 -14   91.55  133.48
   5  -2  14   40.36  118.02
  -5   2 -15   45.22  140.54
   5  -2  15  222.44  135.94
  -5   2 -16  434.92  143.91
   5  -2  16  479.79  142.02
  -5   2 -17  723.90  177.80
   5  -2  17  617.03  176.88
   5  -2  18  321.17  200.28
  -5   2 -18   84.89  147.67
  -5   3   0  767.82   71.95
  -5  -3   0  694.73   71.82
   5   3   0  765.14   73.90
   5  -3   0  716.26   72.93
  -5   3  -1   48.59   59.53
  -5  -3  -1   58.79   59.98
   5   3   1   43.67   61.26
   5  -3   1   67.52   59.99
  -5   3  -2  574.20   68.87
  -5  -3  -2  558.29   72.85
   5   3   2  603.09   73.68
   5  -3   2  679.40   68.98
  -5   3  -3 2272.65   78.21
   5   3   3 2311.65  105.17
  -5  -3  -3 2347.28  107.84
   5   3   3 2436.74  108.74
   5  -3   3 2483.34   91.39
  -5   3  -4 1144.79   69.59
   5   3   4 1132.68   99.24
   5  -3   4 1200.62   71.00
   5   3   4 1163.11  101.75
  -5  -3  -4 1099.61  101.32
  -5   3  -5  142.66   78.56
   5   3   5  148.74   98.96
   5  -3   5  170.36   55.61
   5   3   5  192.59   81.38
  -5   3  -6    2.18   55.06
   5   3   6   13.50   79.17
   5  -3   6   48.30   53.02
   5   3   6    3.78   95.00
  -5   3  -7  544.34   62.44
   5   3   7  442.65  111.49
   5  -3   7  532.51   59.76
   5   3   7  565.43  112.02
   5   3   8  923.38  143.67
  -5   3  -8  820.35   89.46
   5   3   8  887.14  140.01
   5  -3   8  917.32   88.27
  -5   3  -9  984.63   69.48
   5   3   9  892.98  216.50
   5  -3   9 1031.31   89.49
   5   3   9 1046.95  221.38
  -5   3 -10  212.93  104.04
   5  -3  10  306.04  102.03
  -5   3 -11  315.23  108.37
   5  -3  11  439.28  106.30
  -5   3 -12   -1.80  105.89
   5  -3  12  -51.63  105.05
  -5   3 -13  852.10   99.57
   5  -3  13  856.19  123.87
  -5   3 -14  673.39  144.19
   5  -3  14  859.93  137.12
  -5   3 -15  272.33  102.44
   5  -3  15  285.56  139.79
  -5   3 -16 -128.08  171.48
   5  -3  16  -88.72  167.25
  -5   3 -17   77.50  194.78
   5  -3  17  -57.13  187.16
  -5  -4   0   90.96   78.57
   5   4   0   98.64   78.92
  -5   4   0   94.86   78.04
   5  -4   0  104.55   56.56
  -5   4  -1  166.45   55.25
   5   4   1  152.27   81.92
   5  -4   1  184.23   78.88
  -5  -4  -1  147.26   78.60
  -5   4  -2  107.52   76.14
   5   4   2   74.84   79.86
   5  -4   2   65.06   80.43
  -5  -4  -2   55.86   55.81
  -5   4  -3  207.70   78.82
   5   4   3  264.80   82.51
  -5  -4  -3  266.88   81.67
   5  -4   3  188.80   58.60
  -5   4  -4   29.68   55.16
  -5  -4  -4  -23.64   80.57
   5   4   4   -4.22   78.45
   5  -4   4   55.07   76.76
  -5   4  -5   -5.69   76.82
   5   4   5   12.08   98.47
  -5  -4  -5   11.43   80.43
   5   4   5   29.37   96.76
   5  -4   5   30.86   53.41
  -5   4  -6  140.45   78.28
   5   4   6  147.73  100.00
   5   4   6  126.51   83.93
   5  -4   6  172.21   80.14
  -5   4  -7    7.41   79.07
   5   4   7   19.17  114.71
   5   4   7    7.58   96.71
   5  -4   7   -4.18   56.62
  -5   4  -8  122.10   71.13
   5   4   8  123.13  163.95
   5   4   8   99.26  151.39
   5  -4   8  129.11  100.82
   5  -4   9   30.53   70.18
  -5   4  -9  -27.09  102.14
   5  -4  10   -0.17  102.76
  -5   4 -10    0.63  103.98
   5  -4  11  -42.83   73.11
  -5   4 -11  -90.40   76.95
   5  -4  12  142.47  129.94
  -5   4 -12  138.01  133.58
   5  -4  13  -35.82   95.24
  -5   4 -13   -8.84  136.30
  -5   4 -14  -12.84  118.41
   5  -4  14   46.57  135.18
  -5   4 -15   -1.51  172.66
   5  -4  15  159.37  168.06
  -5   4 -16  -31.88  207.80
   5  -4  16  106.51  186.68
  -5   5   0   29.55   80.14
  -5  -5   0  112.35   78.68
   5   5   0   90.23   59.02
   5  -5   0   82.74   56.77
  -5   5  -1   30.43   79.39
  -5  -5  -1   29.04   56.65
   5   5   1   52.04   80.47
   5  -5   1   58.18   78.37
  -5  -5  -2   -9.98   55.38
  -5   5  -2   21.28   77.13
   5   5   2    6.78   58.07
   5  -5   2   45.63   78.80
  -5   5  -3  209.33   81.01
   5   5   3  224.33   84.97
   5  -5   3  242.56   82.34
  -5  -5  -3  217.80   84.20
  -5   5  -4  321.09   69.41
   5   5   4  249.38  105.95
   5  -5   4  229.54   92.79
  -5  -5  -4  212.37  105.63
  -5   5  -5  -46.71   71.88
  -5  -5  -5  -10.98  103.65
   5   5   5  -18.62  102.39
   5  -5   5 -132.66  102.00
  -5   5  -6   -1.18   70.28
  -5  -5  -6   -1.10  105.33
   5  -5   6  103.02  102.43
   5   5   6   17.72  125.65
   5   5   6   20.47  128.41
  -5   5  -7  -24.76   72.46
   5   5   7   -4.22  128.36
   5  -5   7   -4.28  102.10
   5   5   7   -3.09  125.21
   5   5   8   79.98  156.38
   5  -5   8  170.90  103.85
   5   5   8  139.86  165.79
  -5   5  -8  187.28  102.68
   5  -5   9  373.11  106.55
  -5   5  -9  317.22   76.51
   5  -5  10   67.45  127.12
  -5   5 -10   52.77   91.02
   5  -5  11  217.52  131.53
  -5   5 -11  205.60   94.74
   5  -5  12   77.67   95.16
  -5   5 -12   36.54   96.20
   5  -5  13   55.80  118.80
  -5   5 -13  222.27  168.37
   5  -5  14  233.76  169.41
  -5   5 -14  265.30  173.01
  -5   6   0  320.78   78.88
  -5  -6   0  291.43   76.40
   5   6   0  366.17  110.57
   5  -6   0  258.96  107.32
  -5   6  -1 1125.45   87.04
  -5  -6  -1 1250.43   89.19
   5   6   1 1334.61   93.69
   5  -6   1 1233.49  116.79
  -5   6  -2 1304.90  112.14
  -5  -6  -2 1329.44  119.29
   5   6   2 1398.33  121.48
   5  -6   2 1316.64  115.98
  -5   6  -3  439.82  108.53
   5  -6   3  511.14  110.91
   5   6   3  589.85  110.80
  -5  -6  -3  598.35  110.83
  -5   6  -4   95.57  102.33
   5  -6   4  -13.19  106.51
   5   6   4   16.48  103.83
  -5  -6  -4   21.21  105.59
  -5   6  -5  831.44  110.35
   5  -6   5  844.11  116.84
  -5  -6  -5  835.21  117.38
   5   6   5  794.56  140.94
  -5   6  -6 1109.22  131.53
  -5  -6  -6  914.87  175.74
   5  -6   6  993.95  100.90
   5   6   6 1058.93  170.31
  -5   6  -7  425.61  132.72
  -5  -6  -7  415.63  168.76
   5  -6   7  337.03  133.59
   5   6   7  363.50  137.80
   5   6   7  419.90  168.05
  -5   6  -8   79.75   94.32
   5  -6   8   64.60  133.55
   5   6   8  103.79  195.25
   5   6   8   78.47  189.60
  -5   6  -9   74.85   94.47
   5  -6   9   35.61   92.74
   5  -6  10  286.83  118.88
  -5   6 -10  240.51  166.15
   5  -6  11  210.58  168.33
  -5   6 -11  191.33  170.92
   5  -6  12  737.60  173.29
  -5   6 -12  759.48  176.38
  -5   7   0  305.69  134.83
  -5  -7   0  193.51  136.06
   5  -7   0  345.75  133.46
   5   7   0  387.70  133.10
  -5   7  -1  108.84  135.06
  -5  -7  -1  147.03  132.17
   5  -7   1  -29.63  136.04
   5   7   1   32.97  134.03
  -5   7  -2  112.92   92.86
  -5  -7  -2  131.38   91.91
   5  -7   2   43.83  137.32
   5   7   2  111.76  133.48
  -5  -7  -3  506.76  139.22
  -5   7  -3  503.73  137.49
   5  -7   3  443.92  140.89
   5   7   3  456.15  102.15
  -5   7  -4  471.01  136.80
   5  -7   4  371.16  103.14
   5   7   4  413.56  139.69
  -5  -7  -4  476.07  141.13
  -5   7  -5  347.59  153.01
   5  -7   5  452.80   98.75
  -5  -7  -5  380.29  142.15
   5   7   5  340.46  143.54
  -5   7  -6  106.56  163.75
  -5  -7  -6   17.81  208.62
   5  -7   6   34.51  167.64
   5   7   6   24.07  168.62
  -5   7  -7  122.96  116.25
   5  -7   7   63.42  170.95
   5   7   7   70.67  211.82
  -5  -7  -7   75.96  211.02
   5   7   7  152.47  206.76
   5   7   8  545.85  249.39
  -5   7  -8  450.22  171.76
   5  -7   8  619.49  121.64
  -5  -7  -8  384.96  262.68
   5   7   8  520.36  255.32
  -5   7  -9  612.27  146.61
   5  -7   9  564.06  192.81
  -5   8   0  124.20  126.46
  -5  -8   0  191.83  170.50
   5  -8   0  219.73  172.91
   5   8   0  187.57  170.87
  -5   8  -1   98.05  125.57
  -5  -8  -1  353.44  168.75
   5  -8   1  138.56  174.94
   5   8   1  197.05  121.52
  -5   8  -2  361.09  171.74
  -5  -8  -2   93.35  170.81
   5  -8   2  229.09  123.27
   5   8   2  210.05  169.86
  -5   8  -3  -76.19  202.97
   5  -8   3   15.63  143.00
   5   8   3 -104.16  203.03
  -5  -8  -3   71.88  200.25
  -5   8  -4  -73.44  142.07
   5  -8   4 -267.56  205.93
   6   0   0  656.99   59.49
  -6   0   0  794.95   75.49
   6   0   0  473.65   54.58
   6   0   1   16.53   42.70
  -6   0  -1   19.42   43.77
  -6   0  -2  771.23   75.55
   6   0   2  774.16   75.35
   6   0   3 4527.66  125.08
  -6   0  -3 3599.05  115.43
   6   0   4 2166.31   97.40
  -6   0  -4 2088.82   97.68
   6   0   5 3997.28  121.31
  -6   0  -5 4011.92  123.63
  -6   0  -6   75.61   63.78
   6   0   6   80.42   61.60
  -6   0  -7  421.00   86.45
   6   0   7  443.57   83.32
  -6   0  -8 2383.38  113.71
   6   0   8 2549.57  112.04
  -6   0  -9 2082.73  112.22
   6   0   9 2330.28  110.70
  -6   0 -10  835.49   97.74
   6   0  10  998.33   94.87
  -6   0 -11  -48.22   85.50
   6   0  11  -26.45   78.61
  -6   0 -12  634.13  114.11
   6   0  12  706.43  113.18
  -6   0 -13  391.26  139.49
   6   0  13  536.70  112.40
  -6   0 -14  662.49  133.41
   6   0  14  886.73  119.05
   6   0  15  305.61  138.15
  -6   0 -15  322.74  140.42
   6   0  16   14.02  170.03
  -6   0 -16   12.79  143.07
   6   0  17  633.42  212.22
  -6   0 -17  455.36  222.67
  -6   0 -18  434.26  219.33
   6   0  18  566.37  256.97
   6  -1   0 2115.72   94.21
   6   1   0 2332.79   97.32
  -6   1   0 2165.55   82.05
   6   1   0 2068.47   93.52
   6  -1   1 1939.69   81.66
  -6   1  -1 1913.33   80.25
   6   1   1 1929.47   92.85
  -6  -1  -1 2062.23   95.07
   6   1   1 2211.22   86.37
   6  -1   2 2087.15   93.73
  -6   1  -2 2066.21   92.22
   6   1   2 1944.57   94.83
  -6  -1  -2 2134.69   97.07
   6   1   2 2271.58   99.46
   6  -1   3  209.63   65.61
   6   1   3  207.52   50.01
  -6   1  -3  219.06   65.73
   6   1   3  195.63   49.56
  -6  -1  -3  201.67   64.79
   6  -1   4  250.36   63.89
   6   1   4  272.42   65.60
  -6   1  -4  267.09   65.67
  -6  -1  -4  263.59   65.46
   6   1   4  300.13   66.42
   6   1   5  624.53   76.51
  -6   1  -5  646.64   58.01
   6   1   5  716.66   76.79
  -6  -1  -5  621.63   76.05
   6  -1   5  667.38   70.20
   6   1   6  874.71   87.88
  -6   1  -6  860.50   91.43
   6   1   6  641.31   91.02
  -6  -1  -6  845.72   95.16
   6  -1   6  888.74   74.12
   6   1   7 1191.11   96.73
  -6   1  -7  969.39   73.14
  -6  -1  -7 1066.45  114.80
   6  -1   7 1193.74   91.38
  -6   1  -8  226.94   84.32
  -6  -1  -8  225.25   85.52
   6  -1   8  290.74   78.98
   6   1   8  248.21   80.90
  -6   1  -9    8.85   82.90
  -6  -1  -9   66.39   82.12
   6  -1   9   56.75   78.04
   6   1   9   66.58   78.05
  -6   1 -10  531.68   89.97
  -6  -1 -10  523.22   94.25
   6  -1  10  648.14   86.58
   6   1  10  592.65   91.05
  -6   1 -11  603.37  112.52
  -6  -1 -11  650.85  139.54
   6  -1  11  741.26   83.76
   6   1  11  767.90  135.06
  -6   1 -12  345.62  112.18
  -6  -1 -12  253.96  116.01
   6   1  12  374.72  109.37
   6  -1  12  418.06  105.31
  -6   1 -13   31.56  107.65
   6   1  13   17.85  104.38
  -6  -1 -13   27.34  109.23
   6  -1  13   81.18  102.75
  -6   1 -14  232.17  133.44
   6   1  14  150.61  164.75
   6  -1  14   84.42   94.11
  -6  -1 -14   82.22  139.67
   6   1  15  416.98  173.38
  -6   1 -15  305.54  142.97
   6  -1  15  460.14  137.26
  -6  -1 -15  299.99  146.21
  -6   1 -16  400.91  162.01
   6  -1  16  528.15  157.04
  -6  -1 -16  546.88  215.65
   6   1  16  449.51  177.26
   6  -1  17  441.34  170.93
  -6   1 -17  266.92  176.60
  -6  -1 -17  318.54  222.70
   6   1  17  386.17  220.23
   6  -2   0  198.63   46.52
   6   2   0  198.12   61.03
  -6   2   0  162.90   47.35
  -6  -2   0  159.43   46.29
   6   2   0  167.40   61.85
   6  -2   1  312.85   49.89
   6   2   1  344.63   66.41
  -6   2  -1  358.41   66.58
   6   2   1  286.94   65.81
  -6  -2  -1  251.17   52.37
  -6  -2  -2    1.01   43.79
  -6   2  -2   27.79   42.83
   6   2   2    0.58   60.28
   6   2   2   10.60   42.38
   6  -2   2   -6.84   60.18
  -6   2  -3  901.64   74.71
   6   2   3  804.46   78.54
   6   2   3  960.46   79.48
   6  -2   3  884.99   73.61
  -6   2  -4  862.74   60.16
   6   2   4  820.54   79.76
   6   2   4  975.32   78.80
   6  -2   4  906.68   72.67
  -6   2  -5  100.85   55.96
   6   2   5   81.55   79.94
   6   2   5  109.63   76.63
   6  -2   5  104.83   76.79
  -6   2  -6   25.70   77.31
   6   2   6   11.00   97.01
   6   2   6   23.85   75.44
   6  -2   6  -39.40   75.83
   6   2   7  -17.01   97.51
  -6   2  -7   28.02   54.68
   6   2   7   31.16   93.45
   6  -2   7   -2.05   77.05
  -6   2  -8  -59.92   58.36
   6   2   8   -0.05   96.42
   6  -2   8   20.18   53.06
   6   2   8  -33.42   78.15
  -6   2  -9   36.30   83.01
   6   2   9   55.24   98.22
   6  -2   9   67.43   54.57
   6   2   9   67.95   96.86
  -6   2 -10   71.11   84.24
   6   2  10   24.11   81.33
   6  -2  10    3.48   79.23
   6   2  10   -6.65   99.15
  -6   2 -11    8.20  106.91
   6   2  11   10.43  124.95
   6  -2  11   19.11  102.20
   6   2  11   -0.43  125.30
  -6   2 -12   56.47  107.86
   6   2  12   40.51  150.55
   6   2  12   60.00  147.35
   6  -2  12   89.57   71.40
  -6   2 -13   39.20  113.47
   6   2  13  115.52  171.71
   6   2  13   77.18  154.33
   6  -2  13  126.21  105.17
  -6   2 -14   80.99  137.23
   6  -2  14  161.25   93.30
   6   2  14   57.05  231.96
   6   2  14   85.43  247.36
  -6   2 -15   25.58  139.99
   6  -2  15   45.32  134.05
  -6   2 -16  -31.78  172.20
   6  -2  16   79.81  163.22
  -6   2 -17  -65.96  177.95
   6  -2  17    2.55  170.41
  -6   3   0  996.54   61.98
  -6  -3   0  931.76   76.82
   6   3   0 1039.30   63.89
   6  -3   0  959.58   61.81
  -6  -3  -1  111.44   55.32
  -6   3  -1  101.64   55.81
   6   3   1   84.11   56.78
   6  -3   1  109.89   55.56
  -6   3  -2  415.94   60.38
   6   3   2  385.81   83.64
   6   3   2  419.91   81.68
  -6  -3  -2  386.38   84.45
   6  -3   2  443.76   61.85
  -6   3  -3  207.85   59.46
   6   3   3  232.86   82.51
   6   3   3  268.66   81.87
  -6  -3  -3  280.94   81.39
   6  -3   3  252.77   57.36
  -6   3  -4   51.46   53.84
   6   3   4  -10.13   78.86
   6   3   4  -12.41   77.68
   6  -3   4   15.79   54.06
  -6   3  -5  273.65   82.57
   6   3   5  294.38   86.66
   6   3   5  365.73   84.34
   6  -3   5  430.91   78.55
  -6   3  -6  560.37   64.24
   6   3   6  621.49  109.80
   6   3   6  548.64   91.57
   6  -3   6  641.77   84.36
  -6   3  -7  255.15   60.42
   6   3   7  264.82  105.09
   6   3   7  304.83  102.15
   6  -3   7  264.68   81.07
  -6   3  -8   19.97   58.25
   6   3   8   25.98  100.04
   6  -3   8   83.36   77.81
   6   3   8   56.34   97.40
  -6   3  -9  158.99  103.37
   6  -3   9  139.24  101.10
   6   3   9  115.95  127.47
   6   3   9  147.17  141.75
  -6   3 -10   84.24   74.67
   6  -3  10   91.17   73.28
   6   3  10   86.51  176.32
   6   3  10   84.41  176.47
  -6   3 -11  167.10   77.35
   6  -3  11  180.90   75.41
  -6   3 -12  341.30   79.90
   6  -3  12  353.80   82.95
  -6   3 -13   -1.11   94.65
   6  -3  13  -10.68   91.58
  -6   3 -14   97.18  137.85
   6  -3  14  -10.34   94.74
  -6   3 -15   35.82  122.11
   6  -3  15   42.73  116.83
  -6   3 -16  197.45  174.88
   6  -3  16  156.92  171.40
   6   4   0  922.50   91.91
  -6   4   0 1029.56   88.41
  -6  -4   0  931.51   88.47
   6  -4   0  939.74   88.91
   6   4   1   39.47   55.76
  -6   4  -1   28.66   55.46
  -6  -4  -1   67.88   76.94
   6  -4   1  -23.07   80.15
   6   4   2  282.26   85.55
  -6   4  -2  338.00   80.40
  -6  -4  -2  280.42   84.63
   6  -4   2  306.41   60.16
   6   4   3 2360.88  112.92
  -6   4  -3 2063.68   99.68
   6   4   3 2060.79   92.79
   6  -4   3 2355.96  101.32
  -6  -4  -3 2253.45  112.45
   6   4   4 1323.72  103.59
  -6   4  -4 1234.33   71.75
  -6  -4  -4 1265.80  103.49
   6   4   4 1216.94  102.02
   6  -4   4 1384.61   71.00
   6   4   5  380.92  106.82
  -6   4  -5  314.25   83.90
  -6  -4  -5  376.92   89.93
   6   4   5  355.49   87.48
   6  -4   5  342.51   82.77
  -6   4  -6  -13.45   78.87
   6   4   6  -13.66   80.89
   6   4   6   -9.06  100.37
   6  -4   6    9.92   56.56
  -6   4  -7  503.96  103.78
   6   4   7  371.18  131.74
   6   4   7  371.28  135.09
   6  -4   7  406.02  104.71
  -6   4  -8  740.48   80.24
   6   4   8  631.43  162.58
   6   4   8  752.69  145.18
   6  -4   8  624.24   81.08
  -6   4  -9  920.52  111.68
   6   4   9  916.53  212.51
   6  -4   9  879.55  110.75
   6   4   9  747.10  203.53
  -6   4 -10  738.43   84.04
   6  -4  10  832.62  111.47
  -6   4 -11  125.50   91.80
   6  -4  11  -26.53   91.23
  -6   4 -12  262.18  100.27
   6  -4  12  292.47  134.59
  -6   4 -13  868.91  148.18
   6  -4  13  960.89  107.61
  -6   4 -14  508.25  174.77
   6  -4  14  236.29  171.03
  -6   4 -15   38.64  177.31
   6  -4  15  152.02  173.96
  -6   5   0  628.34   86.77
   6   5   0  547.54   71.48
   6  -5   0  677.19   88.72
  -6  -5   0  582.79   89.25
  -6   5  -1 1900.24   89.33
   6   5   1 1911.88  117.38
   6  -5   1 1806.99  101.39
  -6  -5  -1 1942.08   86.83
  -6   5  -2  905.53   81.46
   6   5   2  943.62  116.37
  -6  -5  -2  903.57  112.54
   6  -5   2  967.99   82.00
  -6   5  -3   93.49  101.16
   6   5   3  106.34  104.90
  -6  -5  -3  148.61  103.01
   6  -5   3  102.63   72.66
  -6   5  -4  279.83   73.37
   6   5   4  301.32  105.19
   6  -5   4  227.63   76.13
  -6  -5  -4  225.31  107.21
  -6   5  -5  440.56  106.72
   6   5   5  491.75  111.77
  -6  -5  -5  471.77  134.41
   6   5   5  430.39  112.95
   6  -5   5  474.89   77.12
   6  -5   6 1078.88   87.48
  -6   5  -6 1165.22  112.41
   6   5   6 1188.30  146.28
   6   5   6 1013.29  143.90
  -6  -5  -6 1137.11  127.13
  -6   5  -7  711.78  109.93
   6   5   7  594.74  141.99
   6   5   7  732.60  140.42
   6  -5   7  706.87  109.96
  -6   5  -8   65.36   77.53
   6   5   8  116.45  137.66
   6  -5   8  118.71  105.64
   6   5   8  147.91  154.71
  -6   5  -9  -37.22  131.58
   6  -5   9  125.18  128.21
  -6   5 -10  518.44  137.43
   6  -5  10  435.36  133.95
  -6   5 -11  446.33  143.16
   6  -5  11  553.87  102.24
  -6   5 -12  381.07  169.38
   6  -5  12  473.49  168.84
  -6   5 -13  -61.77  173.75
   6  -5  13  250.75  167.59
  -6   5 -14   94.00  150.48
   6  -5  14  303.44  143.52
  -6  -6   0  328.60  111.35
  -6   6   0  535.14  107.18
   6   6   0  491.93  112.23
   6  -6   0  375.75   79.95
  -6   6  -1   20.88  104.83
   6   6   1   91.64  107.06
   6  -6   1   33.74   74.57
  -6  -6  -1   77.69  105.29
  -6   6  -2   42.54  104.63
   6   6   2   70.72  110.16
   6  -6   2   85.14  107.04
  -6  -6  -2  124.91  105.84
  -6   6  -3  154.70   75.89
   6   6   3  196.86  107.32
   6  -6   3  119.86   76.56
  -6  -6  -3  192.38  106.24
  -6   6  -4  209.94  127.16
  -6  -6  -4  114.45  122.64
   6   6   4  129.79  121.04
   6  -6   4  230.55  120.47
  -6   6  -5  119.81  128.55
   6  -6   5  -43.57  132.31
   6   6   5   94.06  159.08
   6   6   5  142.23  131.28
  -6  -6  -5   92.27  165.16
  -6   6  -6   96.29  131.07
  -6  -6  -6    4.82  136.94
   6  -6   6   31.14   91.40
   6   6   6   14.70  134.17
   6   6   6   43.38  159.69
  -6   6  -7   52.65   92.56
  -6  -6  -7   34.11  169.83
   6  -6   7  -61.89  133.35
   6   6   7  -26.24  137.89
   6   6   7  -30.43  163.33
  -6   6  -8  286.94  136.22
   6   6   8  239.48  204.30
   6  -6   8  452.75  134.07
   6   6   8  247.32  171.30
  -6   6  -9  262.32  116.77
   6  -6   9  418.12  161.22
  -6   6 -10   34.88  168.15
   6  -6  10  303.83  164.58
  -6   6 -11  139.46  170.18
   6  -6  11   27.42  118.82
   6  -6  12  -33.17  143.07
  -6  -7   0   51.89  135.41
  -6   7   0   47.83  136.52
   6   7   0   78.21  135.15
   6  -7   0  287.93  134.24
  -6   7  -1   89.51  135.32
   6  -7   1  154.24  136.52
   6   7   1   95.21  133.08
  -6  -7  -1  -29.25  135.82
  -6   7  -2   16.85   94.94
   6  -7   2  118.27  134.81
   6   7   2  149.57  134.97
  -6  -7  -2   55.09   96.32
  -6   7  -3  -60.44  136.93
   6  -7   3  -12.27  136.78
   6   7   3   20.83  135.87
  -6  -7  -3   60.88  135.63
  -6   7  -4  -39.66  164.11
   6  -7   4   13.02  118.23
  -6  -7  -4   96.85  164.87
   6   7   4   76.79  160.96
  -6   7  -5  -92.52  165.48
  -6  -7  -5  -67.39  170.47
   6  -7   5  234.06  166.09
   6   7   5   29.99  164.36
  -6   7  -6   -0.50  165.02
   6  -7   6   41.13  168.37
   6   7   6   18.90  208.00
  -6  -7  -6   -1.30  210.42
   6   7   6  -63.49  209.28
  -6   7  -7   96.93  166.04
   6  -7   7  -54.17  121.46
  -6  -7  -7    7.75  216.04
   6   7   7  -42.37  213.23
   6   7   7   41.32  212.31
  -6   7  -8  -35.72  141.83
   6  -7   8 -172.24  190.70
   6   7   8   78.06  286.45
   6   7   8  186.74  276.31
  -6  -8   0  272.15  198.47
  -6   8   0  173.41  207.03
   6  -8   0  211.33  202.38
   6   8   0  282.93  140.57
  -6   8  -1  -67.84  206.54
   6  -8   1  186.86  205.02
   6   8   1  -47.97  201.21
  -6  -8  -1  -47.25  199.01
   6  -8   2  207.65  144.67
   7   0   0  -22.84   61.59
   7   0   0    6.13   59.84
  -7   0   0    0.28   42.49
   7   0   1    8.12   44.04
   7   0   1    7.13   44.53
  -7   0  -1  -19.77   61.51
   7   0   2   16.07   41.82
  -7   0  -2  -21.03   44.75
   7   0   3   -9.21   44.05
  -7   0  -3   14.86   42.40
   7   0   4   13.60   60.75
  -7   0  -4  -25.55   63.81
   7   0   5  -13.99   53.02
  -7   0  -5  -21.93   80.13
   7   0   6   33.58   75.85
  -7   0  -6    5.19   77.79
  -7   0  -7   73.35   80.37
   7   0   7   27.92   76.60
  -7   0  -8  -36.51   83.07
   7   0   8   10.48   54.16
  -7   0  -9  -34.66   83.31
   7   0   9   16.34   78.25
  -7   0 -10   -8.06   85.33
   7   0  10   -2.68   79.30
  -7   0 -11  -36.33  108.76
   7   0  11    5.68   99.63
  -7   0 -12  -89.35  111.89
   7   0  12   37.17  100.92
  -7   0 -13  -17.93  112.57
   7   0  13  -49.81  106.52
  -7   0 -14   -0.19  137.58
   7   0  14   47.65  129.10
  -7   0 -15   43.32  140.25
   7   0  15   -4.26  135.97
   7   0  16   45.75  167.81
  -7   0 -16   42.85  173.45
   7   0  17   57.07  172.24
  -7   0 -17  -85.83  183.66
   7   1   0  330.64   50.15
   7  -1   0  276.60   50.55
  -7   1   0  319.63   66.75
   7   1   0  270.19   49.34
   7  -1   1   15.05   42.67
  -7   1  -1    8.25   42.63
   7   1   1   23.05   60.21
  -7  -1  -1   11.39   41.52
   7   1   1   10.22   60.67
   7  -1   2  123.44   63.71
   7   1   2   82.73   63.17
  -7   1  -2  125.38   46.11
  -7  -1  -2  131.51   46.34
   7   1   2  131.38   63.21
   7  -1   3 1147.85   78.59
   7   1   3 1072.67   80.41
  -7   1  -3 1054.64   79.59
   7   1   3 1149.37   68.88
  -7  -1  -3 1152.00   81.98
   7  -1   4 1214.93   78.98
   7   1   4 1210.86   83.13
  -7   1  -4 1176.98   80.14
  -7  -1  -4 1169.03   83.36
   7   1   4 1297.78   82.96
   7   1   5  764.16   68.80
  -7   1  -5  817.68   87.29
   7   1   5  959.23   93.25
  -7  -1  -5  796.26   93.03
   7  -1   5  683.46   66.27
   7   1   6    1.94   78.36
  -7   1  -6  -17.23   81.19
  -7  -1  -6   21.28   57.15
   7   1   6  -31.11   79.99
   7  -1   6   37.19   77.32
   7   1   7  311.05   83.82
  -7   1  -7  314.83   61.73
  -7  -1  -7  247.80   86.97
   7   1   7  261.75   86.29
   7  -1   7  294.54   59.32
  -7   1  -8  648.83   90.09
  -7  -1  -8  617.14   93.58
   7  -1   8  661.20   87.12
   7   1   8  696.87   89.56
  -7   1  -9  413.09   88.50
  -7  -1  -9  392.56   91.18
   7  -1   9  386.84   83.97
   7   1   9  408.80   85.73
  -7   1 -10  125.74  105.21
  -7  -1 -10  138.16  129.33
   7  -1  10  177.43  100.41
   7   1  10  134.87  123.40
  -7   1 -11   53.70  106.75
  -7  -1 -11   23.76  108.39
   7  -1  11   95.05  100.55
   7   1  11   39.62  100.55
  -7   1 -12  178.47   79.75
  -7  -1 -12  227.05  136.85
   7  -1  12  352.47  104.87
   7   1  12  244.28  129.48
  -7   1 -13  427.65   97.02
  -7  -1 -13  485.63  160.21
   7   1  13  593.72  148.32
   7  -1  13  469.11  111.49
  -7   1 -14  141.93  137.55
   7   1  14  221.40  161.52
   7  -1  14  176.82  132.69
  -7  -1 -14   75.82  140.15
  -7   1 -15    6.16  142.89
   7   1  15   32.27  169.94
   7  -1  15   89.18  136.42
  -7  -1 -15   19.38  141.75
   7   1  16  -19.80  213.60
  -7   1 -16   -8.24  174.95
   7  -1  16  -87.90  167.49
  -7  -1 -16  -21.74  217.79
   7  -1  17   61.87  201.04
  -7   1 -17   96.65  213.17
  -7  -1 -17   89.60  261.28
   7   1  17  240.17  258.29
   7   2   0  948.61   60.98
   7  -2   0  860.64   74.59
  -7   2   0  875.42   60.73
   7   2   0  751.31   59.84
  -7  -2   0 1046.44   78.05
   7  -2   1 2160.98   78.03
  -7   2  -1 1964.79   76.98
   7   2   1 1981.44   91.05
  -7  -2  -1 2139.94   95.52
   7   2   1 2212.50   93.51
   7  -2   2  160.47   63.38
  -7   2  -2  134.53   71.56
   7   2   2  160.10   63.78
   7   2   2  178.67   61.31
  -7   2  -3  121.01   79.70
   7   2   3   92.18   79.03
   7   2   3   90.06   75.73
   7  -2   3  116.87   54.64
  -7   2  -4  178.95   80.09
   7   2   4  126.77   80.72
   7   2   4  204.03   78.88
   7  -2   4  164.03   79.25
  -7   2  -5  526.15   85.79
   7   2   5  511.49   86.86
   7   2   5  527.38   86.46
   7  -2   5  522.33   84.92
  -7   2  -6 1683.34   79.59
   7   2   6 1599.49  106.22
   7   2   6 1706.60  105.56
   7  -2   6 1823.24   96.55
   7   2   7  140.26  100.99
  -7   2  -7  185.18   81.54
   7   2   7  163.94   97.79
   7  -2   7  159.40   55.72
   7   2   8   19.76   81.55
  -7   2  -8   18.78   81.37
   7   2   8   45.11   96.81
   7  -2   8    8.41   77.75
  -7   2  -9  197.20   96.50
   7   2   9  141.90   93.91
   7  -2   9  242.47   80.47
   7   2   9  157.69  109.40
  -7   2 -10  536.21  110.38
   7   2  10  472.39  132.73
   7  -2  10  499.47  105.79
   7   2  10  486.11  132.58
  -7   2 -11 1041.16   87.08
   7   2  11  974.64  147.66
   7  -2  11 1038.13   86.45
   7   2  11 1176.74  145.69
  -7   2 -12 1183.16  122.09
   7   2  12 1243.67  155.96
   7  -2  12 1341.91  120.17
   7   2  12 1446.51  158.66
  -7   2 -13  411.52   99.05
   7   2  13  484.55  196.20
   7   2  13  394.08  195.63
   7  -2  13  487.07  133.69
  -7   2 -14  129.13  139.08
   7   2  14  125.85  195.56
   7  -2  14  162.70  131.20
   7   2  14   99.95  194.51
  -7   2 -15  575.50  177.95
   7  -2  15  806.95  168.41
   7   2  15  744.82  310.81
   7   2  15  621.60  302.46
  -7   2 -16  470.04  179.72
   7  -2  16  400.60  123.51
  -7   3   0  352.65   82.28
   7   3   0  410.22   81.13
   7   3   0  295.99   60.57
  -7  -3   0  371.03   82.37
   7  -3   0  346.70   82.95
  -7   3  -1   35.74   77.50
  -7  -3  -1   -3.49   77.65
   7   3   1    1.63   55.47
   7   3   1  -22.38   54.59
   7  -3   1    8.24   79.05
  -7   3  -2   73.40   79.35
   7   3   2  126.87   77.36
   7   3   2   97.19   81.11
  -7  -3  -2  100.17   79.86
   7  -3   2  132.98   80.50
  -7   3  -3  294.62   58.79
   7   3   3  220.70   82.28
   7   3   3  228.71   81.61
  -7  -3  -3  159.60   84.01
   7  -3   3  260.98   79.95
  -7   3  -4 1937.81   79.91
   7   3   4 1809.89  106.99
   7   3   4 1916.89  107.57
   7  -3   4 1983.60   99.34
  -7   3  -5  841.82   87.08
   7   3   5  756.54   92.00
   7   3   5  773.14   93.09
   7  -3   5  908.20   86.69
  -7   3  -6  -27.27   81.84
   7   3   6   65.53   81.67
   7   3   6   24.17   79.61
   7  -3   6   22.72   78.54
  -7   3  -7  529.24   64.83
   7   3   7  449.66   89.95
   7   3   7  539.49  107.02
   7  -3   7  436.67   83.66
   7   3   8 1057.88  144.74
  -7   3  -8 1038.77  113.08
   7   3   8 1208.59  142.59
   7  -3   8 1145.77  110.05
  -7   3  -9  756.18  113.01
   7   3   9  726.31  139.86
   7  -3   9  694.52  106.44
   7   3   9  643.41  115.84
  -7   3 -10   75.53  108.17
   7  -3  10  139.59   73.08
   7   3  10  137.84  148.24
   7   3  10  139.32  128.88
  -7   3 -11  122.64   78.94
   7  -3  11  170.95   76.33
   7   3  11  167.76  171.02
   7   3  11  156.88  170.30
  -7   3 -12    2.15   97.34
   7  -3  12   51.05   90.37
  -7   3 -13  170.88  100.79
   7  -3  13  205.69   94.39
  -7   3 -14  328.24  173.91
   7  -3  14  324.65  164.64
  -7   3 -15  143.74  176.05
   7  -3  15  211.92  168.25
   7  -3  16  195.23  201.15
  -7   4   0   13.47   55.27
  -7  -4   0    8.17   76.95
   7  -4   0    3.46   77.92
   7   4   0    4.48   55.78
  -7  -4  -1    7.65   54.95
  -7   4  -1   14.59   79.49
   7  -4   1    9.16   56.11
   7   4   1   -4.32   79.88
  -7   4  -2  -59.95   79.18
   7   4   2  -19.46   80.04
  -7  -4  -2   16.97   57.01
   7  -4   2   -1.76   57.24
   7   4   2   -1.27   80.83
  -7   4  -3  -23.86   80.48
  -7  -4  -3  -17.93   81.88
   7   4   3   -9.63   81.08
   7  -4   3    1.05   77.97
   7   4   3  -27.78   80.68
  -7   4  -4   56.72   57.09
   7   4   4   40.42   83.16
   7  -4   4   22.30   58.96
   7   4   4   93.27   80.70
  -7  -4  -4   53.70   84.58
  -7   4  -5   34.53  100.83
   7   4   5   50.47  127.49
   7  -4   5  -10.26   92.86
   7   4   5   39.50  103.74
  -7   4  -6  169.47  101.53
   7   4   6   36.90  105.74
   7  -4   6   59.91   72.41
   7   4   6  128.21  101.76
   7   4   7  237.34  127.37
  -7   4  -7  248.82  105.42
   7   4   7  237.61  131.08
   7  -4   7  210.62  100.98
   7   4   8   -4.74  127.39
  -7   4  -8  133.32  104.60
   7   4   8  -28.92  132.49
   7  -4   8   58.03  102.98
   7   4   9   26.12  149.89
  -7   4  -9   59.10  108.85
   7   4   9   39.66  150.37
   7  -4   9   33.83   74.85
  -7   4 -10   45.39   95.85
   7   4  10   36.60  245.23
   7  -4  10   20.26  127.96
   7   4  10    3.46  257.49
  -7   4 -11   63.75  139.06
   7  -4  11  182.60   91.93
  -7   4 -12  132.00  140.54
   7  -4  12  142.59   95.48
  -7   4 -13   45.96  119.65
   7  -4  13  234.08  161.86
  -7   4 -14  -46.06  124.04
   7  -4  14  272.46  166.27
   7   5   0   29.79   75.84
  -7   5   0   56.12  104.33
  -7  -5   0   57.34  102.09
   7  -5   0  110.57  100.78
   7   5   1  115.19  105.03
  -7   5  -1   87.60  102.91
  -7  -5  -1   67.67  103.38
   7  -5   1  158.06  102.89
  -7   5  -2  360.24  103.22
   7   5   2  185.03  108.94
  -7  -5  -2  283.05  108.00
   7  -5   2  247.59  105.11
  -7   5  -3  323.74  105.17
   7   5   3  308.60  107.43
   7   5   3  250.45  107.88
   7  -5   3  265.52  104.79
  -7  -5  -3  314.12  109.09
  -7   5  -4  584.85  108.09
   7   5   4  636.90  113.80
  -7  -5  -4  620.75  113.49
   7   5   4  550.39  113.72
   7  -5   4  520.50  110.88
  -7   5  -5   76.37   74.13
  -7  -5  -5   76.65  108.99
   7   5   5   91.05  106.71
   7   5   5   42.51  131.65
   7  -5   5  125.29  101.33
  -7   5  -6   19.49   75.75
   7   5   6   59.28  129.40
   7   5   6   -2.06  107.84
   7  -5   6   33.49  105.60
  -7   5  -7  130.98   92.58
   7   5   7  153.05  149.82
   7   5   7  112.28  122.70
   7  -5   7  210.89  105.66
  -7   5  -8  280.30  134.05
   7   5   8  325.32  171.51
   7   5   8  348.84  168.62
   7  -5   8  356.92  133.12
  -7   5  -9  258.67   95.83
   7   5   9  155.06  195.36
   7  -5   9  197.10   95.28
   7   5   9  232.44  219.03
  -7   5 -10    5.54   95.94
   7  -5  10  -29.14  134.95
  -7   5 -11  409.27  164.21
   7  -5  11  -64.71  167.14
  -7   5 -12   54.03  173.46
   7  -5  12  124.33  165.53
  -7   5 -13   42.16  147.23
   7  -5  13  193.04  142.02
  -7   6   0  853.93  123.25
   7   6   0  807.92  118.95
   7  -6   0  791.20   84.67
  -7  -6   0  751.29   85.35
  -7   6  -1 1178.86  139.24
   7   6   1 1304.69  142.58
  -7  -6  -1 1113.54  130.63
   7  -6   1 1084.65  128.29
  -7   6  -2  130.03  131.52
   7   6   2  157.71  133.75
  -7  -6  -2  193.21  131.83
   7  -6   2  314.67   90.34
  -7   6  -3   42.13   92.93
  -7  -6  -3   74.13   94.61
   7   6   3   78.12  130.93
   7  -6   3  187.97  132.68
  -7   6  -4   32.30  130.74
   7   6   4  110.97  131.78
   7   6   4   67.39  134.48
   7  -6   4   23.18   93.89
  -7  -6  -4  107.77  137.23
  -7   6  -5  203.76  132.37
  -7  -6  -5  230.24  139.85
   7   6   5  252.96  137.78
   7   6   5  237.63  137.10
   7  -6   5  482.54  133.21
  -7   6  -6  472.21  133.95
   7   6   6  471.70  143.35
   7   6   6  479.08  170.50
   7  -6   6  612.67  136.76
  -7  -6  -6  296.99  148.32
  -7   6  -7  136.52   97.86
   7   6   7  203.20  172.58
   7  -6   7  195.79  138.86
   7   6   7  206.23  171.97
  -7   6  -8  141.27  162.50
   7   6   8  -47.89  212.03
   7  -6   8   61.94  115.13
   7   6   8   83.37  201.46
  -7   6  -9  170.25  117.49
   7   6   9  146.24  320.51
   7  -6   9  132.13  120.01
   7   6   9  140.82  317.97
  -7   6 -10  136.71  173.56
   7  -6  10  261.47  125.00
   7  -6  11  451.70  144.98
  -7   7   0  113.64  117.51
   7   7   0   95.73  166.77
   7  -7   0  139.26  151.23
  -7  -7   0  197.61  151.36
  -7   7  -1   10.89  167.96
   7   7   1   83.97  163.73
   7  -7   1   -2.63  165.89
  -7  -7  -1   18.75  116.75
  -7   7  -2  138.88  167.16
   7   7   2  393.75  165.96
   7  -7   2  193.37  121.35
  -7  -7  -2  201.00  167.91
  -7   7  -3  881.80  171.93
  -7  -7  -3  880.58  176.85
   7  -7   3 1051.37  125.53
   7   7   3  948.98  176.68
  -7  -7  -4  580.31  180.04
  -7   7  -4  678.49  125.55
   7  -7   4  509.44  177.33
   7   7   4  734.81  175.32
  -7   7  -5  166.91  116.92
   7  -7   5   69.19  121.29
   7   7   5  131.36  174.60
  -7  -7  -5  122.32  175.95
   7   7   5   35.41  210.27
  -7   7  -6   36.66  120.26
   7  -7   6  173.10  171.47
   7   7   6  -12.69  215.68
   7   7   6  -43.51  214.29
  -7  -7  -6  -28.36  178.21
  -7   7  -7  436.11  202.66
   7  -7   7  113.19  144.63
   7   7   7  147.85  213.16
   7   7   7  256.86  212.55
   8   0   0  589.47   54.24
  -8   0   0  571.96   71.05
   8   0   0  571.20   55.73
   8   0   1  522.36   54.79
  -8   0  -1  587.14   72.35
   8   0   1  600.47   56.80
   8   0   2 3141.49  108.53
  -8   0  -2 3453.78  114.23
   8   0   2 3806.90  119.01
   8   0   3 3720.37  104.94
  -8   0  -3 3916.50  106.04
   8   0   4 1187.09   94.23
  -8   0  -4 1235.19   94.87
   8   0   5  354.72   81.95
  -8   0  -5  334.01   84.28
   8   0   6   13.37   55.16
  -8   0  -6  -36.16   82.19
  -8   0  -7  757.32   71.44
   8   0   7  771.84   70.14
  -8   0  -8 1020.83   95.88
   8   0   8 1075.41   93.45
  -8   0  -9  915.31  115.20
   8   0   9  849.93  113.70
  -8   0 -10    3.36  108.26
   8   0  10   23.01  103.07
  -8   0 -11  191.86  111.98
   8   0  11  209.71  104.97
  -8   0 -12 1152.94  125.97
   8   0  12 1382.03  121.79
  -8   0 -13  623.54  143.45
   8   0  13  798.93  139.12
  -8   0 -14    0.00  143.42
   8   0  14   80.04  134.79
  -8   0 -15   82.09  172.61
   8   0  15  -86.02  200.11
   8   0  16   66.71  172.98
  -8   0 -16   41.06  179.50
   8   1   0 1721.03   84.39
   8  -1   0 1608.17   72.06
   8   1   0 1495.54   83.46
  -8   1   0 1611.03   84.20
   8  -1   1 1085.92   85.51
   8   1   1 1031.53   84.29
  -8   1  -1 1126.09   91.24
  -8  -1  -1 1159.34   91.02
   8   1   1 1213.40   74.24
   8  -1   2  896.77   87.16
   8   1   2  823.16   68.41
  -8   1  -2  857.43   69.03
  -8  -1  -2  820.45   70.30
   8   1   2  949.29   89.99
   8  -1   3   68.69   77.11
   8   1   3   17.89   53.73
  -8   1  -3    7.23   79.27
   8   1   3   27.85   54.77
  -8  -1  -3   91.53   76.25
   8  -1   4  836.80   88.10
   8   1   4  928.84   88.91
   8   1   4  913.47   90.33
  -8   1  -4  844.56   68.37
  -8  -1  -4  860.54   90.11
   8  -1   5  731.31   66.81
   8   1   5  629.64   68.45
  -8   1  -5  656.66   66.63
  -8  -1  -5  662.89   89.69
   8   1   5  766.86   89.97
   8   1   6   49.22   80.12
   8   1   6   24.08   80.83
  -8   1  -6   88.94   81.66
  -8  -1  -6   63.30   79.21
   8  -1   6   34.90   79.90
   8   1   7   86.75   81.25
   8   1   7   22.68   58.18
  -8   1  -7   90.44   58.47
  -8  -1  -7   52.86   82.45
   8  -1   7   86.52   76.97
   8   1   8  -24.67   57.44
  -8   1  -8   37.46   82.82
  -8  -1  -8   -3.70   83.61
   8  -1   8   20.45   56.19
   8   1   8  -42.72   80.93
  -8   1  -9  365.53  107.89
  -8  -1  -9  287.08  110.33
   8   1   9  158.96  107.80
   8  -1   9  345.17  102.91
   8   1   9  304.04  103.13
  -8   1 -10  640.43  113.15
  -8  -1 -10  579.74  116.35
   8   1  10 -213.45  115.87
   8  -1  10  679.31  109.81
   8   1  10  658.02  110.25
  -8   1 -11  451.29  114.22
  -8  -1 -11  456.95  116.60
   8  -1  11  497.12   79.78
   8   1  11  577.22  110.70
  -8   1 -12  292.60  126.35
  -8  -1 -12  276.03  159.55
   8  -1  12  350.72  111.79
   8   1  12  342.78  110.72
  -8   1 -13  -30.63  138.36
  -8  -1 -13  -29.19  169.72
   8  -1  13  -35.81  132.79
   8   1  13   63.22  159.03
  -8   1 -14   97.88  143.91
   8   1  14   71.14  137.74
  -8  -1 -14   80.17  141.63
   8  -1  14  146.83   95.82
  -8   1 -15  545.78  176.39
   8   1  15  663.93  174.35
   8   1  15  -86.82  215.50
   8  -1  15  581.16  169.03
  -8  -1 -15  555.01  179.24
   8   1  16  467.30  222.11
  -8   1 -16  438.22  181.71
   8  -1  16  421.79  172.21
   8   1  16   77.64  221.69
  -8  -1 -16  418.72  224.58
   8   2   0   21.02   73.36
   8  -2   0  -12.73   79.95
  -8   2   0  -15.51   56.18
   8   2   0   -9.67   77.77
  -8  -2   0   -0.56   77.95
   8  -2   1   -1.17   76.68
  -8   2  -1    4.42   55.96
   8   2   1   14.65   77.09
   8   2   1  -23.93   75.06
   8  -2   2   24.40   53.81
  -8   2  -2   -4.31   79.08
   8   2   2   18.34   56.78
   8   2   2   44.02   74.92
  -8   2  -3    3.95   78.83
   8   2   3   14.30   55.27
   8   2   3   38.04   75.39
   8  -2   3  -10.42   78.53
  -8   2  -4  278.97   82.49
   8   2   4  294.23   84.54
   8   2   4  333.17   81.30
   8  -2   4  282.26   59.64
  -8   2  -5   16.34   81.13
   8   2   5   -9.00   80.77
   8   2   5   73.81   75.51
   8  -2   5   42.99   76.77
   8   2   6   35.99   80.70
  -8   2  -6   72.19   58.50
   8   2   6   17.82   78.77
   8  -2   6   27.44   55.97
   8   2   7   -4.35   82.28
  -8   2  -7   24.80   82.55
   8   2   7   44.08   79.61
   8  -2   7   34.69   78.26
   8   2   8   31.47  102.70
  -8   2  -8   28.00  102.79
   8   2   8   28.97  101.41
   8  -2   8    5.57   69.69
  -8   2  -9  -13.53   74.21
   8   2   9   40.53  100.96
   8  -2   9    8.98  101.55
   8   2   9   13.24  102.14
  -8   2 -10   51.30  107.89
   8   2  10   26.14  104.01
   8  -2  10    3.62  103.45
   8   2  10   -4.23  102.80
  -8   2 -11  110.85   78.72
   8   2  11   95.96  107.20
   8  -2  11  102.02   73.55
   8   2  11   98.25  127.11
  -8   2 -12   35.87  136.85
   8   2  12   76.07  132.20
   8  -2  12   44.92  128.30
   8   2  12  108.04  156.41
  -8   2 -13   33.54   97.44
   8   2  13   12.14  167.73
   8   2  13  -21.68  165.20
   8  -2  13   39.28  134.13
  -8   2 -14   65.75  170.16
   8   2  14   -5.74  207.31
   8  -2  14   38.72  114.96
   8   2  14   16.82  203.35
   8   2  15   31.38  281.17
  -8   2 -15   86.03  172.96
   8  -2  15  -97.54  167.63
   8   2  15  -34.62  242.93
   8   2  16   10.49  383.82
   8  -2  16  -20.58  198.79
   8   2  16   25.80  397.12
   8  -3   0  719.76   66.24
  -8  -3   0  728.98   67.45
  -8   3   0  784.34   86.90
   8   3   0  760.01   86.38
   8   3   0  751.28   87.15
  -8   3  -1  484.41   63.84
   8   3   1  538.29   63.27
   8   3   1  460.06   62.33
  -8  -3  -1  639.18   87.98
   8  -3   1  608.16   84.66
  -8   3  -2   61.45   59.18
   8   3   2   57.93   56.93
   8   3   2  102.04   82.05
  -8  -3  -2   32.23   82.85
   8  -3   2   35.00   81.79
  -8   3  -3   49.10   79.79
   8   3   3   76.75   55.03
   8   3   3   28.01   59.32
   8  -3   3   89.25   56.61
  -8   3  -4  199.42   58.65
   8   3   4  250.97   82.23
   8   3   4  200.78   85.80
   8  -3   4  197.44   58.94
  -8   3  -5  -49.30   83.08
   8   3   5  105.38   78.06
   8   3   5   68.73   81.61
   8  -3   5   46.67   56.74
  -8   3  -6   12.89   73.83
   8   3   6   38.61   92.86
   8   3   6   38.63   99.07
   8  -3   6  -26.40   56.70
  -8   3  -7  243.76   72.41
   8   3   7  131.94  128.69
   8   3   7  134.87  101.64
   8  -3   7   97.14   74.16
   8   3   8   67.75  104.06
  -8   3  -8  -37.21   76.63
   8   3   8   17.52  124.43
   8  -3   8    1.11   72.62
   8   3   9   93.81  106.32
  -8   3  -9  144.09  108.15
   8   3   9  128.96  125.86
   8  -3   9   82.83  104.81
  -8   3 -10  118.57   79.53
   8   3  10  128.64  130.17
   8  -3  10  154.99  106.14
   8   3  10   92.00  130.88
  -8   3 -11  239.28  136.49
   8   3  11  249.08  164.00
   8  -3  11  153.18  133.91
   8   3  11  307.00  185.66
  -8   3 -12  335.83  142.25
   8  -3  12  616.94  138.07
   8   3  12  403.72  222.18
   8   3  12  494.48  223.83
  -8   3 -13   65.44  170.03
   8  -3  13  -67.44  149.26
  -8   3 -14  208.05  124.04
   8  -3  14  167.89  167.18
  -8   3 -15  238.47  213.85
   8  -3  15  319.58  142.93
  -8   4   0  217.56   82.78
   8   4   0  172.69   83.65
   8   4   0  235.63   83.52
   8  -4   0  244.14   81.74
  -8  -4   0  241.20   82.77
  -8   4  -1   11.15   58.89
  -8  -4  -1   59.56   56.52
   8   4   1   67.74   80.36
   8   4   1   23.01   58.94
   8  -4   1   11.46   80.84
  -8  -4  -2 1191.77   99.96
  -8   4  -2 1181.87   73.18
   8   4   2 1316.62   96.48
   8   4   2 1296.77   96.73
   8  -4   2 1331.16   72.71
  -8   4  -3  993.89   82.32
   8   4   3 1082.25  114.54
   8   4   3 1077.59  114.10
   8  -4   3 1064.32  110.28
  -8  -4  -3 1153.28  119.24
   8   4   4 1845.70  126.55
  -8   4  -4 1921.87  119.22
   8  -4   4 2258.64  116.81
   8   4   4 2126.04  127.02
  -8   4  -5  594.52   78.32
   8   4   5  589.35  113.19
   8  -4   5  516.17   78.11
   8   4   5  649.55  111.80
  -8   4  -6  130.53   75.01
   8   4   6   94.50  106.44
   8  -4   6   43.88  102.41
   8   4   6   49.01  106.17
  -8   4  -7 1470.76   86.93
   8   4   7 1330.92  127.97
   8  -4   7 1539.59  115.64
   8   4   7 1649.41  150.97
  -8   4  -8 1225.85  119.33
   8   4   8 1210.76  152.83
   8  -4   8 1217.20   88.86
   8   4   8 1256.79  129.28
   8   4   9  250.57  163.54
   8   4   9  251.25  163.79
  -8   4  -9  181.07   99.06
   8  -4   9  239.69  129.92
  -8   4 -10    3.31  137.87
   8   4  10   53.14  190.84
   8  -4  10   66.15   94.40
   8   4  10   68.66  184.52
  -8   4 -11  -56.99  139.86
   8  -4  11  -69.31   98.22
  -8   4 -12  506.52  124.15
   8  -4  12  760.65  166.52
  -8   4 -13  333.78  178.02
   8  -4  13  548.87  170.03
   8  -4  14  160.76  143.97
   8   5   0  739.91  114.36
  -8  -5   0  676.95  113.21
  -8   5   0  728.18  110.59
   8  -5   0  738.96  110.66
  -8  -5  -1  822.08   86.30
   8   5   1  925.62  116.42
  -8   5  -1  955.22  108.02
   8  -5   1  844.74   83.94
   8   5   2  410.13  113.81
  -8   5  -2  636.19  106.94
   8   5   2  560.89  111.25
  -8  -5  -2  475.54  111.61
   8  -5   2  457.99   80.76
   8   5   3  -38.26  107.26
  -8   5  -3   -9.72   73.40
  -8  -5  -3   29.54  106.59
   8   5   3   65.63  106.44
   8  -5   3   51.67   74.49
   8   5   4  234.11  109.08
  -8   5  -4  302.72  108.80
  -8  -5  -4  322.49  113.42
   8   5   4  231.62  109.63
   8  -5   4  289.80   75.84
  -8   5  -5  514.48  122.40
   8   5   5  459.45  114.39
   8   5   5  457.33  114.12
   8  -5   5  588.10   79.43
  -8   5  -6  150.17  135.27
   8   5   6  259.49  134.69
   8   5   6  306.53  135.85
   8  -5   6  273.31   93.18
  -8   5  -7  179.97  135.65
   8   5   7  235.60  140.09
   8   5   7  282.40  140.86
   8  -5   7  249.20  134.07
  -8   5  -8   84.53   92.68
   8   5   8   11.62  167.98
   8   5   8  -24.34  163.72
   8  -5   8   30.87  132.51
  -8   5  -9  167.07  140.10
   8   5   9  224.34  173.19
   8   5   9  274.93  204.43
   8  -5   9  291.21  137.49
  -8   5 -10  520.25  122.37
   8  -5  10  424.49  118.58
  -8   5 -11  412.63  125.51
   8  -5  11  523.66  171.52
  -8   5 -12   42.92  148.98
   8  -5  12  -43.80  201.44
  -8   6   0   94.79   91.92
   8   6   0  -36.83  138.34
  -8  -6   0  143.08  130.92
   8  -6   0   48.57  132.55
  -8   6  -1   97.26   93.47
  -8  -6  -1   58.83   97.77
   8   6   1   86.32  135.29
   8  -6   1   50.01   93.91
  -8   6  -2  208.06  132.90
   8   6   2  228.26  136.65
   8  -6   2   94.07  136.95
  -8  -6  -2  208.73  137.30
  -8   6  -3  189.54   94.93
   8   6   3  167.72  136.59
   8   6   3  334.11  135.67
   8  -6   3  263.05   94.45
  -8  -6  -3  262.37  137.45
  -8  -6  -4  160.61  136.85
  -8   6  -4   -8.99  132.88
   8   6   4   81.28  134.43
   8   6   4   56.21  137.59
   8  -6   4   73.29  135.19
  -8   6  -5  -63.71  137.25
   8   6   5   70.59  135.26
   8   6   5    2.32  139.63
   8  -6   5 -153.11  134.93
  -8  -6  -5  -56.10  142.51
  -8   6  -6   34.65  164.37
   8   6   6   38.70  201.05
   8   6   6   -8.35  169.29
   8  -6   6 -298.97  154.74
  -8   6  -7   41.80  119.14
   8   6   7  -36.81  212.18
   8   6   7   71.64  205.24
   8  -6   7   93.12  117.95
  -8   6  -8  271.00  166.90
   8   6   8   68.68  217.09
   8  -6   8  -88.56  121.46
   8   6   8  153.46  210.96
  -8   6  -9  100.74  123.41
   8   6   9  109.47  248.17
   8  -6   9  268.80  119.04
   8   6   9  181.79  281.61
  -8   7   0   86.67  168.40
   8   7   0   22.36  119.75
  -8  -7   0  -15.97  119.73
   8  -7   0   77.26  167.19
  -8   7  -1   58.89  117.13
  -8  -7  -1  -78.93  169.15
   8   7   1  -73.55  120.75
   8  -7   1  -13.65  167.90
  -8  -7  -2   31.39  170.90
  -8   7  -2   73.41  168.65
   8   7   2   23.67  166.64
   8  -7   2  -21.82  170.02
  -8   7  -3   58.70  117.87
   8   7   3   46.17  167.39
   8  -7   3  -77.81  121.65
   8   7   3   -6.21  172.54
  -8  -7  -3   50.22  173.71
  -8   7  -4   -2.96  169.34
  -8  -7  -4   38.96  172.43
   8   7   4  -29.37  169.69
   8  -7   4  114.11  171.15
   8   7   4   66.43  173.16
  -8   7  -5  258.87  196.47
   8   7   5  -10.13  242.04
   8  -7   5   62.72  188.87
   8   7   5   66.28  201.97
  -8  -7  -5   15.52  208.59
   9   0   0   21.27   77.55
  -9   0   0   17.71   54.57
   9   0   0  -50.52   78.90
   9   0   1  -21.81   80.14
   9   0   1   13.22   56.91
  -9   0  -1  -23.95   79.69
   9   0   2  -40.96   79.60
  -9   0  -2  -20.42   56.00
   9   0   2   17.95   56.90
   9   0   3  -48.44   80.81
  -9   0  -3   10.25   55.75
   9   0   3   14.12   79.49
   9   0   4   11.97   77.66
  -9   0  -4  -21.91   81.11
   9   0   5   26.94   78.44
  -9   0  -5    1.64   58.68
   9   0   6   36.50   55.42
  -9   0  -6   20.29   81.82
  -9   0  -7   10.32   57.42
   9   0   7   15.72   78.73
  -9   0  -8   29.38  105.43
   9   0   8  -31.56  101.40
  -9   0  -9   45.93  106.46
   9   0   9  -10.23  102.43
  -9   0 -10  -46.38  109.22
   9   0  10   30.59  103.39
  -9   0 -11   40.22  110.24
   9   0  11  -28.59  104.85
  -9   0 -12  -32.96  138.12
   9   0  12   34.87  127.06
  -9   0 -13    7.96  140.14
   9   0  13  -64.29  132.23
  -9   0 -14 -105.75  174.20
   9   0  14  -20.77  162.92
  -9   0 -15   96.48  175.44
   9   0  15  -33.45  168.16
   9   1   0  438.52   60.91
   9  -1   0  376.51   83.84
   9   1   0  387.89   83.61
  -9   1   0  397.44   84.28
   9   1   1  209.99   82.19
   9  -1   1  196.78   60.20
   9   1   1  229.64   59.36
  -9   1  -1  205.30   81.97
  -9  -1  -1  245.79   59.42
   9  -1   2  581.20   85.32
   9   1   2  527.00   64.55
  -9   1  -2  596.64   87.63
  -9  -1  -2  556.40   85.68
   9   1   2  607.10   85.20
   9  -1   3 1557.95   78.81
   9   1   3 1640.41   97.01
  -9   1  -3 1606.29   79.53
  -9  -1  -3 1655.22   98.89
   9   1   3 1781.96   99.11
   9  -1   4  262.72   59.15
   9   1   4  252.93   83.79
  -9   1  -4  230.61   61.89
   9   1   4  236.17   82.39
  -9  -1  -4  268.73   81.18
   9  -1   5  -41.11   79.66
   9   1   5   12.69   79.72
   9   1   5   -4.88   81.51
  -9   1  -5   15.29   81.86
  -9  -1  -5    1.90   56.17
   9   1   6   50.46   81.24
  -9   1  -6   -4.05   83.64
  -9  -1  -6   80.35   81.69
   9  -1   6  -27.37   80.77
   9   1   6   78.19   80.96
   9   1   7  279.38   95.81
  -9   1  -7  338.11  106.26
  -9  -1  -7  228.46  108.65
   9   1   7  291.89   96.04
   9  -1   7  282.89   84.35
   9   1   8  523.11  108.23
   9   1   8  486.28  109.44
  -9   1  -8  400.53  110.98
  -9  -1  -8  392.72  112.14
   9  -1   8  488.62   78.07
   9   1   9  353.93  110.29
  -9   1  -9  287.74  113.16
  -9  -1  -9  404.26  108.98
   9  -1   9  415.33   78.57
   9   1   9  362.88  107.62
   9   1  10  -50.06  109.15
  -9   1 -10   20.99  109.54
  -9  -1 -10   15.86  107.40
   9  -1  10    8.81  103.99
   9   1  10   34.19  102.07
  -9   1 -11  166.91  135.65
  -9  -1 -11  125.03  135.90
   9   1  11   94.58  134.20
   9  -1  11  170.29  126.76
   9   1  11  142.93  125.48
  -9   1 -12  115.78  139.37
  -9  -1 -12  123.96  138.07
   9   1  12   13.38  139.26
   9  -1  12   52.23  132.08
   9   1  12   86.75  131.17
   9   1  13  440.87  149.89
  -9   1 -13  527.22  147.60
  -9  -1 -13  432.91  149.94
   9  -1  13  497.64  138.73
   9   1  13  606.03  168.26
   9   1  14  224.66  175.25
  -9   1 -14  184.43  176.25
  -9  -1 -14  156.51  175.14
   9  -1  14  282.42  165.34
   9   1  14  241.91  165.97
  -9   1 -15    8.08  178.44
   9   1  15   41.35  170.46
   9   1  15   -2.97  214.31
   9  -1  15   18.99  168.35
  -9  -1 -15   44.45  216.62
   9  -2   0 1841.70   79.84
  -9   2   0 2008.31   99.82
   9   2   0 1803.80   99.99
   9   2   0 2031.49   82.79
   9  -2   1  959.74   70.85
  -9   2  -1  943.26   69.59
   9   2   1 1036.20   93.24
   9   2   1 1077.29   90.47
   9  -2   2  257.46   61.01
  -9   2  -2  256.21   84.24
   9   2   2  301.15   82.92
   9   2   2  365.98   80.42
   9  -2   3   89.26   55.64
  -9   2  -3  171.86   80.56
   9   2   3   58.79   81.71
   9   2   3   88.46   55.82
   9   2   4  209.72   84.65
  -9   2  -4  231.22   83.40
   9   2   4  232.19   82.36
   9  -2   4  184.32   83.31
   9   2   5  968.59   94.98
  -9   2  -5  891.42   71.18
   9   2   5 1066.86   93.56
   9  -2   5  935.65   92.83
   9   2   6 1854.29   97.60
  -9   2  -6 2078.57  121.27
   9   2   6 2153.65  126.12
   9  -2   6 1971.57   83.54
   9   2   7  697.73  113.04
  -9   2  -7  646.50  111.02
   9   2   7  698.89  109.46
   9  -2   7  628.77  111.20
   9   2   8   -5.04  104.65
  -9   2  -8  -81.69  108.23
   9   2   8  -25.87  104.31
   9  -2   8  -11.03   74.10
  -9   2  -9  170.49  111.69
   9   2   9  190.70  108.69
   9  -2   9  185.62  105.90
   9   2   9  207.66  108.74
  -9   2 -10 1212.39  122.30
   9   2  10 1048.83  122.61
   9  -2  10 1396.10  114.28
   9   2  10 1096.84  122.43
  -9   2 -11  701.62  104.04
   9   2  11  725.11  143.03
   9  -2  11  744.56  137.07
   9   2  11  772.96  140.90
  -9   2 -12   56.58  143.15
   9   2  12  232.06  167.94
   9  -2  12  219.28  135.59
   9   2  12  193.74  162.34
  -9   2 -13   12.15  170.20
   9   2  13  101.51  202.37
   9  -2  13  -83.66  117.38
   9   2  13    5.65  159.60
  -9   2 -14   65.81  126.52
   9   2  14  149.47  211.66
   9  -2  14   79.38  166.33
   9   2  14  118.13  211.48
  -9   2 -15  624.46  216.01
   9   2  15  757.24  309.93
   9  -2  15  761.30  202.96
   9   2  15  585.49  258.57
   9  -3   0   66.85   81.90
  -9  -3   0   82.21   82.26
  -9   3   0   63.15   82.98
   9   3   0  131.30   79.06
   9   3   0   72.46   80.71
  -9   3  -1   -2.30   58.59
   9   3   1   -4.44   56.12
   9   3   1  -34.03   82.43
  -9  -3  -1   -6.06   57.85
   9  -3   1    7.60   81.98
  -9   3  -2  870.27   68.13
   9   3   2  915.40   70.95
   9   3   2  750.56   90.95
   9  -3   2  803.14   68.66
  -9   3  -3  822.18   68.32
   9   3   3  908.02   69.72
   9   3   3  711.44   71.53
   9  -3   3  881.78   88.55
  -9   3  -4  309.61  105.01
   9   3   4  318.39  103.20
   9   3   4  298.54  107.31
   9  -3   4  302.62  104.08
   9   3   5  228.46  102.98
  -9   3  -5  203.45   76.32
   9   3   5  223.00  105.28
   9  -3   5  237.56  104.03
  -9   3  -6   -0.19  107.56
   9   3   6  100.82  101.39
   9   3   6   87.58  104.61
   9  -3   6   55.74   74.29
   9   3   7  906.60  120.33
  -9   3  -7 1070.21  114.18
   9   3   7  969.25  115.09
   9  -3   7 1029.22   84.19
   9   3   8 1360.47  127.07
  -9   3  -8 1419.21  119.87
   9   3   8 1503.45  124.55
   9  -3   8 1393.58   91.74
   9   3   9  339.92  163.56
  -9   3  -9  202.76   97.90
   9   3   9  275.76  131.35
   9  -3   9  153.42   94.28
  -9   3 -10  109.26  136.32
   9   3  10  -10.08  159.91
   9  -3  10   17.31  128.89
   9   3  10  -13.30  130.63
  -9   3 -11   78.67  139.47
   9   3  11  124.33  164.32
   9  -3  11  -54.32  134.90
   9   3  11   69.33  160.28
  -9   3 -12  280.51  172.72
   9   3  12  294.13  205.45
   9  -3  12  349.69  165.26
   9   3  12  345.54  233.77
  -9   3 -13  538.96  176.85
   9   3  13  566.33  286.62
   9  -3  13  698.41  168.12
   9   3  13  468.78  248.97
  -9   3 -14  149.50  215.02
   9  -3  14  183.72  190.60
  -9   4   0  101.78   76.06
  -9  -4   0  145.20  106.13
   9   4   0  222.21  103.42
   9   4   0  259.55   73.77
   9  -4   0  153.83   74.76
  -9   4  -1  140.16   73.06
   9   4   1   65.10  103.92
  -9  -4  -1   81.96  105.09
   9   4   1   69.79  102.77
   9  -4   1   71.01   75.16
  -9   4  -2  148.85   75.01
   9   4   2  109.45   75.37
   9   4   2   90.37  102.81
   9  -4   2  156.04   71.69
  -9  -4  -2  152.30  105.51
  -9   4  -3   53.60  103.98
   9   4   3  104.56  104.45
   9   4   3  109.05  103.55
   9  -4   3   25.12  106.79
  -9   4  -4 -113.15  107.72
   9   4   4   -9.09  104.92
   9   4   4   -8.47  103.34
   9  -4   4  -17.31   73.33
  -9   4  -5  591.97  109.73
   9   4   5  599.08  113.66
   9   4   5  646.68  112.12
   9  -4   5  594.23  109.13
  -9   4  -6  406.26  108.64
   9   4   6  183.09  112.72
   9  -4   6  279.30   77.06
   9   4   6  240.22  109.96
  -9   4  -7  242.32  132.95
   9   4   7   79.42  134.65
   9  -4   7  110.16  125.77
   9   4   7  110.51  132.48
   9   4   8  -25.29  167.50
  -9   4  -8  -27.39  134.84
   9  -4   8  147.73   89.80
   9   4   8   56.55  130.32
   9   4   9   65.72  163.50
  -9   4  -9  102.24   96.09
   9  -4   9 -143.40  133.33
   9   4   9   27.93  163.68
  -9   4 -10  104.40  140.12
   9  -4  10   76.21   94.03
   9   4  10    5.04  163.83
   9   4  10  -39.85  169.13
   9   4  11    4.53  272.78
  -9   4 -11 -109.54  173.23
   9  -4  11  131.37  113.89
   9   4  11    2.58  230.83
  -9   4 -12  113.95  175.68
   9  -4  12 -128.02  170.71
   9   5   0  -24.64  107.91
  -9   5   0  -48.02  105.50
   9   5   0   22.28   74.44
  -9  -5   0   27.82  105.77
   9  -5   0  -14.29  106.27
   9   5   1   41.06  108.00
  -9   5  -1   24.50  107.50
  -9  -5  -1   48.75  107.94
   9   5   1   74.14   74.44
   9  -5   1   73.15   76.77
   9   5   2  200.53  111.28
  -9  -5  -2  231.72  111.00
  -9   5  -2  186.36  109.10
   9   5   2  186.32  111.70
   9  -5   2  269.18   75.84
   9   5   3  347.03  133.42
  -9  -5  -3  334.35  136.14
  -9   5  -3  246.29   94.18
   9   5   3  213.09  134.73
   9  -5   3  321.13   93.40
   9   5   4   45.09  134.10
  -9   5  -4   29.73  132.94
   9   5   4   98.09  133.54
  -9  -5  -4   39.43  136.10
   9  -5   4    1.09   95.66
   9   5   5   97.36  132.95
  -9   5  -5  119.06  134.57
   9   5   5  119.72  136.62
   9  -5   5  138.47   95.30
   9   5   6  -10.91  134.56
  -9   5  -6   12.66  134.90
   9   5   6   46.23  135.76
   9  -5   6   -1.29   93.10
   9   5   7  104.76  136.30
  -9   5  -7   40.78  137.00
   9   5   7  113.29  169.97
   9  -5   7  135.47  132.34
  -9   5  -8   97.02  119.81
   9   5   8  126.50  168.47
   9   5   8  125.89  170.20
   9  -5   8  151.65  150.28
   9   5   9   56.24  206.63
  -9   5  -9  -72.39  172.77
   9   5   9  -23.76  242.28
   9  -5   9  -68.01  116.92
  -9   5 -10   45.79  122.70
   9   5  10   50.19  280.20
   9  -5  10  -56.78  119.33
   9   5  10   23.76  265.95
  -9   5 -11    5.28  151.89
   9  -5  11   70.55  199.94
  -9  -6   0  487.96  141.11
   9   6   0  484.19  142.18
  -9   6   0  361.85  139.31
   9  -6   0  508.27  139.84
   9   6   1  291.65  140.16
  -9   6  -1  211.65  100.22
   9   6   1  259.62  138.93
   9  -6   1  314.64   98.07
  -9  -6  -1  308.27  139.32
  -9   6  -2  228.29  135.87
   9   6   2  124.62  141.92
  -9  -6  -2  167.71  139.75
   9   6   2   85.49  100.40
   9  -6   2  214.16  136.84
  -9   6  -3  122.42  134.52
   9   6   3   28.40  138.01
   9   6   3    3.18  139.86
   9  -6   3 -109.49   99.41
  -9  -6  -3   30.17  139.59
  -9   6  -4   32.72  165.91
   9   6   4  102.97  166.42
   9   6   4  115.87  166.52
   9  -6   4   96.20  116.59
  -9  -6  -4    7.63  173.33
  -9   6  -5  761.49  170.65
   9   6   5  733.13  174.71
   9   6   5  676.69  177.27
   9  -6   5 1156.99  168.47
  -9   6  -6   44.01  170.64
   9   6   6  385.13  171.20
   9   6   6  233.42  177.86
   9  -6   6  276.93  170.11
  -9   6  -7  -11.39  173.12
   9   6   7  -19.06  176.85
   9   6   7  -34.41  213.62
   9  -6   7   31.97  171.87
  -9   6  -8 -126.75  145.83
   9   6   8  -31.60  258.25
   9   6   8   31.79  255.06
   9  -6   8  -20.46  144.21
  -9  -7   0   42.23  119.68
  -9   7   0  109.64  172.78
   9   7   0 -145.35  174.12
   9  -7   0  113.87  169.89
  -9   7  -1  129.76  187.22
   9   7   1   58.35  120.74
   9   7   1    4.21  173.31
   9  -7   1  116.57  171.50
  -9  -7  -1  161.60  172.26
  -9   7  -2  306.80  186.85
   9   7   2  317.96  202.42
   9   7   2  241.32  145.93
   9  -7   2  442.93  186.91
  -9  -7  -2  314.42  207.88
  -9  -7  -3  673.29  210.85
   9   7   3  531.65  206.44
   9   7   3  730.66  208.74
   9  -7   3  629.13  147.84
  10   0   0  200.64   83.70
 -10   0   0  128.47   83.84
  10   0   0  208.01   81.78
  10   0   1  816.94   89.80
 -10   0  -1  857.17   87.76
  10   0   1  866.74   69.83
  10   0   2  775.64   89.25
  10   0   2  835.35   91.52
 -10   0  -2  796.24   89.62
  10   0   3 1276.06   76.46
 -10   0  -3 1397.19   97.75
  10   0   3 1260.71   76.07
  10   0   4  570.26   65.84
 -10   0  -4  570.83   89.73
  10   0   4  512.64   90.65
  10   0   5   33.11   57.91
 -10   0  -5   43.69   59.74
  10   0   6  379.32  106.98
 -10   0  -6  294.00  108.35
  10   0   7  483.36  106.26
 -10   0  -7  481.42  110.00
 -10   0  -8  361.97  109.06
  10   0   8  297.39  106.95
 -10   0  -9    3.30  111.00
  10   0   9  126.11  104.63
 -10   0 -10  -16.81   95.13
  10   0  10  -13.84  130.15
 -10   0 -11  390.85  140.65
  10   0  11  472.93  134.51
 -10   0 -12  347.10  144.52
  10   0  12  367.97  138.08
 -10   0 -13  590.32  179.62
  10   0  13  611.61  168.38
 -10   0 -14  641.86  182.51
  10   0  14  672.54  170.49
  10  -1   0  431.00   64.82
  10   1   0  630.03   85.62
  10   1   0  476.83   63.88
 -10   1   0  431.42   64.34
  10  -1   0   27.52   91.28
  10   1   1  640.04   87.72
  10  -1   1  543.17   65.69
  10   1   1  645.65   86.18
 -10   1  -1  679.57   87.32
  10  -1   2   31.35   80.64
  10   1   2   52.02   57.52
 -10   1  -2   89.83   81.57
 -10  -1  -2   40.31   58.70
  10   1   2   79.61   79.90
  10  -1   3   29.41   57.05
  10   1   3    4.99   57.12
 -10   1  -3   31.53   81.74
 -10  -1  -3   32.26   55.32
  10   1   3   34.23   80.54
  10  -1   4  404.13   84.85
  10   1   4  350.47   86.09
 -10   1  -4  424.20   86.48
 -10  -1  -4  345.53   85.11
  10   1   4  391.04   62.72
  10  -1   5  623.63   81.90
  10   1   5  521.86   80.00
 -10   1  -5  534.86   87.13
  10   1   5  733.77  108.65
 -10  -1  -5  563.26   80.97
  10   1   6  510.64  108.41
  10   1   6  403.32  108.23
 -10   1  -6  446.96  108.05
 -10  -1  -6  429.98  109.55
  10  -1   6  431.00  105.82
  10   1   7  166.58  103.31
  10   1   7  127.01  106.54
 -10   1  -7  214.16  107.72
 -10  -1  -7   85.10  108.54
  10  -1   7  271.81  104.41
  10   1   8   -9.12  106.09
 -10   1  -8   11.88  108.36
 -10  -1  -8    2.44  107.43
  10  -1   8   17.76  104.34
  10   1   8    9.36  105.42
 -10   1  -9  364.31  113.38
 -10  -1  -9  332.70   80.47
  10   1   9  301.27  111.04
  10  -1   9  309.57  110.88
  10   1   9  326.61  110.45
 -10   1 -10  673.15  102.56
 -10  -1 -10  649.37  144.07
  10  -1  10  851.40  133.51
  10   1  10  652.89  137.36
  10   1  10  786.65  136.76
 -10   1 -11  439.57  142.21
 -10  -1 -11  428.83  141.00
  10   1  11  463.87  140.36
  10  -1  11  521.29  136.01
  10   1  11  568.43  134.60
 -10   1 -12   22.79  141.65
 -10  -1 -12   82.19  141.06
  10  -1  12   40.47  136.28
  10   1  12 -109.08  173.27
  10   1  12   52.84  165.14
 -10   1 -13   76.01  172.82
 -10  -1 -13    7.20  172.42
  10  -1  13  -26.19  162.31
  10   1  13    2.47  199.73
  10   1  13   33.77  169.08
 -10   1 -14 -165.41  182.63
 -10  -1 -14  125.09  177.89
  10  -1  14   84.00  120.31
  10   1  14  106.47  205.14
  10   1  14  -95.71  219.81
  10  -2   0   55.96   79.68
 -10   2   0   16.47   82.06
  10   2   0   20.53   57.43
  10   2   0   96.22   77.37
  10  -2   1   84.95   81.64
  10   2   1   74.54   80.58
 -10   2  -1   77.91   82.17
  10   2   1   33.16   56.68
  10  -2   2    2.57   82.08
  10   2   2    9.04   80.46
 -10   2  -2   17.93   58.92
  10   2   2  -42.64   78.41
  10  -2   3   -9.89   80.66
  10   2   3   33.33   82.17
 -10   2  -3  -10.27   83.66
  10   2   3   -9.46   57.00
  10   2   4  -16.46  105.02
 -10   2  -4   -6.40  105.94
  10   2   4   60.40   98.67
  10  -2   4  113.74   99.37
  10   2   5   -4.31  105.79
 -10   2  -5   27.95   74.78
  10   2   5  -23.00  100.63
  10  -2   5  -82.83  103.80
  10   2   6   63.96   73.90
 -10   2  -6   41.79   76.98
  10   2   6   44.16  103.23
  10  -2   6   95.77   73.96
  10   2   7  -45.06  106.12
 -10   2  -7   20.99  107.77
  10   2   7   56.77  100.95
  10  -2   7   13.70   72.56
  10   2   8   70.66  104.15
 -10   2  -8   40.85   77.31
  10   2   8  -28.52  105.36
  10  -2   8  -68.38  106.21
  10   2   9   12.87  130.86
 -10   2  -9  -14.73  135.51
  10   2   9   41.41  131.04
  10  -2   9   19.51   91.27
 -10   2 -10 -147.16  139.58
  10   2  10   -4.49  132.82
  10  -2  10   91.14  128.71
  10   2  10  -43.76  162.99
 -10   2 -11  -16.85  138.95
  10   2  11   -1.40  136.98
  10  -2  11  -19.33   94.17
  10   2  11   24.41  131.17
 -10   2 -12  123.50  170.41
  10   2  12  243.15  205.14
  10  -2  12  258.63  161.25
  10   2  12  119.30  198.56
 -10   2 -13  -35.33  176.46
  10   2  13   38.93  171.39
  10  -2  13   86.92  116.37
  10   2  13   63.87  164.30
  10  -2  14   36.65  200.21
  10   2  14   11.66  245.65
  10   2  14  -64.77  252.47
  10  -3   0   -2.43   72.87
  10   3   0   57.94   69.59
 -10   3   0  -15.61   74.92
 -10  -3   0  -13.60  103.96
  10   3   0   30.55  101.29
  10   3   1  295.87  101.79
 -10   3  -1  348.23  105.53
  10   3   1  314.35  105.58
  10  -3   1  338.65  104.31
  10   3   2   43.11   99.29
 -10   3  -2    0.27  105.19
  10   3   2    9.77  103.35
  10  -3   2  -32.88   73.05
  10   3   3   38.58  100.80
 -10   3  -3   10.41   75.55
  10   3   3   10.76  106.09
  10  -3   3   19.34  105.56
  10   3   4  502.97   79.13
 -10   3  -4  374.05  110.02
  10   3   4  474.32  110.36
  10  -3   4  388.30   79.70
  10   3   5  449.46  107.93
 -10   3  -5  423.31   80.57
  10   3   5  396.63  110.51
  10  -3   5  433.49   79.72
  10   3   6  272.85  105.41
  10   3   6  255.92  110.88
 -10   3  -6  273.59   80.32
  10  -3   6  259.60  108.11
  10   3   7  164.66  109.90
  10   3   7  155.58  107.24
 -10   3  -7  179.07   76.19
  10  -3   7   96.87  108.32
  10   3   8   53.28  133.71
  10   3   8   98.22  130.24
 -10   3  -8  114.41  134.37
  10  -3   8    6.35  130.28
  10   3   9  448.60  171.36
  10   3   9  576.73  166.84
 -10   3  -9  419.43  141.35
  10  -3   9  376.35  137.06
 -10   3 -10  384.31  100.19
  10   3  10  342.60  169.76
  10  -3  10  224.35  137.06
  10   3  10  329.99  167.63
 -10   3 -11 -125.66  172.16
  10   3  11   45.71  203.28
  10  -3  11  -54.29  163.75
  10   3  11   94.26  195.88
 -10   3 -12  136.03  174.31
  10   3  12    2.62  208.04
  10  -3  12  213.10  164.20
  10   3  12   30.39  164.63
 -10   3 -13  151.35  208.49
  10   3  13   63.07  247.53
  10  -3  13  181.71  198.58
  10   3  13  -30.89  250.13
 -10   4   0   54.03  105.32
 -10  -4   0   73.87  106.60
  10   4   0   36.51   75.20
  10   4   0  -44.51  104.05
  10  -4   0  -76.84  107.18
 -10   4  -1  401.95  110.48
 -10  -4  -1  328.91  112.02
  10   4   1  336.21   79.88
  10   4   1  364.36  109.06
  10  -4   1  404.74  108.78
 -10   4  -2 1118.18   87.43
  10   4   2 1175.74  117.81
  10   4   2 1302.16  116.91
  10  -4   2 1179.33   89.55
 -10   4  -3 1522.69  119.58
  10   4   3 1398.14  123.28
  10   4   3 1542.66  122.40
  10  -4   3 1413.55   92.81
 -10   4  -4   81.99   76.69
  10   4   4  138.09  109.91
  10   4   4  139.64  106.28
  10  -4   4  171.31  106.41
 -10   4  -5  -75.60  132.43
  10   4   5  -75.55  135.58
  10   4   5   56.28  126.90
  10  -4   5  -35.46   93.12
 -10   4  -6  -20.43  135.62
  10   4   6   20.33  137.43
  10   4   6   64.97  130.65
  10  -4   6  126.65  132.00
 -10   4  -7   37.55  138.25
  10   4   7  156.32  136.38
  10   4   7  110.62  164.64
  10  -4   7   53.28  134.20
  10   4   8  448.12  177.38
 -10   4  -8  405.66  102.38
  10  -4   8  457.50  135.83
  10   4   8  413.55  141.90
  10   4   9  288.31  204.70
 -10   4  -9  227.62  168.75
  10  -4   9  199.16  118.50
  10   4   9  181.33  167.05
  10   4  10   88.42  161.95
 -10   4 -10   80.64  119.77
  10  -4  10  -51.43  165.49
  10   4  10  -36.25  207.62
 -10   4 -11  -64.07  178.55
  10  -4  11  114.85  121.18
  10   4  11  104.71  239.92
  10   4  11  180.94  247.05
 -10  -5   0  580.05  137.09
 -10   5   0  430.91   99.38
  10   5   0  454.15   97.99
  10  -5   0  573.63   99.36
  10   5   0  426.39   98.86
 -10   5  -1  505.66   94.07
  10   5   1  442.51  136.27
 -10  -5  -1  416.61  135.97
  10  -5   1  527.87  136.25
  10   5   1  371.95  102.69
 -10   5  -2  315.77  133.38
  10   5   2  224.10   97.02
  10  -5   2  333.71  134.87
 -10  -5  -2  276.06  142.18
  10   5   2  319.52   95.28
 -10   5  -3  139.27   95.75
  10   5   3  119.62  135.92
 -10  -5  -3  -28.83   99.84
  10  -5   3   98.39  134.95
  10   5   3  155.08  134.08
 -10   5  -4  197.83  136.74
  10   5   4  275.59  138.41
  10  -5   4  402.56  138.47
  10   5   4  357.77  136.63
 -10   5  -5  397.68  140.22
  10   5   5  460.28  143.68
  10  -5   5  695.60  136.70
  10   5   5  483.93  141.45
  10   5   6  467.20  170.09
 -10   5  -6  610.43  168.83
  10   5   6  412.48  161.62
  10  -5   6  636.49  151.71
  10   5   7   26.85  169.50
 -10   5  -7   13.24  169.93
  10   5   7  209.14  209.38
  10  -5   7  176.40  165.50
  10   5   8   -1.98  210.21
 -10   5  -8 -112.14  122.36
  10   5   8   12.54  175.96
  10  -5   8   77.28  117.28
  10   5   9  249.99  219.71
  10   5   9  288.91  221.28
 -10   5  -9  618.16  191.30
  10  -5   9  501.59  172.84
  10   6   0  140.71  163.52
 -10   6   0  112.38  164.09
  10   6   0  -40.39  118.56
 -10  -6   0    3.62  167.99
  10  -6   0   18.95  116.78
  10   6   1   19.36  167.90
 -10  -6  -1   23.81  169.30
 -10   6  -1  -27.88  166.38
  10   6   1  -83.09  167.80
  10  -6   1 -145.75  168.64
  10   6   2  138.73  167.54
 -10   6  -2   70.01  118.79
  10   6   2  115.76  169.20
 -10  -6  -2    9.81  171.33
  10  -6   2  164.64  119.13
  10   6   3   24.30  170.97
 -10   6  -3  -61.76  167.47
  10   6   3  -48.89  171.72
 -10  -6  -3   93.75  120.77
  10  -6   3  217.90  165.75
  10   6   4   48.92  172.42
 -10   6  -4   38.89  168.48
  10   6   4   -7.71  173.33
  10  -6   4   57.40  168.57
 -10   6  -5    4.83  120.77
  10   6   5   58.30  172.64
  10   6   5   -1.36  177.18
  10  -6   5 -157.58  124.53
 -10   6  -6  132.45  143.50
  10   6   6  107.57  204.25
  10   6   6   51.48  209.71
  10  -6   6 -179.75  148.36
  11   0   0   14.47   57.08
  11   0   0  -13.25   58.01
 -11   0   0  -53.76   81.59
  11   0   1  -17.00   59.18
  11   0   1   31.85   56.13
 -11   0  -1   -8.10   81.07
  11   0   2  -11.92   83.17
 -11   0  -2    7.16  104.11
  11   0   2   64.50   72.44
  11   0   3  -20.87   72.13
 -11   0  -3  -69.85  104.45
  11   0   3   68.44  103.53
  11   0   4  -93.94  105.90
  11   0   4  -21.83  102.63
 -11   0  -4   41.96   71.63
  11   0   5  -27.17  103.92
 -11   0  -5   81.54  104.14
  11   0   5  -55.14  107.29
  11   0   6   56.39  104.89
 -11   0  -6  -36.92  108.42
  11   0   6   28.44  105.55
  11   0   7  -17.54  103.73
 -11   0  -7   58.55  107.43
  11   0   7   12.65  107.24
 -11   0  -8  -80.33  120.69
  11   0   8   83.58  104.11
 -11   0  -9  -68.12   95.38
  11   0   9  -30.22  130.73
 -11   0 -10   58.62  134.92
  11   0  10   24.90  132.62
 -11   0 -11 -181.82  159.13
  11   0  11  -33.04  136.27
 -11   0 -12  -71.51  173.15
  11   0  12  -59.31  165.55
 -11   0 -13  165.94  174.63
  11   0  13   23.78  117.28
  11  -1   0   52.87   56.82
  11   1   0   -1.67   81.61
  11   1   0  103.07   81.22
 -11   1   0   25.76   84.13
  11  -1   0    9.21   59.37
  11  -1   1  -25.87   75.40
  11  -1   1  110.58   59.96
  11   1   1  100.52   93.29
  11   1   1  126.80   84.14
 -11   1  -1   90.53   74.84
  11   1   2 1233.29  113.70
  11  -1   2 1215.18  114.00
  11   1   2 1125.17   84.97
 -11   1  -2 1086.25   85.37
 -11  -1  -2 1157.97   86.00
  11  -1   3  336.15   78.40
  11   1   3  403.70  108.48
 -11   1  -3  392.42  109.92
 -11  -1  -3  500.13  107.91
  11   1   3  479.93  106.67
  11  -1   4  516.56  105.68
  11   1   4  463.58  108.87
 -11   1  -4  513.46   78.94
 -11  -1  -4  489.21   79.64
  11   1   4  427.04  110.03
  11  -1   5  135.32  103.26
  11   1   5  114.43  104.07
 -11   1  -5   98.90  107.66
 -11  -1  -5  178.49  104.72
  11   1   5  194.01  101.85
  11   1   6  295.06   77.45
 -11   1  -6  294.65  111.70
  11   1   6  298.46  109.03
 -11  -1  -6  328.04  109.32
  11  -1   6  292.66  107.66
  11   1   7  227.12  108.39
 -11   1  -7  204.30   79.83
  11   1   7  277.10  107.45
 -11  -1  -7  175.75  111.02
  11  -1   7  168.14   78.33
  11   1   8  248.42  126.45
  11   1   8   53.87  134.07
 -11   1  -8  203.74  134.17
 -11  -1  -8   71.19   95.97
  11  -1   8  158.86  130.17
 -11  -1  -9   14.57  135.29
  11   1   9   81.13  132.58
 -11   1  -9   13.15  135.73
  11  -1   9  -39.82  135.36
  11   1   9  130.78  130.02
  11   1  10  -32.60  136.05
 -11   1 -10   44.15   96.00
 -11  -1 -10    7.23  136.56
  11  -1  10   58.11   94.18
  11   1  10    8.86  132.07
  11   1  11   66.97  167.72
 -11   1 -11   70.22  169.67
 -11  -1 -11  215.53  169.38
  11  -1  11  150.60  115.64
  11   1  11  111.49  163.92
  11   1  12  166.76  211.42
 -11   1 -12  364.31  173.57
 -11  -1 -12  117.57  176.95
  11  -1  12  158.39  118.91
  11   1  12  128.47  167.46
  11   1  13  109.16  192.89
 -11   1 -13  303.39  193.45
 -11  -1 -13  178.47  194.92
  11  -1  13  130.78  122.93
  11   1  13  152.29  167.98
  11  -2   0  235.88  107.72
  11   2   0  312.86  106.00
 -11   2   0  241.04  108.19
  11   2   0  416.34  103.84
  11  -2   1 1075.44  109.76
  11   2   1 1090.53  112.06
 -11   2  -1 1045.54  114.50
  11   2   1 1203.43   86.00
  11  -2   2  125.16   77.30
  11   2   2  121.64   77.00
 -11   2  -2  151.70  109.21
  11   2   2  124.38  105.31
  11  -2   3   89.96   73.75
  11   2   3  111.00  105.70
 -11   2  -3   70.39  106.72
  11   2   3   35.81  103.27
  11   2   4  945.07  117.98
 -11   2  -4  933.70  115.50
  11   2   4 1135.08  112.91
  11  -2   4 1101.13   83.95
  11   2   5 1092.99  116.92
 -11   2  -5 1095.28   88.05
  11   2   5 1265.41  115.94
  11  -2   5 1207.63   87.34
  11   2   6 1023.45  116.98
 -11   2  -6  929.36  119.35
  11   2   6 1079.26  115.44
  11  -2   6 1075.68   85.24
  11   2   7   76.30  133.36
 -11   2  -7   51.57  135.27
  11   2   7  115.21  129.86
  11  -2   7  137.58   92.18
  11   2   8  309.61  134.89
 -11   2  -8  396.28   99.24
  11   2   8  413.12  133.03
  11  -2   8  313.58  133.28
  11   2   9  870.41  142.60
 -11   2  -9  954.03  144.24
  11   2   9  789.77  143.11
  11  -2   9  741.93  139.47
 -11   2 -10  537.86  143.81
  11   2  10  455.59  142.68
  11  -2  10  465.73  100.51
  11   2  10  581.97  139.85
 -11   2 -11  240.72  175.89
  11   2  11  286.02  174.18
  11  -2  11  424.43  166.41
  11   2  11  322.21  168.80
 -11   2 -12  -33.24  177.03
  11   2  12 -116.70  175.52
  11  -2  12  -18.77  118.74
  11   2  12  -71.48  167.57
  11  -3   0  623.07  110.01
  11   3   0  652.76   81.65
 -11   3   0  532.44   83.81
  11   3   0  510.06   82.07
  11  -3   1 1161.88   84.30
  11   3   1 1314.89  112.63
 -11   3  -1 1088.62   86.83
  11   3   1 1183.73  116.92
  11   3   2  891.32  112.64
 -11   3  -2  928.03  113.09
  11   3   2  797.29  114.66
  11  -3   2  850.93  114.28
  11   3   3  774.60   84.60
 -11   3  -3  809.99  113.84
  11   3   3  713.77  115.39
  11  -3   3  816.35  112.15
  11   3   4   37.80  105.66
  11   3   4   67.93  108.99
 -11   3  -4  -46.39   80.09
  11  -3   4  187.12  104.51
  11   3   5   32.80  117.72
  11   3   5  -21.65  120.04
 -11   3  -5   13.77   92.83
  11  -3   5  -17.66   74.22
  11   3   6  116.76  130.08
  11   3   6  190.20  132.90
 -11   3  -6  160.02   96.70
  11  -3   6   64.39  134.13
  11   3   7  458.14  135.46
  11   3   7  531.08  139.51
 -11   3  -7  465.86  100.68
  11  -3   7  467.53  134.80
  11   3   8  530.88  145.31
  11   3   8  523.67  141.57
 -11   3  -8  671.37  141.99
  11  -3   8  545.49  139.11
  11   3   9  264.20  195.70
  11   3   9  312.32  163.47
 -11   3  -9  277.67  168.88
  11  -3   9  228.90   96.83
  11   3  10   32.45  170.13
 -11   3 -10  239.85  173.32
  11  -3  10   79.53  116.04
  11   3  10  108.46  202.24
  11   3  11  330.74  170.98
 -11   3 -11  247.20  125.67
  11  -3  11   27.38  123.57
  11   3  11  208.80  169.65
  11  -3  12  308.54  143.90
 -11   4   0  387.69   97.35
 -11  -4   0  411.01  126.67
  11   4   0  374.90   81.95
  11   4   0  411.03  123.21
  11  -4   0  523.09   80.30
 -11   4  -1   95.05   94.01
  11   4   1   68.71   95.40
  11   4   1  104.73  126.15
  11  -4   1  197.35   89.94
 -11   4  -2  -95.15  132.48
  11   4   2  -79.28  133.64
  11   4   2   10.82  127.64
  11  -4   2   95.87   93.54
 -11   4  -3  110.72   94.06
  11   4   3   -9.95  136.78
  11   4   3   74.89  129.61
  11  -4   3   15.48   91.97
 -11   4  -4   60.53  136.66
  11   4   4   21.11  136.05
  11   4   4   73.85  129.56
  11  -4   4  -97.11  135.44
 -11   4  -5   -3.82  138.28
  11   4   5  -41.30  136.60
  11   4   5   53.44  132.34
  11  -4   5   80.56  132.50
  11   4   6   94.22  138.15
 -11   4  -6   26.41  137.97
  11   4   6   48.84  132.19
  11  -4   6  157.38   95.98
  11   4   7   75.93  195.98
 -11   4  -7  112.84  166.16
  11   4   7   10.33  149.96
  11  -4   7  -96.28  150.23
  11   4   8  168.72  166.28
 -11   4  -8   53.46  118.95
  11   4   8  -21.05  166.74
  11  -4   8   20.31  116.64
  11   4   9   79.11  171.00
 -11   4  -9  -55.92  176.28
  11  -4   9  183.78  164.71
  11   4   9   65.31  168.77
  11   4  10   90.76  200.62
 -11   4 -10  -43.27  148.87
  11  -4  10  101.54  141.33
  11   4  10  119.19  248.18
 -11   5   0   11.70   95.69
 -11  -5   0  -69.66   99.57
  11   5   0  -57.78  136.76
  11  -5   0  -20.10   95.81
  11   5   0   -2.14  134.66
 -11   5  -1  -11.80  137.21
 -11  -5  -1   -2.61  141.97
  11   5   1  -21.39   99.85
  11  -5   1  111.12  135.20
  11   5   1  -41.86   97.24
 -11   5  -2  118.40   98.37
  11   5   2  151.84  139.12
  11  -5   2   53.16  138.44
  11   5   2  144.12   97.89
 -11   5  -3 -156.33  156.20
  11   5   3   30.50  141.21
  11  -5   3   58.39  153.34
  11   5   3  135.99  150.04
 -11   5  -4  -51.74  166.46
  11   5   4  -94.65  171.60
  11  -5   4 -146.95  166.12
  11   5   4  -16.26  166.04
 -11   5  -5   32.51  119.43
  11   5   5  171.20  170.07
  11  -5   5   54.06  164.71
  11   5   5   -5.59  168.79
 -11   5  -6  -71.93  171.74
  11   5   6   75.38  172.67
  11  -5   6  169.41  167.96
  11   5   6 -143.70  171.89
  11   5   7    7.20  171.88
 -11   5  -7   -1.42  173.66
  11   5   7  -33.73  176.69
  11  -5   7  -73.51  168.91
  11   5   8  -35.93  207.51
  11   5   8   35.26  210.41
  11  -5   8   23.89  201.82
 -11  -6   0  347.53  126.41
  11   6   0  437.12  173.95
 -11   6   0  318.09  173.32
  11   6   0  442.99  173.41
  11  -6   0  441.08  176.17
  11   6   1  267.47  120.38
 -11   6  -1  121.62  122.92
 -11  -6  -1  178.27  177.97
  11   6   1  163.56  176.75
  11  -6   1  216.64  122.05
  11   6   2  -54.41  175.31
 -11   6  -2   -5.07  172.63
 -11  -6  -2  142.91  176.92
  11   6   2   -6.01  176.58
  11  -6   2  241.12  171.13
  11   6   3  137.31  202.54
 -11   6  -3    8.58  143.58
  11   6   3   20.64  192.69
  11  -6   3  -59.21  191.11
  11   6   4  244.22  208.73
  11  -6   4  397.24  147.31
  12   0   0   62.20  106.07
 -12   0   0   62.13   75.94
  12   0   0  117.64  104.27
  12   0   1  421.95  106.34
  12   0   1  397.38  107.84
 -12   0  -1  262.63  108.47
  12   0   2 1521.70  117.23
  12   0   2 1749.84   93.01
 -12   0  -2 1734.91  118.15
  12   0   3  290.31  107.86
  12   0   3  314.45  109.11
 -12   0  -3  274.19   79.03
  12   0   4  110.10   79.59
 -12   0  -4   98.83  109.02
  12   0   4  199.47   75.09
  12   0   5  -39.71  106.57
  12   0   5   15.32   76.80
 -12   0  -5   58.65  105.95
  12   0   6  647.82  125.38
  12   0   6  876.01  138.34
 -12   0  -6  705.17  138.67
  12   0   7 1156.01  138.45
 -12   0  -7 1236.75  144.01
  12   0   7  896.76  107.72
  12   0   8  -65.95   98.18
 -12   0  -8  492.81  142.00
  12   0   8  336.96  138.86
 -12   0  -9  148.12  102.27
  12   0   9  -94.22  139.73
  12   0   9  337.10  133.11
 -12   0 -10   28.28  170.33
  12   0  10 -143.13  165.45
  12   0  10   33.40  168.79
 -12   0 -11  237.15  179.69
  12   0  11  330.49  169.52
  12   0  11  -71.06  172.79
 -12   0 -12  924.07  215.45
  12   0  12  875.07  148.32
  12   0  12 -281.78  212.65
  12  -1   0  306.25   78.68
  12   1   0  339.38  108.53
  12  -1   0  449.86   79.04
  12   1   0  395.45  106.13
 -12   1   0  454.42  107.91
  12  -1   1  372.04  109.67
  12   1   1  512.35  106.74
  12   1   1  361.46  108.49
 -12   1  -1  407.44  110.41
  12  -1   1  335.46   80.69
  12  -1   2  232.79  105.97
  12   1   2  173.43   77.39
  12   1   2  183.41  108.74
 -12   1  -2  269.21   76.86
  12  -1   2 -112.01  109.02
  12   1   3   76.33  107.47
  12  -1   3   45.21  105.50
  12   1   3  138.10  106.20
  12  -1   3  -33.69   75.98
 -12   1  -3  108.30  109.31
 -12  -1  -3   38.27   76.48
  12  -1   4  515.18  111.34
  12   1   4  479.06   82.68
 -12   1  -4  490.45   83.54
 -12  -1  -4  592.49  110.28
  12   1   4  631.23  110.78
  12  -1   5  920.69  113.79
  12   1   5  931.90  113.78
 -12   1  -5  878.40  117.20
 -12  -1  -5  841.31  117.49
  12   1   5  912.05  118.25
  12   1   6  166.36  133.80
 -12   1  -6  206.11  135.45
 -12  -1  -6  103.64  136.97
  12   1   6  273.58  129.95
  12  -1   6  191.48   92.20
  12   1   7   32.36  132.17
 -12   1  -7   51.30  135.20
 -12  -1  -7  -10.75   96.13
  12   1   7   63.92  129.47
  12  -1   7  -58.48  131.42
  12   1   8  -70.05  135.59
 -12   1  -8   10.77  136.74
 -12  -1  -8  -31.46  137.22
  12   1   8    4.35   95.34
  12  -1   8  -20.27   93.87
 -12   1  -9  219.41  143.46
  12   1   9  262.53  140.74
 -12  -1  -9  255.85  141.63
  12  -1   9  385.65  137.72
  12   1   9  225.74  140.75
 -12   1 -10  634.35  173.86
  12   1  10  368.00  173.14
 -12  -1 -10  489.12  171.21
  12  -1  10  446.45  118.91
  12   1  10  477.53  169.71
 -12   1 -11  384.35  175.80
  12   1  11  140.01  172.10
 -12  -1 -11  114.06  177.33
  12  -1  11  104.08  121.99
  12   1  11  369.86  166.24
  12   1  12 -122.23  208.54
 -12  -1 -12   68.12  206.94
  12  -1  12  104.40  198.51
  12   1  12  -43.23  198.71
  12  -2   0   79.58   76.47
  12   2   0   53.64  106.65
 -12   2   0   -4.61   74.97
  12   2   0    6.02  103.64
  12  -2   1  227.44  108.97
  12   2   1  255.25  109.55
 -12   2  -1  225.81  108.71
  12   2   1  387.32  103.80
  12  -2   2 -129.01  109.94
  12   2   2    6.44  108.06
 -12   2  -2  115.18  104.62
  12   2   2   54.32   71.78
  12  -2   3   14.52   73.67
  12   2   3  -45.66   79.67
 -12   2  -3   -9.79   76.93
  12   2   3   -9.34   74.83
  12  -2   4   40.72  106.78
  12   2   4   -8.53  109.58
 -12   2  -4  -90.25  122.46
  12   2   4   27.24   73.51
  12   2   5   -9.69   95.19
 -12   2  -5   32.15  133.85
  12   2   5   -1.47   89.38
  12  -2   5  125.18  127.70
  12   2   6   38.78  133.16
 -12   2  -6 -101.99  138.92
  12   2   6   51.68  130.75
  12  -2   6   73.40  130.59
  12   2   7   32.13   97.97
 -12   2  -7   55.85  139.40
  12   2   7   33.12   94.03
  12  -2   7  -12.22  133.71
  12   2   8   -8.78  138.80
 -12   2  -8  -38.26  141.34
  12   2   8   52.80  134.56
  12  -2   8  111.33  133.84
  12   2   9   92.10  166.88
 -12   2  -9   66.43  121.22
  12   2   9   79.35  164.72
  12  -2   9  189.51  163.62
 -12   2 -10  -38.86  175.46
  12   2  10   47.08  171.06
  12  -2  10   71.88  117.92
  12   2  10   47.22  168.57
 -12   2 -11  -26.89  208.82
  12   2  11  -69.01  205.58
  12  -2  11   11.06  185.39
  12   2  11   95.02  183.99
  12  -3   0  192.78  110.67
  12   3   0  217.83  105.27
  12   3   0  226.97  109.47
 -12   3   0  171.97   78.40
  12  -3   1  319.54  118.49
  12   3   1  277.15  126.26
  12   3   1  185.28  123.42
 -12   3  -1   69.15  135.30
  12   3   2  102.66  124.37
  12   3   2  115.57   93.36
 -12   3  -2   69.04  132.33
  12  -3   2   94.30   91.47
  12   3   3  298.92  130.40
  12   3   3  162.80  137.63
 -12   3  -3  241.57   97.15
  12  -3   3  329.19  131.70
  12   3   4  293.20   93.72
  12   3   4  309.37  136.86
 -12   3  -4  271.25  137.17
  12  -3   4  395.84  135.20
  12   3   5  470.13  137.24
  12   3   5  573.49  139.45
 -12   3  -5  513.15  139.89
  12  -3   5  543.32  138.04
  12   3   6  -42.83  135.66
  12   3   6   45.44  138.77
 -12   3  -6   -5.11  141.02
  12  -3   6  148.60   92.61
  12   3   7   41.50  152.48
  12   3   7  -66.49  162.80
 -12   3  -7   91.17  155.27
  12  -3   7  -67.19  150.11
  12   3   8   87.46  170.11
  12   3   8   28.47  164.25
 -12   3  -8   78.09  118.74
  12  -3   8   41.12  164.43
  12   3   9  177.96  174.53
  12   3   9  283.89  169.79
 -12   3  -9  292.53  176.46
  12  -3   9  250.50  120.01
  12   3  10  349.78  248.16
 -12   3 -10  143.10  150.82
  12  -3  10  296.03  141.46
  12   3  10  314.20  203.82
 -12   4   0  -56.44   94.15
  12   4   0   57.21   95.25
  12   4   0 -107.65  132.78
  12  -4   0 -131.71  136.65
 -12   4  -1  329.21  139.46
  12   4   1  308.85  141.09
  12   4   1  363.56  135.98
  12  -4   1  453.83  138.87
 -12   4  -2  376.62  101.35
  12   4   2  523.44   97.63
  12   4   2  492.71  100.06
  12  -4   2  528.61  139.54
 -12   4  -3  390.54  139.73
  12   4   3  259.77  143.33
  12   4   3  441.18  135.57
  12  -4   3  490.33  136.75
 -12   4  -4   47.69  100.59
  12   4   4   10.72  144.44
  12   4   4  127.48  134.88
  12  -4   4  229.32  136.67
  12   4   5   51.91  168.06
 -12   4  -5  110.47  120.53
  12   4   5   91.67  163.69
  12  -4   5  -64.77  118.86
  12   4   6  502.00  175.39
 -12   4  -6  401.16  124.57
  12   4   6  528.25  168.83
  12  -4   6  320.67  121.18
  12   4   7  327.04  176.19
 -12   4  -7  361.58  178.27
  12   4   7  362.94  174.07
  12  -4   7  227.90  172.12
  12   4   8  105.51  178.89
 -12   4  -8  306.49  193.36
  12   4   8  192.87  189.06
  12  -4   8  324.59  119.49
 -12   5   0  552.66  171.87
 -12  -5   0  492.49  175.79
  12   5   0  555.24  173.31
  12   5   0  684.63  168.01
  12  -5   0  569.81  123.73
 -12   5  -1  436.83  168.71
  12   5   1  216.35  121.76
  12  -5   1  304.89  122.06
  12   5   1  283.29  167.75
 -12   5  -2   35.04  122.61
  12   5   2  105.06  172.49
  12  -5   2 -223.82  171.81
  12   5   2  164.43  168.52
 -12   5  -3  147.48  119.40
  12   5   3  -80.94  177.20
  12  -5   3  117.97  170.09
  12   5   3  124.12  169.35
 -12   5  -4  570.32  174.37
  12   5   4  490.51  182.10
  12  -5   4  715.98  174.05
  12   5   4  591.26  176.61
 -12   5  -5  303.46  190.45
  12   5   5  141.94  182.85
  12  -5   5  417.37  187.77
  12   5   5  446.38  190.98
  13   0   0   22.59  106.47
 -13   0   0   79.45  106.98
  13   0   0   57.98  107.01
  13   0   1   -4.94   77.60
 -13   0  -1  -16.30   75.91
  13   0   1    5.25  106.50
  13   0   2   31.68   76.94
  13   0   2    3.02   74.62
 -13   0  -2  116.19  106.41
  13   0   3  -63.17   95.08
  13   0   3  -70.67  132.70
 -13   0  -3   25.85   91.93
  13   0   4  -25.21   94.28
  13   0   4    8.67  132.32
 -13   0  -4   30.36   93.50
  13   0   5   53.78  133.01
  13   0   5   11.77  130.86
 -13   0  -5   43.53   93.18
  13   0   6   24.20   96.08
 -13   0  -6   55.66   94.74
  13   0   6   95.45  133.38
  13   0   7   39.21  134.70
 -13   0  -7  -91.12   99.55
  13   0   7   36.22  136.24
  13   0   8  -79.26  121.44
 -13   0  -8  -90.79  168.26
  13   0   8  -23.79  163.48
  13   0   9   90.67  167.68
 -13   0  -9  -22.80  120.01
  13   0   9   -6.99  116.60
  13   0  10  -18.42  174.06
 -13   0 -10 -100.63  176.66
  13   0  10  -19.26  121.29
  13  -1   0   61.57   78.99
  13   1   0   97.07   76.09
  13   1   0  133.86  107.21
 -13   1   0   -4.04  108.36
  13  -1   0  124.45   76.37
  13  -1   1  153.53  106.55
  13   1   1   90.45  108.58
  13   1   1    8.14   77.20
 -13   1  -1    1.89   78.29
  13  -1   1  -38.95  110.51
  13  -1   2  148.04   79.46
  13  -1   2  208.46   94.90
  13   1   2  246.00  123.12
  13   1   2  137.16  132.28
 -13   1  -2   72.78  135.79
  13  -1   3  257.43   94.52
  13   1   3  276.08  133.35
  13   1   3  326.29   98.22
 -13   1  -3  278.40   99.64
  13  -1   3  -18.98  137.27
  13  -1   4   -1.58   94.95
  13   1   4   46.27  132.71
  13   1   4  -59.83  134.49
 -13   1  -4   15.22  134.32
  13  -1   4   46.45  136.12
  13   1   5   29.92  132.55
  13  -1   5   83.51   92.46
  13   1   5   51.59   93.10
 -13   1  -5   47.19  136.24
 -13  -1  -5  -38.70  134.87
  13  -1   5   25.79  137.01
  13   1   6  178.71  135.03
 -13   1  -6  101.64  138.35
 -13  -1  -6   46.70  138.10
  13   1   6   49.88  136.65
  13  -1   6   26.02   95.55
  13   1   7  260.70  138.41
 -13   1  -7  250.45  141.24
 -13  -1  -7  228.82  102.40
  13   1   7  171.79  141.11
  13  -1   7  104.77  139.49
  13   1   8  132.45  169.55
 -13   1  -8  201.29  122.58
 -13  -1  -8  127.76  173.93
  13   1   8  149.55  170.55
  13  -1   8  131.52  167.32
 -13   1  -9   -1.63  174.33
 -13  -1  -9  109.66  173.50
  13   1   9  -44.66  121.58
  13  -1   9   75.54  116.63
  13   1   9   -5.92  167.26
 -13   1 -10  129.32  207.46
 -13  -1 -10  169.99  205.43
  13   1  10  283.05  188.98
  13  -1  10  283.22  184.25
  13   1  10  119.63  188.00
  13  -2   0 1194.59  144.86
  13   2   0 1352.27  105.00
 -13   2   0 1334.29  142.63
  13   2   0 1448.31  105.66
  13  -2   1   93.08   89.50
  13   2   1  -26.05   95.17
 -13   2  -1   22.26   94.75
  13  -2   1  -19.09   95.19
  13   2   1   44.11  126.88
  13  -2   2   49.48  134.18
  13   2   2  127.52   92.43
 -13   2  -2  116.94  133.78
  13   2   2   93.17  130.04
  13  -2   3  304.20   97.10
  13   2   3  401.71  135.70
 -13   2  -3  365.02   98.69
  13   2   3  471.53  133.33
  13  -2   4  754.59  140.07
  13   2   4  612.81  102.39
 -13   2  -4  996.55  142.78
  13   2   4  872.33  137.12
  13   2   5  658.76  141.52
 -13   2  -5  721.02  145.83
  13   2   5  576.99  101.42
  13  -2   5  706.47  139.63
  13   2   6  223.36  140.21
 -13   2  -6  421.39  154.80
  13   2   6  242.43  137.93
  13  -2   6  279.60  138.07
  13   2   7   24.16  118.00
 -13   2  -7  -88.17  174.04
  13   2   7   23.98  163.29
  13  -2   7 -112.11  118.03
  13   2   8  151.70  171.94
 -13   2  -8  331.22  119.81
  13   2   8  180.30  120.73
  13  -2   8  219.29  118.62
  13   2   9  208.18  176.13
 -13   2  -9  300.89  179.79
  13   2   9  223.07  125.94
  13  -2   9  396.68  171.69
  13  -3   0  -65.88  136.12
  13   3   0    7.97  129.00
  13   3   0    6.42   95.73
 -13   3   0    6.28   95.16
  13  -3   1  418.93  136.66
  13   3   1  372.71  132.85
  13   3   1  346.45  140.41
 -13   3  -1  371.28  138.48
  13   3   2  544.19  131.82
  13   3   2  380.10  141.32
 -13   3  -2  145.59  141.25
  13  -3   2  505.32   96.92
  13   3   3  372.28  135.63
  13   3   3  370.21  140.10
 -13   3  -3  360.44  139.94
  13  -3   3  261.19  102.05
  13   3   4   65.70  147.58
  13   3   4   23.82  139.19
 -13   3  -4   54.78   99.38
  13  -3   4   93.52  136.06
  13   3   5   77.78  161.83
  13   3   5   86.38  167.18
 -13   3  -5  -13.31  118.84
  13  -3   5 -176.65  119.23
  13   3   6  215.77  164.19
  13   3   6   32.22  173.35
 -13   3  -6  113.64  122.42
  13  -3   6  419.12  166.38
  13   3   7  320.68  174.89
  13   3   7  333.28  169.38
 -13   3  -7  312.64  180.11
  13  -3   7  250.38  122.78
  13   3   8  147.75  192.89
  13   3   8  266.72  185.34
 -13   3  -8  210.05  207.29
  13  -3   8  391.41  183.19
 -13   4   0   52.77  119.00
  13   4   0 -119.36  169.58
  13   4   0   11.22  159.16
  13  -4   0  -54.62  115.16
 -13   4  -1  297.68  165.63
  13   4   1  224.12  165.90
  13   4   1  -31.73  116.28
  13  -4   1   30.74  118.95
  13   4   2   32.16  171.14
 -13   4  -2  -36.21  120.15
  13   4   2   57.42  160.86
  13  -4   2   14.20  118.79
  13   4   3  -34.97  170.69
 -13   4  -3   87.27  169.61
  13   4   3  -21.18  163.77
  13  -4   3  126.10  115.87
  13   4   4   49.52  172.53
 -13   4  -4   -1.84  172.83
  13   4   4   -6.19  116.98
  13  -4   4  -52.51  123.04
  13   4   5   47.77  174.57
 -13   4  -5  157.83  174.49
  13   4   5  140.95  166.93
  13  -4   5  199.16  168.70
  13   4   6 -152.87  208.73
 -13   4  -6   84.13  207.75
  13   4   6   38.56  198.84
  13  -4   6  263.01  199.19
 -13   5   0 -178.46  191.73
  13   5   0   61.56  121.64
  13   5   0   43.19  169.25
  13  -5   0 -128.78  177.45
 -13   5  -1  106.62  145.32
  13   5   1  132.37  192.04
  13   5   1  149.30  198.89
  13  -5   1  142.93  189.35
 -13   5  -2  229.48  202.25
  13   5   2  164.52  206.94
  13  -5   2   -1.65  143.51
  13   5   2   -7.59  200.72
  14   0   0  137.74   95.22
 -14   0   0  141.48  135.56
  14   0   0  178.33   96.40
  14   0   1  411.24  140.58
 -14   0  -1  427.58   99.49
  14   0   1  417.00  138.21
  14   0   2  312.77  137.37
 -14   0  -2  341.62  139.36
  14   0   2  344.11  139.65
  14   0   3  498.24   98.94
 -14   0  -3  460.86  141.05
  14   0   3  418.87  104.01
  14   0   4   91.09   98.23
  14   0   4   98.47   98.66
 -14   0  -4  252.08  138.05
  14   0   5  -36.54  165.06
  14   0   5  111.59  117.00
 -14   0  -5   34.52  166.40
  14   0   6  720.59  170.00
  14   0   6  605.82  124.12
 -14   0  -6  569.84  172.17
  14   0   7 1009.22  127.82
  14   0   7  913.90  179.06
 -14   0  -7  931.02  177.63
  14   0   8  279.76  174.84
 -14   0  -8  253.52  194.35
  14   0   8  323.39  173.10
  14  -1   0  543.51   96.77
  14   1   0  468.10   98.29
  14  -1   0  625.00  138.37
 -14   1   0  630.97   99.97
  14   1   0  613.23  137.76
  14  -1   1  158.05  135.38
  14  -1   1   90.27  135.36
  14   1   1  181.96  135.13
  14   1   1  171.70  135.50
 -14   1  -1   33.65  138.17
  14  -1   2  265.34   96.27
  14   1   2  185.61  137.03
  14   1   2  232.37   98.29
 -14   1  -2  131.25  100.69
  14  -1   2  221.90  139.86
  14  -1   3  548.03  140.04
  14   1   3  535.73  139.82
  14   1   3  635.11  101.55
  14  -1   3  599.69  101.38
 -14   1  -3  600.99  142.27
  14  -1   4  407.34  140.68
  14   1   4  297.49  142.05
  14  -1   4  365.72  104.61
  14   1   4  478.49   98.87
 -14   1  -4  526.98  141.79
  14  -1   5  397.83  165.55
  14   1   5  319.65  120.05
  14   1   5  359.15  120.00
 -14   1  -5  300.49  172.13
  14  -1   5  495.89  118.77
  14   1   6  -51.76  171.00
  14   1   6   88.42  168.15
  14  -1   6   80.37  119.89
 -14   1  -6  164.57  169.09
  14  -1   6  218.81  165.81
  14   1   7    0.41  171.11
  14   1   7  132.98  169.24
 -14   1  -7  130.75  173.01
  14  -1   7 -123.93  174.00
  14  -1   7   -1.97  168.87
  14   1   8  368.29  189.18
  14   1   8  452.76  204.37
  14  -1   8   49.75  143.99
 -14   1  -8   -7.37  209.02
 -14  -1  -8  211.97  192.07
  14  -1   8  494.20  184.19
  14  -2   0  101.26  136.88
  14  -2   0   34.52  137.26
  14   2   0  116.04  137.06
 -14   2   0  -34.68  137.39
  14   2   0   57.66  132.94
  14  -2   1   37.95  136.15
  14  -2   1  -20.77   98.26
  14   2   1 -106.60  139.68
 -14   2  -1  147.39  137.07
  14   2   1   20.62  131.36
  14  -2   2  276.70   98.42
  14  -2   2  -17.72   99.94
  14   2   2  164.22  140.16
 -14   2  -2  172.34  140.87
  14   2   2  367.20  135.19
  14  -2   3   97.76  149.81
  14   2   3  204.80  152.58
 -14   2  -3   29.47  118.10
  14   2   3   71.71  162.12
  14   2   4   31.37  118.29
 -14   2  -4  -95.41  169.67
  14   2   4   -0.30  114.94
  14  -2   4  -44.96  116.85
  14   2   5   74.35  169.50
 -14   2  -5 -167.78  173.35
  14   2   5   31.04  165.48
  14  -2   5  249.97  165.45
  14   2   6   22.48  170.24
 -14   2  -6  -52.34  123.62
  14   2   6  209.97  166.90
  14  -2   6  123.74  167.13
  14   2   7 -148.05  191.48
 -14   2  -7  244.43  142.51
  14   2   7   19.86  184.50
  14  -2   7   -8.45  120.05
  14  -3   0  251.56  117.93
  14   3   0  127.58  163.62
  14   3   0  207.11  120.31
 -14   3   0  160.32  167.47
  14  -3   1   21.08  117.57
  14   3   1  188.68  162.08
  14   3   1   -3.01  170.77
 -14   3  -1  136.85  118.17
  14   3   2   96.15  161.18
  14   3   2  -27.95  173.81
 -14   3  -2    3.04  170.29
  14  -3   2  -88.20  119.50
  14   3   3  112.05  118.18
  14   3   3   35.94  171.22
 -14   3  -3  173.54  172.37
  14  -3   3  183.25  117.89
  14   3   4  154.20  165.41
  14   3   4  147.84  173.37
 -14   3  -4  136.49  172.96
  14  -3   4   64.69  168.80
  14   3   5  117.40  171.26
  14   3   5  154.88  177.04
 -14   3  -5  400.84  191.37
  14  -3   5  248.54  121.26
  14   3   6   -7.29  208.77
  14  -3   6 -127.36  203.58
  14   4   0   55.79  123.91
 -14   4   0 -246.83  125.02
  14   4   0  -43.51  117.87
  14  -4   0   41.44  120.40
  14   4   1  172.17  178.22
 -14   4  -1  437.65  174.31
  14   4   1  249.30  169.95
  14  -4   1  211.04  126.63
  14   4   2  493.32  196.56
 -14   4  -2  629.20  149.14
  14   4   2  642.21  141.46
  14  -4   2  348.42  130.65
  14   4   3   87.28  213.83
 -14   4  -3  300.18  148.66
  14   4   3  352.50  201.14
  14  -4   3  315.90  144.74
  15   0   0  166.26  164.25
  15   0   0   37.99  116.46
  15   0   1   -1.01  166.15
  15   0   1   58.14  118.74
 -15   0  -1  -70.74  117.87
  15   0   2 -235.27  170.97
 -15   0  -2   76.35  167.28
  15   0   2   63.41  170.42
  15   0   3    0.19  167.40
 -15   0  -3 -155.55  171.82
  15   0   3  -12.74  121.02
  15   0   4  -72.57  169.73
 -15   0  -4  -83.48  171.41
  15   0   4   63.13  119.66
  15   0   5   41.32  169.04
 -15   0  -5   73.35  173.61
  15   0   5   90.74  169.13
  15   0   6  -27.02  200.91
  15   0   6  126.98  200.54
 -15   0  -6   -0.70  142.18
  15  -1   0  164.91  166.03
  15   1   0   35.98  168.79
  15  -1   0  181.36  168.25
 -15   1   0   27.45  119.97
  15   1   0  115.79  115.20
  15  -1   1  200.77  169.35
  15   1   1  195.94  121.47
  15  -1   1  218.21  122.42
  15   1   1  327.97  166.97
 -15   1  -1  578.01  166.68
  15  -1   2   84.39  119.79
  15  -1   2  168.83  169.06
  15   1   2    6.76  172.42
  15   1   2  197.49  166.22
 -15   1  -2   17.85  171.03
  15  -1   3   55.28  171.82
  15  -1   3  200.26  166.64
  15   1   3  182.04  166.73
  15   1   3    5.47  169.67
 -15   1  -3   53.62  119.95
  15  -1   4   90.09  170.86
  15   1   4 -216.80  171.90
  15   1   4  -11.51  170.10
 -15   1  -4   42.09  121.50
  15  -1   4  124.35  172.92
  15  -1   5  -27.79  122.83
  15   1   5  193.51  170.60
  15   1   5  -48.47  124.62
 -15   1  -5   85.18  124.64
  15  -1   5  251.28  187.48
  15   1   6  327.95  144.57
  15  -1   6  381.61  141.82
  15   2   0 1166.18  169.44
  15  -2   0  914.06  173.39
  15   2   0  727.33  177.49
 -15   2   0 1040.65  177.01
  15  -2   0  978.80  127.28
  15  -2   1   -4.73  171.41
  15   2   1  154.59  121.56
  15  -2   1  272.31  172.59
 -15   2  -1   22.75  172.39
  15   2   1  -41.26  168.30
  15  -2   2  292.10  167.85
  15  -2   2  139.55  172.62
  15   2   2  278.25  170.73
 -15   2  -2   55.66  123.01
  15   2   2   82.97  166.88
  15  -2   3  443.19  122.48
  15   2   3  470.58  172.64
  15  -2   3   12.31  123.92
 -15   2  -3  327.07  176.98
  15   2   3  454.10  170.85
  15   2   4  299.12  126.96
 -15   2  -4  603.44  191.26
  15   2   4  359.01  145.47
  15  -2   4  -41.95  191.57
  15  -2   4  615.23  187.50
  15  -2   5  511.77  145.51
  15  -3   0 -106.73  177.92
  15  -3   0  -13.76  123.05
  15   3   0  174.59  169.37
  15   3   0  241.90  124.01
 -15   3   0  232.70  190.79
  15  -3   1  180.31  186.69
  15   3   1  162.69  181.26
  15   3   1  236.97  193.39
 -15   3  -1  198.20  141.16
  15  -3   1  -42.84  189.10
  15   3   2  331.14  138.45
  15   3   2  262.32  208.35
 -15   3  -2  203.67  207.52
  15  -3   2  330.03  202.94
  16   0   0  384.07  174.36
  16   0   0  299.91  172.71
  16   0   1  861.20  129.80
  16   0   1 1016.42  194.10
  16   0   2  333.85  204.89
  16   0   2  315.98  145.91
  16  -1   0  162.98  123.19
  16   1   0  -98.19  193.48
 -16   1   0   73.84  143.95
  16   1   0   56.92  142.13
  16  -1   0   -0.99  191.90
  16  -1   1 -106.08  147.15
  16   1   1   77.83  145.81
 -16   1  -1   94.03  206.38
  16   1   1  138.56  142.35
  16  -1   1  -90.78  207.13
  16   1   2   90.87  205.88
  16  -1   2    9.62  145.55
  16   1   2  143.68  140.44
;
_shelx_hkl_checksum     82791
_shelx_res_file
;
TITL MAL3CD  IPDS1  -50DEGC           NEW: P21/C
CELL  0.71073 16.68540  7.07990 13.45370 90.00000 96.23600 90.00000
ZERR 4  0.00120  0.00060  0.00100  0.00000  0.00900  0.00000
LATT 1
SYMM -X, Y+ 0.50000, -Z+ 0.50000
SFAC C H CD N O
UNIT 64 48 4 16 24
TEMP -50
L.S. 9
FMAP 2
PLAN 20
SIZE 0.30 0.20 0.01
DFIX 0.84 .02 O1W H1WA O1W H1WB O2W H2WA O2W H2WB
DFIX 1.35 .02 H1WA H1WB H2WA H2WB
BOND $H
CONF
ACTA
HTAB
EQIV $1 -X+1, Y+1/2, -Z+3/2
HTAB O1W O3_$1
EQIV $2 X, Y+1, Z
HTAB O1W O2_$2
EQIV $3 X, -Y+1/2, Z-1/2
HTAB O2W O4_$3
EQIV $4 -X+1, -Y+1, -Z+1
HTAB O2W O2_$4
HTAB C6 N4
EQIV $5 X, -Y+3/2, Z-1/2
HTAB C9 O3_$5
HTAB C9 O2W
EQIV $6 -X, -Y+1, -Z+1
HTAB C14 N4_$6
WGHT    0.006200
EXTI    0.000553
FVAR       0.40026
CD1   3    0.399108    0.636781    0.476888    11.00000    0.01359    0.01131 =
         0.01235    0.00123    0.00290    0.00126
O1    5    0.466345    0.393201    0.574057    11.00000    0.01505    0.01907 =
         0.01477    0.00516    0.00504   -0.00136
O2    5    0.457853    0.163797    0.687496    11.00000    0.02321    0.02576 =
         0.03376    0.02056    0.01588    0.01332
O3    5    0.363596    0.125914    0.871217    11.00000    0.03223    0.01866 =
         0.01081   -0.00184    0.00076    0.01150
O4    5    0.301000   -0.041298    0.745400    11.00000    0.06427    0.01481 =
         0.04201    0.00314   -0.03877   -0.01065
O1W   5    0.476977    0.816240    0.592794    11.00000    0.02939    0.03200 =
         0.05713   -0.03063   -0.01782    0.00956
H1WA  2    0.520042    0.780478    0.622653    11.00000   -1.50000
H1WB  2    0.456926    0.897789    0.627740    11.00000   -1.50000
O2W   5    0.383745    0.821869    0.334051    11.00000    0.01682    0.02267 =
         0.01669    0.00616   -0.00113   -0.00272
H2WA  2    0.354768    0.766226    0.287333    11.00000   -1.50000
H2WB  2    0.429475    0.832719    0.311971    11.00000   -1.50000
N1    4    0.319309    0.518774    0.603124    11.00000    0.01219    0.01724 =
         0.01005   -0.00372    0.00340    0.00292
N2    4    0.228361    0.349537    0.734745    11.00000    0.01780    0.01500 =
         0.01367    0.00180   -0.00042    0.00531
N3    4    0.285303    0.835131    0.506738    11.00000    0.01421    0.00728 =
         0.01761    0.00308    0.00062    0.00235
N4    4    0.060346    0.534120    0.615194    11.00000    0.01169    0.02708 =
         0.02825    0.00169    0.00357    0.00402
C1    1    0.247180    0.591977    0.616090    11.00000    0.00481    0.01657 =
         0.00799   -0.00200    0.00351    0.00059
C2    1    0.200327    0.498215    0.681640    11.00000    0.01024    0.01383 =
         0.01359   -0.00206   -0.00216   -0.00668
C3    1    0.347772    0.367310    0.654570    11.00000    0.01341    0.00964 =
         0.00689    0.00103    0.00075   -0.00439
C4    1    0.302546    0.284224    0.724970    11.00000    0.01159    0.00997 =
         0.00929   -0.00289    0.00237   -0.00542
C5    1    0.228965    0.777449    0.565016    11.00000    0.00771    0.01663 =
         0.01298   -0.00074    0.00420    0.00048
C6    1    0.165722    0.895546    0.581767    11.00000    0.01931    0.02113 =
         0.01645    0.00311    0.00662    0.00383
AFIX  43
H6    2    0.125976    0.853644    0.621069    11.00000   -1.20000
AFIX   0
C7    1    0.160769    1.074695    0.540978    11.00000    0.02314    0.01509 =
         0.02081   -0.00440    0.00282    0.01108
AFIX  43
H7    2    0.117443    1.154373    0.551587    11.00000   -1.20000
AFIX   0
C8    1    0.219441    1.135057    0.485049    11.00000    0.02662    0.00697 =
         0.01638    0.00065    0.00318    0.00362
AFIX  43
H8    2    0.217513    1.257253    0.457569    11.00000   -1.20000
AFIX   0
C9    1    0.281468    1.013794    0.469616    11.00000    0.01957    0.01679 =
         0.01142    0.00102    0.00552   -0.00175
AFIX  43
H9    2    0.322421    1.055964    0.432237    11.00000   -1.20000
AFIX   0
C10   1    0.114643    0.546169    0.695785    11.00000    0.02024    0.01351 =
         0.01998    0.00636    0.00298    0.00165
C11   1    0.094647    0.591671    0.790702    11.00000    0.02545    0.02437 =
         0.02625    0.00434    0.00916    0.00213
AFIX  43
H11   2    0.134661    0.601798    0.845282    11.00000   -1.20000
AFIX   0
C12   1    0.014120    0.621642    0.802543    11.00000    0.03168    0.02058 =
         0.03700    0.00381    0.02106    0.00304
AFIX  43
H12   2   -0.001587    0.649240    0.865969    11.00000   -1.20000
AFIX   0
C13   1   -0.042565    0.610554    0.720448    11.00000    0.02072    0.02185 =
         0.05999    0.00178    0.01710    0.00267
AFIX  43
H13   2   -0.097388    0.632842    0.726317    11.00000   -1.20000
AFIX   0
C14   1   -0.016923    0.566085    0.629764    11.00000    0.01335    0.02792 =
         0.04545    0.00605   -0.00410    0.00313
AFIX  43
H14   2   -0.056019    0.557403    0.574123    11.00000   -1.20000
AFIX   0
C15   1    0.430935    0.302487    0.636446    11.00000    0.01524    0.01461 =
         0.01236   -0.00566    0.00190   -0.00294
C16   1    0.325852    0.106066    0.785697    11.00000    0.01572    0.01222 =
         0.01651    0.00246    0.00510    0.00549
HKLF 4 1  0.0000  0.0000  1.0000  0.0000 -1.0000  0.0000  1.0000  0.0000  0.0000
REM  MAL3CD  IPDS1  -50DEGC           NEW: P21/C
REM R1 =  0.0380 for    1781 Fo > 4sig(Fo)  and  0.0884 for all    3056 data
REM    257 parameters refined using      6 restraints
END
WGHT      0.0062      0.0000
REM Instructions for potential hydrogen bonds
HTAB O1W O3_$1
HTAB O1W O2_$2
HTAB O2W O4_$3
HTAB O2W O2_$4
HTAB C6 N4
HTAB C9 O3_$5
HTAB C9 O2W
HTAB C14 N4_$6
REM Highest difference peak  0.528,  deepest hole -0.587,  1-sigma level  0.127
Q1    1   0.4601  0.6267  0.4698  11.00000  0.05    0.53
Q2    1   0.2756  0.7946  0.3831  11.00000  0.05    0.51
Q3    1   0.3365  0.6250  0.4777  11.00000  0.05    0.48
Q4    1  -0.1774  0.5612  0.7343  11.00000  0.05    0.47
Q5    1   0.3894  1.0875  0.4541  11.00000  0.05    0.47
Q6    1   0.3975  1.0107  0.6548  11.00000  0.05    0.45
Q7    1  -0.1434  0.4283  0.7338  11.00000  0.05    0.45
Q8    1   0.4967  0.2469  0.7400  11.00000  0.05    0.45
Q9    1   0.2364 -0.2290  0.7576  11.00000  0.05    0.44
Q10   1   0.2768  1.0567  0.3810  11.00000  0.05    0.44
Q11   1   0.5580  0.8770  0.6036  11.00000  0.05    0.43
Q12   1   0.1778  0.6385  0.4288  11.00000  0.05    0.41
Q13   1   0.4824  0.4178  0.6185  11.00000  0.05    0.41
Q14   1   0.4966  0.3796  0.7025  11.00000  0.05    0.41
Q15   1   0.3806  0.3469  0.6186  11.00000  0.05    0.41
Q16   1   0.3629  0.6296  0.3113  11.00000  0.05    0.41
Q17   1   0.4036  0.7141  0.3988  11.00000  0.05    0.40
Q18   1   0.0432  1.2136  0.4970  11.00000  0.05    0.40
Q19   1  -0.0204  0.5109  0.7045  11.00000  0.05    0.39
Q20   1   0.3949  0.5775  0.5433  11.00000  0.05    0.39
;
_shelx_res_checksum     80376
_shelxl_version_number     2014/6
data_Global
_journal_date_recd_electronic     2016-07-31
_journal_date_accepted     2016-08-09
_journal_name_full     'Acta Crystallographica, Section E'
_journal_year     2016
_journal_volume     72
_journal_issue      9
_journal_page_first     1297
_journal_page_last     1300
_journal_paper_category     GM
_journal_paper_doi     10.1107/S2056989016012858
_journal_coeditor_code     PK2589
_publ_contact_author_name     'Helen Stoeckli-Evans'
_publ_contact_author_address
;
Institute of Physics
University of Neuch\^atel
rue Emile-Argand 11
CH-2000 Neuch\^atel
Switzerland
;
_publ_contact_author_email     helen.stoeckli-evans@unine.ch
_publ_contact_author_fax     '+41327182511'
_publ_contact_author_phone     '+41327182426'
_publ_section_title
;\
A two-dimensional Cd^II^ coordination polymer:
poly[diaqua[\m~3~-5,6-bis(pyridin-2-yl)pyrazine-2,3-dicarboxylato-\
\k^5^<i>O</i>^2^:<i>O</i>^3^:<i>O</i>^3^,<i>N</i>^4^,<i>N</i>^5^]cadmium]
;
loop_
    _publ_author_name
    _publ_author_footnote
    _publ_author_address
    'Alfonso, Monserrat' .
;
Institute of Chemistry
University of Neuch\^atel
Av Bellevaux 51
CH-2000 Neuch\^atel
Switzerland
;
    'Stoeckli-Evans, Helen' .
;
Institute of Physics
University of Neuch\^atel
rue Emile-Argand 11
CH-2000 Neuch\^atel
Switzerland
;
_publ_section_synopsis
;
The reaction of cadmium dichloride with the ligand
5,6-bis(pyridin-2-yl)pyrazine-2,3-dicarboxylic acid leads to the formation of
a two-dimensional coordination polymer.
;
