# Supplementary material for: A two-dimensional CdII coordination polymer: poly[di­aqua­[μ3-5,6-bis­(pyridin-2-yl)pyrazine-2,3-di­carboxyl­ato-κ5 O 2:O 3:O 3,N 4,N 5]cadmium]
Source: Acta Crystallogr E Crystallogr Commun. 2016 Aug 16;72(Pt 9):1297–300. doi: 10.1107/S2056989016012858 (PMC5120711; doi:10.1107/S2056989016012858)
Supplement: Supplementary file 2 [file e-72-01297-Isup2.hkl]

data_I                                                                          
_shelx_title ' MAL3CD  IPDS1  -50DEGC           NEW: P21/C'                     
_shelx_refln_list_code          4                                               
_shelx_F_calc_maximum      242.91                                               
_exptl_crystal_F_000       928.00                                               
_reflns_d_resolution_high  0.8129                                               
                                                                                
loop_                                                                           
 _space_group_symop_operation_xyz                                               
 'x, y, z'                                                                      
 '-x, y+1/2, -z+1/2'                                                            
 '-x, -y, -z'                                                                   
 'x, -y-1/2, z-1/2'                                                             
                                                                                
_cell_length_a    16.6854                                                       
_cell_length_b     7.0799                                                       
_cell_length_c    13.4537                                                       
_cell_angle_alpha  90.000                                                       
_cell_angle_beta   96.236                                                       
_cell_angle_gamma  90.000                                                       
                                                                                
_shelx_F_squared_multiplier     1.000                                           
                                                                                
loop_                                                                           
 _refln_index_h                                                                 
 _refln_index_k                                                                 
 _refln_index_l                                                                 
 _refln_F_squared_calc                                                          
 _refln_F_squared_meas                                                          
 _refln_F_squared_sigma                                                         
 _refln_observed_status                                                         
   2   0   0          5.06         -2.89       256.71 o                         
   3   0   0      12289.62      10970.79       615.36 o                         
   4   0   0       4203.28       3945.40       362.69 o                         
   5   0   0      14434.11      15408.05       592.66 o                         
   6   0   0       6466.46       6413.51       410.27 o                         
   7   0   0        611.18        430.18       276.18 o                         
   8   0   0       1022.38       1154.86       287.88 o                         
   9   0   0       5161.41       5377.50       360.56 o                         
  10   0   0      12350.04      13252.41       468.83 o                         
  11   0   0       6178.69       7100.54       439.94 o                         
  12   0   0        190.25        293.47       351.21 o                         
  13   0   0       6635.51       6824.70       438.68 o                         
  14   0   0       7379.30       7970.58       492.65 o                         
  15   0   0       4393.86       4432.50       503.04 o                         
  16   0   0       5271.31       6000.62       527.30 o                         
  17   0   0       1289.83       1131.27       591.41 o                         
  18   0   0       1451.92       1988.51       608.63 o                         
  19   0   0       1766.78       2334.53       748.15 o                         
  20   0   0       2201.35       2144.50       955.50 o                         
   1   1   0       3613.92       3832.19       285.97 o                         
   2   1   0       6424.41       5838.79       314.86 o                         
   3   1   0      10842.51      10055.91       416.99 o                         
   4   1   0       2731.68       2487.21       267.10 o                         
   5   1   0        181.54        207.56       214.30 o                         
   6   1   0       4233.61       3794.14       248.91 o                         
   7   1   0      25323.42      27315.16       874.18 o                         
   8   1   0      17527.45      18737.05       828.52 o                         
   9   1   0       3275.80       3359.13       244.19 o                         
  10   1   0       1270.01       1430.96       235.25 o                         
  11   1   0       4940.49       5316.30       280.71 o                         
  12   1   0       7109.46       7427.38       336.24 o                         
  13   1   0       7447.55       7506.37       312.25 o                         
  14   1   0       1469.32       1416.95       363.61 o                         
  15   1   0         46.07        135.46       360.75 o                         
  16   1   0       1493.13       1619.09       359.29 o                         
  17   1   0       2286.95       2317.99       468.20 o                         
  18   1   0       2077.36       2295.64       440.34 o                         
  19   1   0         73.03        110.47       543.60 o                         
  20   1   0        319.22         94.54       646.38 o                         
   0   2   0        520.57        564.46       221.66 o                         
   1   2   0      13444.21      14531.29       362.36 o                         
   2   2   0       1297.39       1547.83       205.31 o                         
   3   2   0        992.93       1954.20       730.76 o                         
   4   2   0         11.06         30.35       178.28 o                         
   5   2   0       3751.74       3890.21       270.65 o                         
   6   2   0       1966.10       2061.78       247.36 o                         
   7   2   0         58.97       2583.44      2570.81 o                         
   8   2   0       1548.67       1482.87       234.40 o                         
   9   2   0         28.55         71.52       260.55 o                         
  10   2   0         76.57        102.16       339.71 o                         
  11   2   0        134.42         47.19       321.88 o                         
  12   2   0         45.61        112.20       268.20 o                         
  13   2   0        455.32        374.39       275.04 o                         
  14   2   0          0.77        -38.98       350.13 o                         
  15   2   0         32.13       -202.38       465.26 o                         
  16   2   0        323.45        478.49       568.28 o                         
  17   2   0        114.06        267.81       594.10 o                         
  18   2   0          3.04        -51.08       734.77 o                         
  19   2   0        375.87        374.51       750.97 o                         
   1   3   0       1612.46       1851.42       187.79 o                         
   2   3   0       1269.14       1185.17       167.78 o                         
   3   3   0       4103.55       4531.91       335.81 o                         
   4   3   0        120.34         55.03       153.57 o                         
   5   3   0          4.12        -18.35       171.73 o                         
   6   3   0          3.56        111.70       207.28 o                         
   7   3   0       7819.85       7216.54       259.56 o                         
   8   3   0       7052.63       6966.77       536.03 o                         
   9   3   0       6122.01       6521.82       336.69 o                         
  10   3   0          3.33        -73.58       339.26 o                         
  11   3   0        801.02        702.44       356.17 o                         
  12   3   0       1659.90       1591.08       361.64 o                         
  13   3   0       2139.74       1978.63       393.32 o                         
  14   3   0        286.09        222.21       458.75 o                         
  15   3   0        546.56        672.86       495.48 o                         
  16   3   0        312.90        680.47       481.53 o                         
  17   3   0        150.69        388.34       486.98 o                         
  18   3   0        701.52        645.13       744.85 o                         
  19   3   0        401.51        721.16       734.16 o                         
   0   4   0      34799.45      35030.48      1905.08 o                         
   1   4   0      11472.44      11485.43       275.65 o                         
   2   4   0       4192.91       4183.08       215.28 o                         
   3   4   0       1056.00        971.44       178.32 o                         
   4   4   0       9011.31      10658.95       733.37 o                         
   5   4   0      18210.85      20046.49      1081.68 o                         
   6   4   0       4386.38       4153.45       294.07 o                         
   7   4   0         45.60         55.70       261.66 o                         
   8   4   0       4670.59       4449.33       308.34 o                         
   9   4   0       3838.73       3704.01       539.50 o                         
  10   4   0       2678.67       2813.02       366.19 o                         
  11   4   0       1798.82       1839.97       379.41 o                         
  12   4   0        704.19        505.46       319.95 o                         
  13   4   0       1414.35       1452.15       385.48 o                         
  14   4   0       4852.43       5013.29       496.40 o                         
  15   4   0       3239.55       3421.64       605.02 o                         
  16   4   0       4637.51       4036.80       724.52 o                         
  17   4   0        364.40        696.06       607.47 o                         
   1   5   0        498.91        399.22       222.60 o                         
   2   5   0       7816.79       7481.69       273.40 o                         
   3   5   0       7307.76       7044.35       256.49 o                         
   4   5   0       3270.16       3224.54       226.12 o                         
   5   5   0        152.43        178.16       228.31 o                         
   6   5   0       1893.30       1933.51       223.19 o                         
   7   5   0       6226.35       5524.63       281.89 o                         
   8   5   0      16519.05      15641.31       573.53 o                         
   9   5   0       2238.33       2185.98       316.91 o                         
  10   5   0        619.09        652.13       614.17 o                         
  11   5   0       3498.54       3402.19       472.99 o                         
  12   5   0       3003.33       3037.56       478.53 o                         
  13   5   0       5108.57       5554.04       599.71 o                         
  14   5   0        905.81       1572.01       583.34 o                         
  15   5   0        120.72        243.81       586.33 o                         
  16   5   0       2334.89       2549.80       731.27 o                         
   0   6   0       3168.56       3029.47       478.50 o                         
   1   6   0       4002.13       3679.86       341.18 o                         
   2   6   0          6.52       -224.51       287.56 o                         
   3   6   0        263.13        503.80       260.57 o                         
   4   6   0        450.40        377.83       286.88 o                         
   5   6   0       1351.23       1423.30       329.75 o                         
   6   6   0       1570.97       1872.83       300.26 o                         
   7   6   0         43.16       -127.73       339.96 o                         
   8   6   0         35.48        -31.79       359.33 o                         
   9   6   0       1118.81       1351.03       458.75 o                         
  10   6   0       2150.63       2961.46       560.51 o                         
  11   6   0        379.61        475.49       408.55 o                         
  12   6   0        517.06        888.51       656.54 o                         
  13   6   0         12.12       -729.62       729.62 o                         
  14   6   0          6.06        343.31       514.01 o                         
   1   7   0         84.81          5.65       302.56 o                         
   2   7   0         11.20         46.19       240.04 o                         
   3   7   0         60.06        230.03       406.88 o                         
   4   7   0       1507.80       1619.35       371.53 o                         
   5   7   0         88.07         26.33       367.48 o                         
   6   7   0        261.28        522.52       380.41 o                         
   7   7   0       1306.63       1465.91       423.41 o                         
   8   7   0        568.96        532.20       381.08 o                         
   9   7   0         52.84         26.20       490.95 o                         
  10   7   0         22.56        161.15       526.75 o                         
  11   7   0         16.92        440.09       729.86 o                         
  12   7   0          3.52        192.68       887.56 o                         
   0   8   0       4414.38       4935.78       628.21 o                         
   1   8   0       1686.94       2071.61       520.90 o                         
   2   8   0          0.93         20.78       468.21 o                         
   3   8   0        822.55        929.93       527.81 o                         
   4   8   0       1528.79       1879.12       434.58 o                         
   5   8   0       3955.16       3901.93       487.64 o                         
   6   8   0        878.31        767.08       484.22 o                         
   7   8   0         67.63       -218.51       551.34 o                         
   8   8   0        213.58        656.26       883.02 o                         
 -20   1   1       1931.27       2092.52       627.99 o                         
 -19   1   1        604.42        769.31       510.21 o                         
 -18   1   1         26.72         36.31       427.05 o                         
 -17   1   1        630.41        719.50       400.83 o                         
 -16   1   1        206.43        464.63       308.46 o                         
 -15   1   1       4180.61       4323.99       359.24 o                         
 -14   1   1       4904.15       5528.95       383.75 o                         
 -13   1   1         93.79        -38.74       276.25 o                         
 -12   1   1        730.49        656.63       266.82 o                         
 -11   1   1       4868.16       4877.80       302.74 o                         
 -10   1   1       4436.89       4394.36       254.35 o                         
  -9   1   1       1736.97       1675.27       196.21 o                         
  -8   1   1        719.37        932.38       214.12 o                         
  -7   1   1       3089.91       5391.82      1105.46 o                         
  -6   1   1       4328.52       4377.52       234.70 o                         
  -5   1   1      13707.25      13548.93       603.81 o                         
  -4   1   1       9231.43       9079.62       333.91 o                         
  -3   1   1       7187.09       6011.98       280.37 o                         
  -2   1   1      19805.78      17486.20       458.20 o                         
  -1   1   1       4292.09       3753.25       250.54 o                         
   0   1   1      16132.83      14603.99       443.93 o                         
   1   1   1      17004.38      15704.16       460.61 o                         
   2   1   1        492.76        377.08       155.72 o                         
   3   1   1      10482.77      10522.49       410.97 o                         
   4   1   1       7199.23       7644.38       411.75 o                         
   5   1   1       6554.97       6528.83       311.94 o                         
   6   1   1       7503.10       7549.06       307.75 o                         
   7   1   1        255.06        181.81       211.85 o                         
   8   1   1       4250.83       4262.35       266.89 o                         
   9   1   1        809.87        614.90       214.99 o                         
  10   1   1       2040.76       1967.09       256.76 o                         
  11   1   1       3494.03       3590.34       276.11 o                         
  12   1   1         61.19         24.88       270.86 o                         
  13   1   1        578.04        494.10       280.74 o                         
  14   1   1       3175.39       3678.42       376.91 o                         
  15   1   1       5019.16       4851.76       355.74 o                         
  16   1   1         93.56         95.95       365.76 o                         
  17   1   1          0.63        -33.50       456.77 o                         
  18   1   1          5.07        174.54       464.42 o                         
  19   1   1        912.56       1015.43       552.93 o                         
  20   1   1       1757.07       2395.94      1236.18 o                         
 -19   2   1       2070.35       2383.27       618.95 o                         
 -18   2   1       2874.87       3147.62       620.79 o                         
 -17   2   1       2082.81       2593.84       514.81 o                         
 -16   2   1       1019.76       1467.11       465.61 o                         
 -15   2   1        351.73        428.45       379.27 o                         
 -14   2   1       1049.60        962.31       378.42 o                         
 -13   2   1       7350.69       7486.70       428.28 o                         
 -12   2   1       9144.75       9663.66       859.56 o                         
 -11   2   1        115.30        170.75       235.39 o                         
 -10   2   1       1610.93       1483.59       229.45 o                         
  -9   2   1      10640.09      11067.87       509.24 o                         
  -8   2   1      10271.52      10263.78       284.61 o                         
  -7   2   1      20705.00      22672.49       797.70 o                         
  -6   2   1       6798.39       7220.58       260.68 o                         
  -5   2   1         21.25         10.59       200.32 o                         
  -4   2   1       5311.24       5262.34       260.90 o                         
  -3   2   1       2124.57       2237.57       225.52 o                         
  -2   2   1      22833.56      22579.68       699.85 o                         
  -1   2   1        146.56        179.33       182.77 o                         
   0   2   1       2128.95       2206.00       216.95 o                         
   1   2   1      17719.43      18880.76       408.39 o                         
   2   2   1        966.75        894.05       172.42 o                         
   3   2   1      21773.68      23330.65       450.71 o                         
   4   2   1      10943.08      11450.94       340.15 o                         
   5   2   1         20.01        -81.53       181.91 o                         
   6   2   1      11146.24      11230.16       387.32 o                         
   7   2   1      23393.73      23313.78       603.42 o                         
   8   2   1      16859.19      16151.23       706.48 o                         
   9   2   1       5222.96       4976.94       328.74 o                         
  10   2   1          3.58         48.08       271.78 o                         
  11   2   1       4647.64       4841.21       389.47 o                         
  12   2   1      11429.16      11269.83       411.88 o                         
  13   2   1       5093.87       4985.89       410.83 o                         
  14   2   1       3249.73       3323.58       405.53 o                         
  15   2   1        799.37       1129.09       467.26 o                         
  16   2   1       5764.46       5744.27       617.12 o                         
  17   2   1       7469.53       7383.97       487.10 o                         
  18   2   1       2512.77       2987.19       743.12 o                         
  19   2   1        428.66        163.80       754.35 o                         
 -19   3   1       1199.28       1099.60       738.30 o                         
 -18   3   1        112.38        269.34       595.29 o                         
 -17   3   1        663.64        701.31       426.38 o                         
 -16   3   1       3489.56       3560.61       499.61 o                         
 -15   3   1       5186.56       5352.79       433.06 o                         
 -14   3   1        384.53        516.14       390.06 o                         
 -13   3   1          2.63        -28.89       444.88 o                         
 -12   3   1       1493.50       1549.27       299.69 o                         
 -11   3   1       3050.55       3144.01       276.56 o                         
 -10   3   1       6433.16       6488.50       362.37 o                         
  -9   3   1       5399.95       6021.04       303.38 o                         
  -8   3   1       2603.88       4076.51       566.81 o                         
  -7   3   1        387.11        318.37       155.72 o                         
  -6   3   1       6706.64       6482.58       271.23 o                         
  -5   3   1      12216.39      12103.14       297.02 o                         
  -4   3   1      10620.24      10476.31       296.76 o                         
  -3   3   1        161.83        174.47       152.28 o                         
  -2   3   1        417.51        459.23       159.77 o                         
  -1   3   1      12406.49      13531.38       656.09 o                         
   0   3   1       3539.64       3395.83       209.26 o                         
   1   3   1      11196.04      11999.82       390.67 o                         
   2   3   1       2304.82       2461.47       213.84 o                         
   3   3   1       8152.41       8580.22       264.84 o                         
   4   3   1      17274.29      18188.81       363.58 o                         
   5   3   1      13405.91      13404.18       470.03 o                         
   6   3   1       8092.66       8147.56       289.79 o                         
   7   3   1       2924.92       2882.68       251.56 o                         
   8   3   1        646.95        628.08       338.62 o                         
   9   3   1       5418.66       5658.42       329.85 o                         
  10   3   1       2710.78       2657.57       472.49 o                         
  11   3   1       1666.58       1653.03       358.55 o                         
  12   3   1        420.71        811.72       442.40 o                         
  13   3   1        322.20        630.10       371.23 o                         
  14   3   1       6170.91       5833.59       430.96 o                         
  15   3   1       1550.93       1860.96       480.72 o                         
  16   3   1        988.71       1343.12       594.08 o                         
  17   3   1          0.16         -0.86       590.35 o                         
  18   3   1         67.26        -47.28       751.16 o                         
 -18   4   1        399.76        905.23      1276.63 o                         
 -17   4   1         81.29       -610.35       610.35 o                         
 -16   4   1        650.28        687.15       515.79 o                         
 -15   4   1         92.27        371.57       576.21 o                         
 -14   4   1         62.20        137.40       561.51 o                         
 -13   4   1        339.96        833.60       368.33 o                         
 -12   4   1         54.28        -51.91       439.86 o                         
 -11   4   1          2.45       -220.53       362.00 o                         
 -10   4   1        159.81        415.01       330.77 o                         
  -9   4   1         18.66        427.97       249.91 o                         
  -8   4   1        369.10        442.96       234.91 o                         
  -7   4   1        563.57        440.82       257.88 o                         
  -6   4   1        246.74        161.90       253.98 o                         
  -5   4   1        158.83        220.57       211.59 o                         
  -4   4   1        339.27        485.58       190.60 o                         
  -3   4   1       1558.60       1618.77       173.11 o                         
  -2   4   1        353.04        405.12       191.43 o                         
  -1   4   1        178.40       2587.15      1053.58 o                         
   0   4   1       1517.21       1765.71       204.69 o                         
   1   4   1       2815.30       3158.63       217.78 o                         
   2   4   1        517.21        337.66       172.94 o                         
   3   4   1       1553.52       1574.86       186.64 o                         
   4   4   1       1156.67       1079.42       187.94 o                         
   5   4   1          0.84        -65.51       218.42 o                         
   6   4   1       1469.17       1549.14       276.51 o                         
   7   4   1        178.55        179.67       244.13 o                         
   8   4   1        226.73        276.51       279.39 o                         
   9   4   1       1041.52       1182.67       351.73 o                         
  10   4   1         53.15        147.45       287.85 o                         
  11   4   1       1450.09        815.18       457.23 o                         
  12   4   1        791.25        906.78       373.50 o                         
  13   4   1       1469.79       1747.57       386.18 o                         
  14   4   1        164.84        -17.51       475.43 o                         
  15   4   1         64.71       -262.35       483.93 o                         
  16   4   1        462.71        177.44       605.82 o                         
  17   4   1        668.41        567.26       610.50 o                         
 -16   5   1        999.28       1264.01       737.21 o                         
 -15   5   1       2302.50       2448.96       754.66 o                         
 -14   5   1        609.76       1098.30       469.73 o                         
 -13   5   1        710.24        838.06       567.26 o                         
 -12   5   1         19.54        466.50       555.60 o                         
 -11   5   1        201.01        903.24       372.94 o                         
 -10   5   1        201.81        357.43       332.16 o                         
  -9   5   1         41.92        -18.89       346.70 o                         
  -8   5   1        243.67        289.22       284.48 o                         
  -7   5   1        121.48        133.66       229.10 o                         
  -6   5   1       3878.10       3565.58       248.79 o                         
  -5   5   1       2154.10       2315.85       239.80 o                         
  -4   5   1        338.45        366.42       219.53 o                         
  -3   5   1        165.97        243.99       219.36 o                         
  -2   5   1       1536.72       1451.61       212.17 o                         
  -1   5   1       8685.92       8727.56       304.68 o                         
   0   5   1       3861.70       4125.09       267.60 o                         
   1   5   1       1377.14       1249.15       229.29 o                         
   2   5   1          7.02       -133.95       219.71 o                         
   3   5   1       1259.91       1502.56       207.22 o                         
   4   5   1          4.60        -60.14       242.80 o                         
   5   5   1          6.43        -46.54       226.15 o                         
   6   5   1        154.77         66.30       234.77 o                         
   7   5   1        110.37        166.46       234.17 o                         
   8   5   1       4490.01       4269.26       308.76 o                         
   9   5   1       3152.24       2880.58       377.97 o                         
  10   5   1       1193.11        979.47       378.50 o                         
  11   5   1         63.47       -191.77       465.54 o                         
  12   5   1        247.51        669.14       565.47 o                         
  13   5   1         32.79        -55.40       411.25 o                         
  14   5   1        914.07        665.80       491.74 o                         
  15   5   1        414.71        341.22       731.77 o                         
  16   5   1        558.27        478.99       782.51 o                         
 -14   6   1        946.52        959.19       735.87 o                         
 -13   6   1       2626.89       1764.35       605.38 o                         
 -12   6   1       3093.03       2471.47       433.65 o                         
 -11   6   1       1614.36       2415.78       569.96 o                         
 -10   6   1        184.40        600.99       371.94 o                         
  -9   6   1       2735.00       2706.27       456.21 o                         
  -8   6   1       6128.86       5519.20       379.31 o                         
  -7   6   1       9182.92       8573.76       348.40 o                         
  -6   6   1       1616.96       1477.82       299.49 o                         
  -5   6   1       1118.93       1051.53       328.99 o                         
  -4   6   1       7452.37       7172.91       306.94 o                         
  -3   6   1       1784.37       1632.20       301.32 o                         
  -2   6   1       4418.64       4308.18       292.13 o                         
  -1   6   1       1583.00       1410.71       295.69 o                         
   0   6   1         22.20         40.01       258.78 o                         
   1   6   1       1625.15       2302.36       298.35 o                         
   2   6   1       6471.90       6548.75       324.60 o                         
   3   6   1       6006.69       5990.06       298.96 o                         
   4   6   1       1686.96       1636.67       330.09 o                         
   5   6   1          0.78        -19.03       288.06 o                         
   6   6   1       4523.48       4083.49       320.96 o                         
   7   6   1       5025.81       4768.97       305.18 o                         
   8   6   1       1921.61       1880.36       295.36 o                         
   9   6   1       1144.70       1370.28       409.93 o                         
  10   6   1        115.47          4.37       405.43 o                         
  11   6   1       2623.91       2058.45       601.50 o                         
  12   6   1       4555.10       4104.31       656.27 o                         
  13   6   1       2471.85       3271.33       599.25 o                         
  14   6   1         50.46        273.43       566.51 o                         
 -11   7   1       2765.63       2483.44       507.47 o                         
 -10   7   1       3830.95       3727.45       516.77 o                         
  -9   7   1       1948.57       2256.74       540.31 o                         
  -8   7   1         48.99       -142.61       425.58 o                         
  -7   7   1        486.98        418.71       423.94 o                         
  -6   7   1        805.21        831.82       375.12 o                         
  -5   7   1       5349.77       5231.87       398.84 o                         
  -4   7   1       5503.92       5108.75       437.31 o                         
  -3   7   1         38.97       -160.65       364.74 o                         
  -2   7   1       1246.68       1253.30       323.00 o                         
  -1   7   1       3613.10       3506.55       294.75 o                         
   0   7   1       5159.33       5121.05       400.43 o                         
   1   7   1       3713.82       3403.59       296.58 o                         
   2   7   1         18.56        -91.86       389.46 o                         
   3   7   1       1967.64       1819.59       373.52 o                         
   4   7   1       6107.52       5941.53       400.86 o                         
   5   7   1       5687.05       5454.39       396.97 o                         
   6   7   1       2890.80       2510.66       389.27 o                         
   7   7   1        228.89        -82.20       378.42 o                         
   8   7   1       1257.82       1216.24       362.40 o                         
   9   7   1       3801.66       3782.29       471.89 o                         
  10   7   1       1793.79       1665.17       529.49 o                         
  11   7   1       2011.16       1283.46       683.32 o                         
  -7   8   1        822.48        674.16       513.41 o                         
  -6   8   1        177.01        472.39       477.64 o                         
  -5   8   1        174.07        -50.74       533.17 o                         
  -4   8   1        417.33        722.07       434.48 o                         
  -3   8   1       2523.54       2376.29       440.17 o                         
  -2   8   1       1771.83       1775.14       439.96 o                         
  -1   8   1       1058.80        991.77       524.41 o                         
   0   8   1         43.66        -12.09       417.46 o                         
   1   8   1        587.89       1114.86       517.90 o                         
   2   8   1        443.07        511.45       522.33 o                         
   3   8   1        938.33        239.76       480.00 o                         
   4   8   1        689.24       1007.06       473.53 o                         
   5   8   1          0.90       -191.25       555.42 o                         
   6   8   1        548.79        632.28       485.05 o                         
   7   8   1        260.97       -219.85       566.66 o                         
 -20   0   2       2637.57       2809.27       869.17 o                         
 -19   0   2       2409.43       3128.84       756.10 o                         
 -18   0   2        803.40        542.50       596.41 o                         
 -17   0   2       1824.70       1978.34       584.45 o                         
 -16   0   2      12596.12      13076.24       846.04 o                         
 -15   0   2       5395.35       6201.46       521.13 o                         
 -14   0   2       3248.66       3447.21       397.08 o                         
 -13   0   2        371.40        551.56       360.38 o                         
 -12   0   2        670.85        790.80       360.14 o                         
 -11   0   2      15568.77      16997.01       528.14 o                         
 -10   0   2       8666.59       7980.15       403.53 o                         
  -9   0   2      16504.48      17128.99      1237.63 o                         
  -8   0   2       1600.90       1728.76       221.40 o                         
  -7   0   2      25497.44      27975.82      1575.35 o                         
  -6   0   2      52627.07      54953.16      3877.89 o                         
  -5   0   2      50931.86      54239.44       883.83 o                         
  -4   0   2      18869.09      18992.82      1342.34 o                         
  -3   0   2       8365.07       7533.12       410.33 o                         
  -2   0   2       6905.44       6566.12       341.43 o                         
  -1   0   2       9032.30       7978.44       324.01 o                         
   0   0   2       9049.74       7631.93       469.91 o                         
   1   0   2      49404.86      43718.52      1053.52 o                         
   2   0   2       4857.77       4048.63       353.40 o                         
   3   0   2        608.11        475.88       187.24 o                         
   4   0   2       1454.84       1222.55       320.94 o                         
   5   0   2       6715.47       6678.29       416.05 o                         
   6   0   2          7.71         55.93       257.63 o                         
   7   0   2       3461.21       3625.84       361.03 o                         
   8   0   2      20882.40      21363.45       737.66 o                         
   9   0   2      25448.38      25040.03       731.45 o                         
  10   0   2       7153.30       6741.03       439.84 o                         
  11   0   2        378.71        117.80       360.09 o                         
  12   0   2       1604.81       1485.32       369.09 o                         
  13   0   2       2686.28       2519.09       390.81 o                         
  14   0   2       1863.66       2013.76       474.80 o                         
  15   0   2       8528.59       8699.67       595.49 o                         
  16   0   2       1777.34       1497.08       542.82 o                         
  17   0   2         71.30         27.94       585.91 o                         
  18   0   2       2155.63       1824.92       629.19 o                         
  19   0   2       2347.84       2853.20       944.02 o                         
 -20   1   2         34.81        266.01       573.20 o                         
 -19   1   2       1717.86       1748.64       464.55 o                         
 -18   1   2       3679.25       3625.61       402.11 o                         
 -17   1   2       3855.10       3769.39       353.45 o                         
 -16   1   2         43.40         20.99       311.09 o                         
 -15   1   2        395.35        354.44       309.37 o                         
 -14   1   2       2221.47       2316.39       317.51 o                         
 -13   1   2       4381.48       4554.68       264.59 o                         
 -12   1   2       7864.30       8032.30       393.63 o                         
 -11   1   2       2071.23       2596.32       346.22 o                         
 -10   1   2       1055.66       1208.29       221.88 o                         
  -9   1   2       3442.19       3613.08       194.26 o                         
  -8   1   2       5947.06       5633.59       216.16 o                         
  -7   1   2        672.47        488.04       170.67 o                         
  -6   1   2          6.46         -3.88       148.07 o                         
  -5   1   2       6814.20       6849.29       262.17 o                         
  -4   1   2      11544.24      11484.91       307.72 o                         
  -3   1   2       8861.23       8535.31       317.18 o                         
  -2   1   2       9438.13       8442.33       288.62 o                         
  -1   1   2       2518.93       2244.02       184.18 o                         
   0   1   2       1229.67       1083.91       165.57 o                         
   1   1   2      35761.37      33358.27       568.28 o                         
   2   1   2      37946.05      35190.08       781.47 o                         
   3   1   2       2364.90       2389.05       228.50 o                         
   4   1   2        247.11        214.77       180.90 o                         
   5   1   2        337.04        200.75       214.36 o                         
   6   1   2       6393.63       6172.36       259.20 o                         
   7   1   2      11155.08      11014.48       401.49 o                         
   8   1   2       8068.00       8048.68       307.87 o                         
   9   1   2       1174.67       1155.04       221.84 o                         
  10   1   2        651.69        609.58       270.65 o                         
  11   1   2       1854.05       1669.14       288.15 o                         
  12   1   2       5679.32       5428.67       328.16 o                         
  13   1   2       1823.32       1775.02       294.80 o                         
  14   1   2        221.80        311.47       311.31 o                         
  15   1   2        570.06        702.07       364.58 o                         
  16   1   2       1072.78       1217.10       403.16 o                         
  17   1   2       2313.06       2859.53       475.35 o                         
  18   1   2       1841.81       2017.86       582.94 o                         
  19   1   2         52.25        199.82       602.04 o                         
 -19   2   2         23.83         -7.54       614.76 o                         
 -18   2   2         75.34       -389.47       554.06 o                         
 -17   2   2         21.10       -316.18       465.77 o                         
 -16   2   2        418.37        347.44       352.49 o                         
 -15   2   2       1503.18       1497.13       326.49 o                         
 -14   2   2         24.23        155.06       296.59 o                         
 -13   2   2        155.27        103.49       246.36 o                         
 -12   2   2        387.57        281.57       262.73 o                         
 -11   2   2        249.89        182.15       200.15 o                         
 -10   2   2       1828.43       1988.99       246.96 o                         
  -9   2   2        553.59        558.00       187.02 o                         
  -8   2   2          8.99          7.71       196.27 o                         
  -7   2   2          0.18        -69.03       204.18 o                         
  -6   2   2       3013.25       3177.02       191.78 o                         
  -5   2   2       2356.77       2437.63       198.22 o                         
  -4   2   2        641.75        664.46       195.68 o                         
  -3   2   2        231.08        228.14       170.30 o                         
  -2   2   2        293.18        323.74       151.50 o                         
  -1   2   2        429.28        488.95       182.49 o                         
   0   2   2        734.92        770.74       173.49 o                         
   1   2   2       1640.66       1685.41       185.02 o                         
   2   2   2         24.10        -18.62       169.07 o                         
   3   2   2         72.66         30.84       169.17 o                         
   4   2   2         72.92         93.23       190.63 o                         
   5   2   2        452.04        391.94       199.21 o                         
   6   2   2         50.67        110.51       206.48 o                         
   7   2   2        218.65       -106.51       455.10 o                         
   8   2   2        264.08         61.77       219.53 o                         
   9   2   2        230.00        223.48       335.22 o                         
  10   2   2        617.19        646.43       345.27 o                         
  11   2   2        384.36        221.31       287.54 o                         
  12   2   2        307.84        266.97       357.71 o                         
  13   2   2         58.33        165.42       453.39 o                         
  14   2   2        383.03        353.08       465.92 o                         
  15   2   2        233.53         88.88       335.40 o                         
  16   2   2         10.20         53.52       579.76 o                         
  17   2   2          8.03        -44.93       599.65 o                         
  18   2   2         15.35       -337.06       742.34 o                         
  19   2   2        136.60        631.40       849.36 o                         
 -19   3   2        563.46       1122.21       729.23 o                         
 -18   3   2        662.08       1200.50       597.89 o                         
 -17   3   2        794.16        709.87       548.23 o                         
 -16   3   2          8.08        314.70       467.30 o                         
 -15   3   2         17.05          9.80       488.84 o                         
 -14   3   2       2080.27       2349.01       357.46 o                         
 -13   3   2       2992.11       3091.12       395.14 o                         
 -12   3   2       2201.09       2065.26       266.34 o                         
 -11   3   2         40.68         24.02       238.44 o                         
 -10   3   2        518.71        498.60       230.03 o                         
  -9   3   2        545.78        417.45       231.75 o                         
  -8   3   2       5048.18       5492.81       364.27 o                         
  -7   3   2       3201.78       3825.96       467.04 o                         
  -6   3   2       4318.79       4496.07       226.60 o                         
  -5   3   2          5.03         15.41       184.78 o                         
  -4   3   2       1121.56       1126.83       198.64 o                         
  -3   3   2        950.14        777.86       163.43 o                         
  -2   3   2       3516.88       3455.00       220.63 o                         
  -1   3   2        553.77        727.16       171.34 o                         
   0   3   2        260.49        288.21       167.10 o                         
   1   3   2       2242.57       2115.20       209.31 o                         
   2   3   2      10840.92      11521.75       287.60 o                         
   3   3   2      10804.41      11769.93       306.43 o                         
   4   3   2       1108.30        988.12       184.13 o                         
   5   3   2        553.51        551.47       185.36 o                         
   6   3   2       7475.55       7373.50       424.20 o                         
   7   3   2       2958.68       2662.69       298.95 o                         
   8   3   2       2308.47       2370.51       343.86 o                         
   9   3   2        280.06        -82.72       347.57 o                         
  10   3   2        354.76        288.53       348.73 o                         
  11   3   2        130.80         56.61       290.40 o                         
  12   3   2       1197.56       1031.17       458.78 o                         
  13   3   2        660.54       1047.64       457.95 o                         
  14   3   2        755.54        252.57       476.91 o                         
  15   3   2       1150.43       1299.05       593.69 o                         
  16   3   2       4016.45       3898.24       517.84 o                         
  17   3   2       1454.47       1727.42       741.32 o                         
  18   3   2        297.91        539.82       615.19 o                         
 -18   4   2        162.04       -857.80      1253.09 o                         
 -17   4   2        447.63        -30.84       739.34 o                         
 -16   4   2       3406.22       3500.23       480.29 o                         
 -15   4   2       5396.70       5923.15       775.33 o                         
 -14   4   2       2053.87       2708.88       467.62 o                         
 -13   4   2        430.09        376.87       449.72 o                         
 -12   4   2       1000.87       1001.54       339.45 o                         
 -11   4   2       6837.50       7128.72       406.39 o                         
 -10   4   2       6700.20       6496.37       323.62 o                         
  -9   4   2       3103.66       3029.45       267.46 o                         
  -8   4   2          5.50        117.21       240.03 o                         
  -7   4   2       4382.26       4246.11       250.56 o                         
  -6   4   2      15077.97      15237.80       353.82 o                         
  -5   4   2      12088.91      11701.11       384.55 o                         
  -4   4   2      10665.81      10628.58       290.93 o                         
  -3   4   2       1301.70       1385.58       170.39 o                         
  -2   4   2       2615.05       2612.99       215.36 o                         
  -1   4   2      20278.17      20721.87       352.29 o                         
   0   4   2      10460.49      10701.93       293.03 o                         
   1   4   2       4323.90       4593.85       213.98 o                         
   2   4   2        305.96        253.52       156.04 o                         
   3   4   2       2043.79       1997.90       175.54 o                         
   4   4   2       5602.27       5886.92       260.87 o                         
   5   4   2       6539.51       6697.79       297.34 o                         
   6   4   2        306.61        324.15       231.28 o                         
   7   4   2         25.81        -64.53       289.02 o                         
   8   4   2       2057.30       2171.93       300.35 o                         
   9   4   2      14283.94      13357.80       773.95 o                         
  10   4   2      13028.31      12662.66       457.35 o                         
  11   4   2        622.93        716.59       375.18 o                         
  12   4   2        384.68        484.86       457.31 o                         
  13   4   2       1391.65       1255.12       391.77 o                         
  14   4   2       3322.35       3871.52       693.62 o                         
  15   4   2       2829.07       2128.46       615.98 o                         
  16   4   2        627.71       1004.65       596.70 o                         
  17   4   2        191.15        411.09       762.89 o                         
 -16   5   2        331.61        751.86       600.78 o                         
 -15   5   2        622.91        110.79       712.05 o                         
 -14   5   2       3085.06       3672.12       524.05 o                         
 -13   5   2       4171.35       4715.99       681.74 o                         
 -12   5   2       2795.46       3407.97       567.94 o                         
 -11   5   2        721.31        763.66       327.79 o                         
 -10   5   2         20.04        178.41       285.33 o                         
  -9   5   2       1751.66       1846.78       274.12 o                         
  -8   5   2       6964.01       6998.49       367.70 o                         
  -7   5   2       4223.48       4178.48       270.35 o                         
  -6   5   2          6.47        140.44       223.14 o                         
  -5   5   2        782.59        920.03       225.88 o                         
  -4   5   2       2628.83       2465.22       223.45 o                         
  -3   5   2      11182.15      10996.43       296.25 o                         
  -2   5   2       4912.68       4856.91       237.71 o                         
  -1   5   2       4508.66       4368.29       253.21 o                         
   0   5   2       3969.49       4091.83       237.97 o                         
   1   5   2       9619.80      10251.64       263.03 o                         
   2   5   2      11346.85      11670.59       297.56 o                         
   3   5   2       3432.14       3639.96       266.81 o                         
   4   5   2        617.90        594.04       223.71 o                         
   5   5   2        719.33        653.91       261.89 o                         
   6   5   2       2103.69       2230.82       257.54 o                         
   7   5   2       5908.31       5809.13       351.59 o                         
   8   5   2       5028.48       4967.47       360.01 o                         
   9   5   2       1328.02       1217.06       352.60 o                         
  10   5   2        795.54        667.12       323.68 o                         
  11   5   2       3725.57       3207.55       493.92 o                         
  12   5   2       3487.37       3434.50       594.63 o                         
  13   5   2       1629.11       1444.22       599.53 o                         
  14   5   2        102.49        -17.05       587.17 o                         
  15   5   2        546.02        403.93       746.29 o                         
  16   5   2        940.03       1646.93       887.06 o                         
 -14   6   2        460.61        181.57       512.39 o                         
 -13   6   2        191.04        106.19       501.71 o                         
 -12   6   2        508.97       1217.30       623.73 o                         
 -11   6   2        539.20        439.94       478.60 o                         
 -10   6   2       3481.27       3383.23       384.42 o                         
  -9   6   2       1265.55       1486.68       413.20 o                         
  -8   6   2        261.39        563.61       273.97 o                         
  -7   6   2       2818.91       2509.38       318.40 o                         
  -6   6   2       1604.98       1532.20       300.55 o                         
  -5   6   2         92.49        322.42       286.75 o                         
  -4   6   2        106.03        248.76       289.03 o                         
  -3   6   2       1483.85       1336.80       270.53 o                         
  -2   6   2        272.99        429.28       285.50 o                         
  -1   6   2        991.68        998.55       293.25 o                         
   0   6   2       1450.02       1182.48       290.16 o                         
   1   6   2        294.27        335.70       285.68 o                         
   2   6   2          0.36        139.25       281.81 o                         
   3   6   2       1580.99       1288.26       294.50 o                         
   4   6   2       1724.06       1938.88       305.79 o                         
   5   6   2          4.66        167.33       333.40 o                         
   6   6   2        346.34        450.04       299.64 o                         
   7   6   2         90.93        297.35       302.08 o                         
   8   6   2        770.28        887.93       404.41 o                         
   9   6   2        661.75       1206.64       464.47 o                         
  10   6   2        927.11        473.73       489.35 o                         
  11   6   2        700.32        586.76       480.17 o                         
  12   6   2         51.78       -721.20       731.96 o                         
  13   6   2         21.18        -46.04       523.05 o                         
  14   6   2         70.71       -114.59       725.52 o                         
 -12   7   2        348.21       1234.40      1228.09 o                         
 -11   7   2          2.43        422.90       548.58 o                         
 -10   7   2        436.89        765.27       429.81 o                         
  -9   7   2        148.45       -130.19       433.00 o                         
  -8   7   2        561.12        404.37       430.76 o                         
  -7   7   2        351.90         39.85       395.74 o                         
  -6   7   2        407.88        416.86       378.31 o                         
  -5   7   2       1124.38       1227.34       341.78 o                         
  -4   7   2         85.27         -5.80       372.76 o                         
  -3   7   2        364.40        687.56       368.04 o                         
  -2   7   2         31.51         78.13       363.96 o                         
  -1   7   2        511.78        964.26       382.78 o                         
   0   7   2         42.38        145.66       329.05 o                         
   1   7   2        269.37        226.24       409.48 o                         
   2   7   2       1415.94       1504.56       414.68 o                         
   3   7   2        229.60        246.18       407.68 o                         
   4   7   2         13.44       -127.89       411.07 o                         
   5   7   2          2.68        136.66       368.53 o                         
   6   7   2        145.23        340.24       373.81 o                         
   7   7   2        359.96        395.16       374.68 o                         
   8   7   2        915.65        611.69       485.15 o                         
   9   7   2        119.25        216.31       615.81 o                         
  10   7   2         43.65        325.28       593.28 o                         
  11   7   2         83.98        112.51       820.88 o                         
  -7   8   2        931.59        791.77       576.01 o                         
  -6   8   2       2464.06       2244.46       550.35 o                         
  -5   8   2       1522.39       1449.46       485.10 o                         
  -4   8   2       1103.10        892.61       538.72 o                         
  -3   8   2         80.01       -155.37       527.61 o                         
  -2   8   2        696.26        746.41       525.24 o                         
  -1   8   2       3376.93       2960.10       439.77 o                         
   0   8   2       2853.53       2445.34       411.16 o                         
   1   8   2       1669.30       1846.09       400.81 o                         
   2   8   2         11.02        -17.23       520.08 o                         
   3   8   2       1052.78       1035.22       475.06 o                         
   4   8   2       2673.17       2681.31       483.03 o                         
   5   8   2       2364.58       2457.77       487.97 o                         
   6   8   2       2130.36       2173.82       499.51 o                         
   7   8   2         16.19       -116.24       608.72 o                         
 -20   1   3       1204.18       1063.83       598.13 o                         
 -19   1   3       1283.12       1215.76       483.21 o                         
 -18   1   3        102.41         50.68       384.59 o                         
 -17   1   3        443.09        278.02       406.40 o                         
 -16   1   3       1316.43       1393.91       309.74 o                         
 -15   1   3        709.18        862.92       311.47 o                         
 -14   1   3       4779.04       4646.74       294.42 o                         
 -13   1   3        172.08        294.70       205.87 o                         
 -12   1   3        367.65        400.89       189.95 o                         
 -11   1   3       3990.79       4093.91       216.26 o                         
 -10   1   3       6294.61       6456.01       259.35 o                         
  -9   1   3       3301.07       3190.80       168.39 o                         
  -8   1   3          3.56         15.99       128.68 o                         
  -7   1   3      13015.59      12299.92       949.00 o                         
  -6   1   3      19064.69      19605.72       694.59 o                         
  -5   1   3      19189.62      19450.49       571.68 o                         
  -4   1   3         85.71        147.36       158.12 o                         
  -3   1   3       3489.24       3483.73       205.73 o                         
  -2   1   3       6678.59       6602.94       253.38 o                         
  -1   1   3      11998.39      12283.97       328.98 o                         
   0   1   3        405.38        461.11       221.22 o                         
   1   1   3      10971.63      11530.77       291.79 o                         
   2   1   3      19122.61      19945.36       406.58 o                         
   3   1   3       3458.63       3252.01       198.95 o                         
   4   1   3      29306.10      29115.46       659.02 o                         
   5   1   3       2258.00       2040.24       201.26 o                         
   6   1   3        249.61        300.85       181.06 o                         
   7   1   3       1574.39       1597.86       225.03 o                         
   8   1   3       4839.22       4818.38       266.58 o                         
   9   1   3       3089.61       3111.71       264.06 o                         
  10   1   3       3769.66       3643.70       303.77 o                         
  11   1   3        122.74        264.89       267.86 o                         
  12   1   3        270.12        161.48       266.59 o                         
  13   1   3       4867.75       4636.94       386.69 o                         
  14   1   3       2692.93       2732.29       377.34 o                         
  15   1   3       4622.65       4518.18       398.15 o                         
  16   1   3        667.87        676.08       455.13 o                         
  17   1   3        323.83        224.01       468.52 o                         
  18   1   3        759.44        900.65       597.36 o                         
  19   1   3       1095.79       1310.22       640.35 o                         
 -19   2   3        937.62        978.52       525.64 o                         
 -18   2   3       3132.29       3275.53       569.42 o                         
 -17   2   3       2763.85       2930.92       410.87 o                         
 -16   2   3          8.80        105.17       378.61 o                         
 -15   2   3       3333.54       3191.92       331.26 o                         
 -14   2   3       5509.08       5968.22       389.01 o                         
 -13   2   3       8105.09       8202.01       353.40 o                         
 -12   2   3       5233.25       5227.88       251.13 o                         
 -11   2   3       1773.87       1940.18       240.74 o                         
 -10   2   3       3348.94       3413.98       245.29 o                         
  -9   2   3       5639.34       5748.31       301.48 o                         
  -8   2   3       9676.89       9162.20       257.06 o                         
  -7   2   3       8606.61       7881.13       227.83 o                         
  -6   2   3      14654.13      15033.34       311.65 o                         
  -5   2   3        346.59        503.43       155.76 o                         
  -4   2   3       9931.10       9880.33       404.34 o                         
  -3   2   3      17252.27      16749.86       481.34 o                         
  -2   2   3       3301.64       2886.14       203.57 o                         
  -1   2   3       3804.56       3947.82       216.69 o                         
   0   2   3      11147.38      11528.29       291.19 o                         
   1   2   3      44314.67      46702.98       532.39 o                         
   2   2   3      59007.62      61828.36       602.06 o                         
   3   2   3      35205.61      36786.21       838.97 o                         
   4   2   3        412.61        345.91       205.18 o                         
   5   2   3       5990.88       5967.59       278.20 o                         
   6   2   3      24385.42      24732.83       896.23 o                         
   7   2   3      15493.10      15459.91       353.53 o                         
   8   2   3       7713.71       7596.77       374.27 o                         
   9   2   3        170.92        234.76       238.80 o                         
  10   2   3        764.80        827.90       287.31 o                         
  11   2   3       5573.88       5600.40       401.36 o                         
  12   2   3       5755.72       5537.82       358.11 o                         
  13   2   3       4561.17       4813.91       490.59 o                         
  14   2   3        498.30        509.86       467.40 o                         
  15   2   3       1159.29       1361.43       513.39 o                         
  16   2   3       6932.78       6491.05       649.76 o                         
  17   2   3       3368.51       3467.73       639.54 o                         
  18   2   3        463.31        425.75       656.35 o                         
  19   2   3          6.84        442.41      1250.57 o                         
 -19   3   3       1217.47        735.67       736.38 o                         
 -18   3   3         10.11       -587.90       739.53 o                         
 -17   3   3        335.39        244.70       513.53 o                         
 -16   3   3       1053.22       1225.72       424.77 o                         
 -15   3   3       5920.91       6195.28       416.38 o                         
 -14   3   3       5304.93       5080.70       354.46 o                         
 -13   3   3        138.55        161.22       307.25 o                         
 -12   3   3       3552.09       4077.23       322.39 o                         
 -11   3   3       5238.80       5024.50       255.23 o                         
 -10   3   3       9103.85       9004.59       324.93 o                         
  -9   3   3       2109.10       2241.33       238.45 o                         
  -8   3   3         46.05          1.25       220.22 o                         
  -7   3   3       4509.88       4434.80       205.23 o                         
  -6   3   3       8500.47       8075.87       262.98 o                         
  -5   3   3      10823.11      10520.29       381.81 o                         
  -4   3   3       8354.51       8381.75       262.26 o                         
  -3   3   3          6.50         19.79       184.60 o                         
  -2   3   3      18635.09      18452.42       529.44 o                         
  -1   3   3      25008.00      25563.79       961.79 o                         
   0   3   3      16051.77      16041.90       576.91 o                         
   1   3   3         11.87         54.59       136.58 o                         
   2   3   3        205.64        221.80       151.43 o                         
   3   3   3        641.14        501.74       170.77 o                         
   4   3   3       5195.39       5059.30       231.96 o                         
   5   3   3       9903.97       9987.03       366.48 o                         
   6   3   3       2292.89       2207.94       217.26 o                         
   7   3   3          2.76         48.99       331.08 o                         
   8   3   3       4371.15       4182.72       324.52 o                         
   9   3   3       9603.67       9763.26       825.37 o                         
  10   3   3       6004.67       5991.22       511.10 o                         
  11   3   3        138.77        324.36       287.71 o                         
  12   3   3       2603.59       2499.98       503.76 o                         
  13   3   3       3211.79       3207.27       358.09 o                         
  14   3   3       5436.30       5089.40       514.17 o                         
  15   3   3       6416.81       7228.33       624.88 o                         
  16   3   3        806.69        872.09       501.06 o                         
  17   3   3        306.21         83.80       742.45 o                         
  18   3   3       1557.44       1279.01       731.63 o                         
 -18   4   3         56.25        519.24      1237.16 o                         
 -17   4   3          6.77       -297.94       733.36 o                         
 -16   4   3          1.49          2.74       678.99 o                         
 -15   4   3         46.65        343.43       572.72 o                         
 -14   4   3        348.51        194.57       369.87 o                         
 -13   4   3        551.33        744.31       366.68 o                         
 -12   4   3        365.56        434.92       308.67 o                         
 -11   4   3          6.47        -49.23       330.27 o                         
 -10   4   3         33.96        -68.21       261.93 o                         
  -9   4   3        981.47       1037.31       242.24 o                         
  -8   4   3        345.06        434.82       223.39 o                         
  -7   4   3       2351.71       2170.18       254.95 o                         
  -6   4   3       1054.11       1034.24       203.99 o                         
  -5   4   3         23.82         48.40       182.23 o                         
  -4   4   3        269.24        177.95       216.36 o                         
  -3   4   3       2955.89       3114.16       257.43 o                         
  -2   4   3        877.82        885.97       152.82 o                         
  -1   4   3         10.46         40.01       133.30 o                         
   0   4   3       1918.64       1912.33       188.97 o                         
   1   4   3       2405.51       2306.85       180.91 o                         
   2   4   3       3009.63       3068.98       236.28 o                         
   3   4   3       1757.65       1783.05       226.07 o                         
   4   4   3       1301.97       1216.48       231.45 o                         
   5   4   3        272.73        153.58       221.47 o                         
   6   4   3       1590.94       1650.59       243.56 o                         
   7   4   3       3270.16       3558.56       278.35 o                         
   8   4   3        319.61        329.12       249.28 o                         
   9   4   3         10.00       -148.79       350.71 o                         
  10   4   3         28.93         63.61       446.11 o                         
  11   4   3        581.33        590.67       327.82 o                         
  12   4   3       1449.00       1247.84       470.38 o                         
  13   4   3         29.48        -50.85       472.98 o                         
  14   4   3        188.06        376.20       481.36 o                         
  15   4   3        799.74       1048.40       632.40 o                         
  16   4   3          8.42         93.93       609.64 o                         
  17   4   3         39.29        629.40       890.72 o                         
 -16   5   3        544.69       1418.97       755.99 o                         
 -15   5   3        265.49       -305.60       501.17 o                         
 -14   5   3        116.28        238.91       641.87 o                         
 -13   5   3         42.43       -187.60       483.72 o                         
 -12   5   3         60.97       -161.86       452.61 o                         
 -11   5   3        118.26         41.52       358.65 o                         
 -10   5   3       3572.38       3351.67       318.47 o                         
  -9   5   3          1.35         85.34       281.78 o                         
  -8   5   3       1991.08       2230.98       305.71 o                         
  -7   5   3       2401.76       2440.03       272.55 o                         
  -6   5   3       2812.84       2542.92       239.69 o                         
  -5   5   3       2245.02       2191.03       218.56 o                         
  -4   5   3        152.28        162.87       184.10 o                         
  -3   5   3        539.73        644.53       226.93 o                         
  -2   5   3        211.91        288.43       222.62 o                         
  -1   5   3        761.17        758.70       204.16 o                         
   0   5   3       1328.28       1538.52       249.90 o                         
   1   5   3         28.26         83.78       217.50 o                         
   2   5   3         11.94        -65.89       198.46 o                         
   3   5   3       1127.61       1177.75       223.03 o                         
   4   5   3        278.17        261.83       218.62 o                         
   5   5   3          9.68        -37.42       218.69 o                         
   6   5   3        715.22        685.93       226.31 o                         
   7   5   3         74.90         55.03       346.59 o                         
   8   5   3        851.90        513.83       344.23 o                         
   9   5   3       1892.06       1727.65       468.45 o                         
  10   5   3       1771.03       1323.11       443.65 o                         
  11   5   3        389.97        476.99       400.83 o                         
  12   5   3         27.82       -238.49       473.88 o                         
  13   5   3         69.01         59.80       481.81 o                         
  14   5   3          1.83       -732.33       732.33 o                         
  15   5   3        599.67        754.38       624.65 o                         
 -14   6   3       3627.27       4067.71      1054.08 o                         
 -13   6   3       4438.32       5020.92       655.36 o                         
 -12   6   3       1979.33       2722.40       585.27 o                         
 -11   6   3         71.16        290.61       374.38 o                         
 -10   6   3       1657.32       1304.04       357.41 o                         
  -9   6   3       3084.85       3223.14       390.55 o                         
  -8   6   3        431.57        608.77       300.44 o                         
  -7   6   3       1873.65       1832.58       278.63 o                         
  -6   6   3       3858.20       3706.40       345.68 o                         
  -5   6   3          4.42         88.13       291.06 o                         
  -4   6   3       2251.51       2370.68       304.92 o                         
  -3   6   3      10297.46      10480.91       371.07 o                         
  -2   6   3       2171.31       2421.54       300.05 o                         
  -1   6   3       1611.74       1634.06       270.42 o                         
   0   6   3       3225.60       3234.10       280.04 o                         
   1   6   3       5438.55       5866.16       352.37 o                         
   2   6   3       5066.22       5160.13       316.21 o                         
   3   6   3       1362.36       1490.51       325.42 o                         
   4   6   3          0.37        105.15       286.88 o                         
   5   6   3        767.22        809.80       328.48 o                         
   6   6   3       3803.56       3837.46       360.80 o                         
   7   6   3       7017.67       6950.91       322.32 o                         
   8   6   3       2815.39       2835.88       438.84 o                         
   9   6   3        108.82        582.57       577.57 o                         
  10   6   3        713.79       1213.10       777.07 o                         
  11   6   3       3360.52       3547.01       634.28 o                         
  12   6   3       2705.71       2940.33       736.92 o                         
  13   6   3        696.41        228.22       530.68 o                         
 -11   7   3       2999.68       2589.94       541.53 o                         
 -10   7   3       2452.03       2619.59       507.71 o                         
  -9   7   3       1240.10       1276.60       497.48 o                         
  -8   7   3          1.11         35.02       400.30 o                         
  -7   7   3       5762.19       5258.64       434.69 o                         
  -6   7   3       5878.88       5792.08       374.21 o                         
  -5   7   3       3930.93       3868.09       437.63 o                         
  -4   7   3        652.81        641.69       375.97 o                         
  -3   7   3        158.37        289.58       368.77 o                         
  -2   7   3       5429.18       5261.11       433.54 o                         
  -1   7   3       3308.91       3807.51       382.30 o                         
   0   7   3       3238.06       3519.75       422.17 o                         
   1   7   3       1424.32       1523.82       371.42 o                         
   2   7   3         53.11         54.44       363.67 o                         
   3   7   3       1808.51       1626.02       417.81 o                         
   4   7   3       5670.47       6021.07       458.25 o                         
   5   7   3       4491.46       4168.79       440.03 o                         
   6   7   3        508.36        594.52       443.47 o                         
   7   7   3          9.11       -219.19       360.94 o                         
   8   7   3       1664.44       2268.63       498.39 o                         
   9   7   3       2824.27       2385.97       667.94 o                         
  10   7   3       2006.30       1267.70       630.87 o                         
  -7   8   3        911.56       1316.22       516.62 o                         
  -6   8   3        633.58       1018.91       552.01 o                         
  -5   8   3        132.02        458.33       533.58 o                         
  -4   8   3       1755.11       1978.57       480.75 o                         
  -3   8   3        468.57        489.26       401.68 o                         
  -2   8   3        868.29       1061.11       525.76 o                         
  -1   8   3          0.84       -124.69       461.51 o                         
   0   8   3         19.34        -32.98       522.28 o                         
   1   8   3        829.77        538.51       434.68 o                         
   2   8   3       1418.88       1413.96       475.27 o                         
   3   8   3        247.93        494.44       471.44 o                         
   4   8   3        203.84        218.62       434.31 o                         
   5   8   3        202.38         43.42       484.04 o                         
   6   8   3       2333.68       2534.00       594.82 o                         
 -20   0   4       2603.00       3356.30       749.15 o                         
 -19   0   4        521.95        961.31       618.29 o                         
 -18   0   4         54.48        116.24       492.85 o                         
 -17   0   4       2330.15       2916.55       615.02 o                         
 -16   0   4      12235.96      12907.34       732.03 o                         
 -15   0   4       3054.49       2846.07       419.01 o                         
 -14   0   4         15.71         77.07       460.77 o                         
 -13   0   4        909.02        734.00       371.30 o                         
 -12   0   4        282.55        429.51       288.29 o                         
 -11   0   4      16320.06      16414.10      2105.63 o                         
 -10   0   4      16007.25      16167.64      1530.39 o                         
  -9   0   4        263.39        255.16       262.55 o                         
  -8   0   4       1551.97       1300.19       278.58 o                         
  -7   0   4      25936.63      28136.41       980.82 o                         
  -6   0   4      20776.88      21459.16       710.85 o                         
  -5   0   4       4713.57       4498.89       249.61 o                         
  -4   0   4         22.35        -32.00       186.56 o                         
  -3   0   4        156.01        118.68       176.53 o                         
  -2   0   4        412.94        317.41       188.88 o                         
  -1   0   4       6715.04       6665.68       306.08 o                         
   0   0   4      11426.00      10085.00      2796.09 o                         
   1   0   4       1082.67       1048.72       309.06 o                         
   2   0   4      24509.51      25370.70       608.14 o                         
   3   0   4       5471.58       4885.07       327.53 o                         
   4   0   4      11448.70      11063.48       605.79 o                         
   5   0   4       4918.05       4420.88       340.10 o                         
   6   0   4       6054.47       6059.74       366.27 o                         
   7   0   4        208.64        239.10       267.70 o                         
   8   0   4       3180.87       3027.35       322.26 o                         
   9   0   4      21120.78      22364.59      1758.39 o                         
  10   0   4      22623.14      22846.12      1983.23 o                         
  11   0   4       1912.55       1782.19       383.17 o                         
  12   0   4        475.94        255.88       369.15 o                         
  13   0   4       1369.27       1309.85       482.57 o                         
  14   0   4       7354.21       7093.03       589.74 o                         
  15   0   4       1763.66       1872.95       496.70 o                         
  16   0   4       2020.17       1926.14       674.10 o                         
  17   0   4        294.84        340.60       615.64 o                         
  18   0   4       5964.38       6451.42       987.86 o                         
  19   0   4       6640.52       6957.76      1068.74 o                         
 -20   1   4        379.10        435.55       581.64 o                         
 -19   1   4       1132.41       1104.35       454.00 o                         
 -18   1   4       2291.01       2294.39       340.89 o                         
 -17   1   4       1311.37       1208.26       381.36 o                         
 -16   1   4        190.54        -76.31       305.11 o                         
 -15   1   4       3494.70       3463.09       291.56 o                         
 -14   1   4       5114.19       4915.06       278.46 o                         
 -13   1   4        873.82        933.43       211.85 o                         
 -12   1   4          6.84         10.40       202.65 o                         
 -11   1   4          6.09        109.46       196.90 o                         
 -10   1   4        717.16        704.16       220.81 o                         
  -9   1   4       9613.66       9206.64       333.76 o                         
  -8   1   4       8474.58       7881.44       951.22 o                         
  -7   1   4       2985.11       2854.78       211.56 o                         
  -6   1   4         10.48         16.88       135.02 o                         
  -5   1   4        154.46        203.99       150.39 o                         
  -4   1   4      11511.59      11827.62       298.05 o                         
  -3   1   4      21344.53      18956.67      2334.82 o                         
  -2   1   4      11167.54      11714.92       289.00 o                         
  -1   1   4        181.38        240.74       159.10 o                         
   0   1   4       1179.57       1334.94       178.62 o                         
   1   1   4       2784.58       2593.32       190.49 o                         
   2   1   4      24830.65      25020.17       366.45 o                         
   3   1   4       9145.65       9028.57       249.43 o                         
   4   1   4       1349.92       1280.02       161.10 o                         
   5   1   4       3327.45       3380.65       229.79 o                         
   6   1   4       4486.92       4113.06       241.19 o                         
   7   1   4      10271.33       9989.38       299.06 o                         
   8   1   4       6214.95       6081.37       275.07 o                         
   9   1   4          5.28        -52.41       252.52 o                         
  10   1   4       2322.32       2262.20       281.47 o                         
  11   1   4       4325.96       4247.58       303.94 o                         
  12   1   4        719.72        738.73       284.61 o                         
  13   1   4       1888.78       1791.44       356.02 o                         
  14   1   4         12.14        126.42       357.86 o                         
  15   1   4        931.57        994.68       378.51 o                         
  16   1   4       2234.47       2570.46       474.59 o                         
  17   1   4       1253.23       1169.38       483.75 o                         
  18   1   4       1161.85       1268.23       610.42 o                         
  19   1   4         37.30       -966.39      1300.20 o                         
 -19   2   4         55.44       -265.76       567.03 o                         
 -18   2   4          8.53       -233.83       507.07 o                         
 -17   2   4        158.58        276.18       391.38 o                         
 -16   2   4          6.93       -112.62       429.97 o                         
 -15   2   4        398.54        436.37       334.85 o                         
 -14   2   4        460.36        383.33       331.77 o                         
 -13   2   4          7.93        -72.55       286.26 o                         
 -12   2   4        458.21        474.19       255.68 o                         
 -11   2   4         28.18       -109.81       244.78 o                         
 -10   2   4         45.93         57.33       211.45 o                         
  -9   2   4          9.33         71.07       211.63 o                         
  -8   2   4        471.22        413.84       171.61 o                         
  -7   2   4       1389.16       1431.42       153.23 o                         
  -6   2   4         71.11        153.17       154.28 o                         
  -5   2   4        364.88        340.39       150.40 o                         
  -4   2   4          4.80         -5.76       181.81 o                         
  -3   2   4         19.31        -13.89       163.80 o                         
  -2   2   4         63.51         72.03       184.42 o                         
  -1   2   4        916.75        897.78       192.55 o                         
   0   2   4        624.17        683.18       173.47 o                         
   1   2   4        118.09         39.73       151.50 o                         
   2   2   4        481.75        542.01       171.26 o                         
   3   2   4       2449.19       2278.93       167.16 o                         
   4   2   4         48.29        200.18       170.51 o                         
   5   2   4        409.69        400.85       190.58 o                         
   6   2   4        535.62        486.96       175.10 o                         
   7   2   4        105.92        173.46       176.19 o                         
   8   2   4         65.76         31.04       212.17 o                         
   9   2   4         97.52        173.19       287.01 o                         
  10   2   4         64.71        255.68       253.32 o                         
  11   2   4       1681.72       1917.22       347.73 o                         
  12   2   4         18.93         94.68       366.59 o                         
  13   2   4        660.50        755.29       469.00 o                         
  14   2   4          8.76        -30.73       387.12 o                         
  15   2   4        140.56        196.34       586.77 o                         
  16   2   4         24.48          0.48       493.18 o                         
  17   2   4         10.06         16.33       735.40 o                         
  18   2   4          9.35         38.59       619.72 o                         
 -18   3   4       1948.69       1919.16       539.18 o                         
 -17   3   4         90.31        430.29       562.67 o                         
 -16   3   4         36.93       -114.27       460.19 o                         
 -15   3   4       1224.48       1057.30       384.51 o                         
 -14   3   4       1814.43       1824.89       316.65 o                         
 -13   3   4       2607.67       2811.27       313.92 o                         
 -12   3   4       1263.25       1141.20       278.55 o                         
 -11   3   4        671.14        617.44       211.48 o                         
 -10   3   4         67.49         -2.05       245.44 o                         
  -9   3   4       1805.40       1517.17       232.40 o                         
  -8   3   4       1937.53       1922.27       207.65 o                         
  -7   3   4       1273.88       1121.74       208.45 o                         
  -6   3   4         10.77          1.55       185.33 o                         
  -5   3   4         29.86        -38.28       152.83 o                         
  -4   3   4       1461.82       1120.51       179.13 o                         
  -3   3   4       4480.54       4335.94       227.58 o                         
  -2   3   4       5107.60       5272.32       218.53 o                         
  -1   3   4        913.95        788.79       192.23 o                         
   0   3   4       4338.58       4385.07       197.22 o                         
   1   3   4       6903.16       6874.74       225.50 o                         
   2   3   4      10022.98      10066.55       251.24 o                         
   3   3   4       4484.10       4589.93       234.47 o                         
   4   3   4        214.48        146.97       180.39 o                         
   5   3   4       2028.67       1916.31       185.98 o                         
   6   3   4       1413.27       1241.27       247.90 o                         
   7   3   4       2163.01       2402.29       265.13 o                         
   8   3   4        603.71        569.13       344.84 o                         
   9   3   4          0.04        -27.72       285.97 o                         
  10   3   4       1252.78       1375.99       364.63 o                         
  11   3   4       8178.03       7702.88       755.84 o                         
  12   3   4        118.45        -90.00       327.69 o                         
  13   3   4        114.04        -68.23       389.51 o                         
  14   3   4        548.22        426.33       484.52 o                         
  15   3   4         96.27        464.65       489.17 o                         
  16   3   4       1211.93       1659.89       737.04 o                         
  17   3   4        789.04       1142.96       754.27 o                         
 -17   4   4       1270.11       1405.66       530.40 o                         
 -16   4   4       3695.96       4156.11       616.91 o                         
 -15   4   4       3891.45       4593.95       487.55 o                         
 -14   4   4       1461.17       1513.73       355.60 o                         
 -13   4   4         13.88        354.20       308.91 o                         
 -12   4   4       4924.47       4791.83       344.43 o                         
 -11   4   4       7904.71       7749.57       363.95 o                         
 -10   4   4       4499.90       4585.08       289.13 o                         
  -9   4   4        565.54        410.18       194.46 o                         
  -8   4   4        802.13        831.88       248.03 o                         
  -7   4   4       6873.07       6520.12       285.04 o                         
  -6   4   4      15545.11      15080.21       339.34 o                         
  -5   4   4       8597.16       8604.19       273.81 o                         
  -4   4   4        282.02        446.94       195.65 o                         
  -3   4   4        552.44        663.49       241.82 o                         
  -2   4   4      10591.33      10385.32       287.50 o                         
  -1   4   4       3558.11       3330.39       264.70 o                         
   0   4   4       8592.88       8893.08       277.90 o                         
   1   4   4        941.58       1038.85       220.06 o                         
   2   4   4       1590.29       1869.89       225.89 o                         
   3   4   4       3424.67       3637.94       242.75 o                         
   4   4   4       7043.17       7474.79       274.97 o                         
   5   4   4       7292.79       7585.42       348.46 o                         
   6   4   4        900.20        822.91       223.97 o                         
   7   4   4       2968.05       2997.11       267.13 o                         
   8   4   4       1330.49       1194.54       299.19 o                         
   9   4   4       4574.72       4750.19       391.16 o                         
  10   4   4       7397.05       7461.44      1283.39 o                         
  11   4   4       4790.85       4717.76       414.07 o                         
  12   4   4        924.82        899.74       478.37 o                         
  13   4   4       2429.35       2505.55       498.87 o                         
  14   4   4       3968.63       3971.39       912.69 o                         
  15   4   4       2727.29       3080.72       613.76 o                         
  16   4   4        426.09        507.06       620.63 o                         
 -16   5   4         47.46        329.09       553.46 o                         
 -15   5   4        696.58        995.39       637.91 o                         
 -14   5   4       3926.82       3961.79       505.45 o                         
 -13   5   4       2538.43       3038.66       412.80 o                         
 -12   5   4       1059.46       1134.00       446.18 o                         
 -11   5   4        340.89        529.96       278.25 o                         
 -10   5   4        367.01        594.52       299.77 o                         
  -9   5   4       5802.64       5712.48       351.89 o                         
  -8   5   4       5407.46       5098.41       318.21 o                         
  -7   5   4       2806.33       2322.32       275.55 o                         
  -6   5   4         83.80        113.71       223.03 o                         
  -5   5   4        830.11        714.47       209.00 o                         
  -4   5   4       3504.23       3487.32       229.42 o                         
  -3   5   4      11658.58      11293.00       280.65 o                         
  -2   5   4       7149.07       7238.65       274.09 o                         
  -1   5   4        202.31        347.65       246.77 o                         
   0   5   4        637.44        688.75       249.12 o                         
   1   5   4       6489.63       6523.13       268.32 o                         
   2   5   4       7616.06       7618.22       272.82 o                         
   3   5   4       2566.78       2614.80       263.95 o                         
   4   5   4         38.24        -65.45       207.17 o                         
   5   5   4       2822.74       2722.14       225.17 o                         
   6   5   4       5968.22       5857.26       321.37 o                         
   7   5   4       4063.69       3944.57       351.08 o                         
   8   5   4       4149.87       3937.18       368.02 o                         
   9   5   4         11.02        135.87       460.44 o                         
  10   5   4       3951.21       3965.44       512.20 o                         
  11   5   4       3060.76       3240.03       590.73 o                         
  12   5   4       3104.75       3009.57       503.87 o                         
  13   5   4        686.74       1101.49       514.42 o                         
  14   5   4        147.83        122.97       745.01 o                         
  15   5   4       1160.09       1812.11       711.48 o                         
 -14   6   4         29.97       -302.61       622.94 o                         
 -13   6   4         53.92        -47.06       493.25 o                         
 -12   6   4        134.31         41.23       535.51 o                         
 -11   6   4        244.71        566.63       417.90 o                         
 -10   6   4        605.51        824.54       350.39 o                         
  -9   6   4        239.81        642.81       365.49 o                         
  -8   6   4        258.00        645.69       358.45 o                         
  -7   6   4        369.68        574.72       295.69 o                         
  -6   6   4       1976.24       1909.96       302.17 o                         
  -5   6   4        445.47        488.67       328.72 o                         
  -4   6   4        921.99        989.87       267.48 o                         
  -3   6   4         69.65        -38.05       292.05 o                         
  -2   6   4         31.38        262.26       290.72 o                         
  -1   6   4       2734.74       2532.20       280.02 o                         
   0   6   4       1103.95       1371.11       326.87 o                         
   1   6   4        161.30        422.37       320.15 o                         
   2   6   4        163.73        458.55       319.31 o                         
   3   6   4        363.40        712.00       287.13 o                         
   4   6   4        492.98        441.15       266.43 o                         
   5   6   4       1782.27       1562.10       303.61 o                         
   6   6   4        781.87        649.59       280.89 o                         
   7   6   4        228.03        288.99       447.53 o                         
   8   6   4        708.18       1046.56       388.80 o                         
   9   6   4        859.02       1089.62       480.66 o                         
  10   6   4        468.76       1057.42       597.59 o                         
  11   6   4         68.31        790.91       725.28 o                         
  12   6   4         18.16       -745.80       745.80 o                         
  13   6   4        399.04        597.25       724.81 o                         
 -11   7   4         14.24         82.27       480.60 o                         
 -10   7   4         98.92        165.81       529.36 o                         
  -9   7   4        216.36        407.92       421.73 o                         
  -8   7   4        101.10        488.07       453.11 o                         
  -7   7   4        348.16        358.75       423.94 o                         
  -6   7   4        231.61        103.33       381.81 o                         
  -5   7   4          5.16        -56.69       420.84 o                         
  -4   7   4         71.27        189.44       374.96 o                         
  -3   7   4       1433.00       1693.17       376.01 o                         
  -2   7   4         22.69        214.41       369.81 o                         
  -1   7   4       1226.99       1148.84       375.11 o                         
   0   7   4        653.50        806.06       371.19 o                         
   1   7   4       1408.02       1330.85       349.61 o                         
   2   7   4       1007.27       1282.84       342.47 o                         
   3   7   4        522.65        752.99       369.28 o                         
   4   7   4        103.96         77.30       370.94 o                         
   5   7   4        158.73        461.56       386.88 o                         
   6   7   4        607.56        841.91       447.20 o                         
   7   7   4        162.17       -113.68       498.04 o                         
   8   7   4          0.31        395.11       464.59 o                         
   9   7   4        367.17       -232.27       755.90 o                         
  10   7   4        268.65        665.23       626.32 o                         
  -6   8   4       5061.72       5098.71       592.01 o                         
  -5   8   4       3647.17       2644.46       429.80 o                         
  -4   8   4         14.00         48.97       435.53 o                         
  -3   8   4        133.56       -415.98       537.36 o                         
  -2   8   4       2704.94       3061.66       537.77 o                         
  -1   8   4       2868.72       3535.46       535.12 o                         
   0   8   4       2098.65       2123.29       482.65 o                         
   1   8   4         50.65        145.48       469.61 o                         
   2   8   4         47.29        216.97       432.42 o                         
   3   8   4        816.93       1018.49       480.60 o                         
   4   8   4       1841.64       1954.70       554.56 o                         
   5   8   4       2167.44       2280.04       647.36 o                         
 -19   1   5        175.44         24.79       487.17 o                         
 -18   1   5          4.05        -10.34       420.94 o                         
 -17   1   5       1173.97       1152.86       340.54 o                         
 -16   1   5       1916.58       1533.04       305.53 o                         
 -15   1   5       2564.26       2399.49       266.31 o                         
 -14   1   5        166.71        219.52       292.27 o                         
 -13   1   5       2528.88       2359.72       238.00 o                         
 -12   1   5       3905.78       3506.70       291.33 o                         
 -11   1   5       4228.14       4254.62       246.60 o                         
 -10   1   5       3808.23       3877.11       239.70 o                         
  -9   1   5          1.63        -49.70       215.47 o                         
  -8   1   5       2411.36       2418.04       179.61 o                         
  -7   1   5       2350.48       2127.06       203.86 o                         
  -6   1   5       6271.37       6312.12       215.85 o                         
  -5   1   5      12209.03      12916.38       303.46 o                         
  -4   1   5       4231.43       4343.10       183.01 o                         
  -3   1   5       8155.79       8288.83       279.14 o                         
  -2   1   5       2815.85       2715.63       178.73 o                         
  -1   1   5      13459.00      13447.95       292.22 o                         
   0   1   5         23.67        -18.71       142.93 o                         
   1   1   5        862.94        842.80       179.27 o                         
   2   1   5       1547.63       1440.55       151.95 o                         
   3   1   5       1269.90       1196.02       179.61 o                         
   4   1   5       9195.81       9077.79       343.99 o                         
   5   1   5       2251.25       2056.45       191.16 o                         
   6   1   5         16.36        -14.58       189.06 o                         
   7   1   5        781.92        552.35       199.26 o                         
   8   1   5       7470.42       7454.74       286.18 o                         
   9   1   5       6935.25       6561.56       448.16 o                         
  10   1   5       2937.44       3058.06       284.61 o                         
  11   1   5       1350.51       1279.62       278.76 o                         
  12   1   5       1396.66       1080.01       301.62 o                         
  13   1   5        723.92        752.74       313.22 o                         
  14   1   5       3433.72       3471.09       396.30 o                         
  15   1   5        351.25        366.35       423.75 o                         
  16   1   5        149.57        212.56       468.98 o                         
  17   1   5        376.18        449.82       592.72 o                         
  18   1   5        763.42        935.58       623.09 o                         
 -19   2   5       3124.04       3626.98       596.96 o                         
 -18   2   5       3983.03       4608.83       550.98 o                         
 -17   2   5       1267.07        999.45       393.67 o                         
 -16   2   5          9.90         27.42       370.88 o                         
 -15   2   5       2513.76       2324.95       320.60 o                         
 -14   2   5       6840.15       6573.87       365.51 o                         
 -13   2   5      11738.06      11796.14       423.06 o                         
 -12   2   5       5897.42       5711.13       264.88 o                         
 -11   2   5        134.51         68.13       220.61 o                         
 -10   2   5       2234.19       2062.73       203.69 o                         
  -9   2   5       5794.92       5909.54       315.60 o                         
  -8   2   5      10165.89      10252.15       467.60 o                         
  -7   2   5       2748.63       2687.35       189.27 o                         
  -6   2   5       1435.47       1494.66       155.06 o                         
  -5   2   5       8578.24       8411.17       290.60 o                         
  -4   2   5      30186.14      30065.96       714.18 o                         
  -3   2   5      22408.21      21939.66       695.88 o                         
  -2   2   5       6632.33       6598.12       240.48 o                         
  -1   2   5       3576.16       3865.29       196.63 o                         
   0   2   5      25537.99      26901.24       531.80 o                         
   1   2   5      20699.58      21767.26       310.83 o                         
   2   2   5      11269.47      11212.45       310.71 o                         
   3   2   5       7997.95       8293.64       250.05 o                         
   4   2   5       8564.87       8912.94       273.45 o                         
   5   2   5       9076.76       9072.39       275.63 o                         
   6   2   5      10230.47      10068.73       276.18 o                         
   7   2   5       4436.79       4468.83       288.32 o                         
   8   2   5          3.64       -113.16       231.58 o                         
   9   2   5       1880.53       1743.55       228.86 o                         
  10   2   5       8418.79       8394.34       434.92 o                         
  11   2   5       8004.61       7862.63       419.19 o                         
  12   2   5       2339.54       2571.71       405.76 o                         
  13   2   5         19.59        125.97       436.72 o                         
  14   2   5        261.30        401.86       551.88 o                         
  15   2   5       1299.88        844.67       609.98 o                         
  16   2   5       2957.03       2864.51       631.19 o                         
  17   2   5       4073.90       4211.91       783.10 o                         
  18   2   5        773.07       1155.86       741.92 o                         
 -18   3   5        120.10        121.17       515.83 o                         
 -17   3   5       2577.55       2681.56       495.62 o                         
 -16   3   5       2849.96       3199.16       463.35 o                         
 -15   3   5       1652.87       2003.55       459.77 o                         
 -14   3   5        376.91        243.94       347.84 o                         
 -13   3   5        741.39       1029.02       327.18 o                         
 -12   3   5       4914.77       5185.90       347.85 o                         
 -11   3   5      11062.06      10815.32       415.50 o                         
 -10   3   5       3510.20       3165.13       243.89 o                         
  -9   3   5       1549.83       1293.96       208.02 o                         
  -8   3   5       5123.08       5278.96       229.45 o                         
  -7   3   5       6784.47       6588.91       256.38 o                         
  -6   3   5       6467.48       6489.19       254.64 o                         
  -5   3   5       3052.33       2754.27       197.15 o                         
  -4   3   5        436.33        464.06       158.72 o                         
  -3   3   5       1548.34       1324.85       168.02 o                         
  -2   3   5      10438.90      10728.50       256.85 o                         
  -1   3   5       7103.67       7410.97       254.70 o                         
   0   3   5       4375.26       4605.46       226.93 o                         
   1   3   5        289.42        341.37       187.82 o                         
   2   3   5       3592.85       3802.49       221.75 o                         
   3   3   5      14712.06      14817.18       268.49 o                         
   4   3   5       7428.18       7227.91       236.24 o                         
   5   3   5       1010.49       1028.78       229.73 o                         
   6   3   5         29.91        120.40       201.88 o                         
   7   3   5       3310.43       3324.80       236.63 o                         
   8   3   5       5729.57       5509.50       332.68 o                         
   9   3   5       6213.78       6246.26       323.21 o                         
  10   3   5       1794.39       1622.94       454.82 o                         
  11   3   5       2421.49       2420.74       473.84 o                         
  12   3   5         43.84       -167.37       465.48 o                         
  13   3   5       5097.31       5332.59       484.76 o                         
  14   3   5       4997.91       4888.16       620.64 o                         
  15   3   5       1722.76       1735.11       515.86 o                         
  16   3   5          4.99       -675.06       747.32 o                         
  17   3   5        485.80         55.19       842.39 o                         
 -17   4   5         54.51          6.14       583.74 o                         
 -16   4   5         13.41        -22.51       564.33 o                         
 -15   4   5          9.25        129.44       384.48 o                         
 -14   4   5        986.49       1197.69       415.06 o                         
 -13   4   5       2516.93       2329.51       408.67 o                         
 -12   4   5       1233.40        992.45       295.91 o                         
 -11   4   5        749.33        708.04       287.47 o                         
 -10   4   5        682.91        708.99       258.43 o                         
  -9   4   5        904.22        894.13       240.65 o                         
  -8   4   5         47.81          8.13       219.14 o                         
  -7   4   5        269.39        327.94       217.78 o                         
  -6   4   5          2.49         43.17       216.77 o                         
  -5   4   5       3169.07       3033.21       238.15 o                         
  -4   4   5       1818.62       1635.29       225.01 o                         
  -3   4   5        940.44        886.08       246.34 o                         
  -2   4   5       1048.47       1005.29       190.15 o                         
  -1   4   5         51.48         41.38       214.41 o                         
   0   4   5        604.95        611.10       220.79 o                         
   1   4   5        892.73       1017.64       220.83 o                         
   2   4   5        499.99        463.55       220.02 o                         
   3   4   5       1505.24       1425.67       228.14 o                         
   4   4   5         48.79        100.67       218.65 o                         
   5   4   5         81.98        103.48       209.87 o                         
   6   4   5        881.34        916.88       263.60 o                         
   7   4   5         43.22         33.55       243.92 o                         
   8   4   5        770.06        749.43       321.56 o                         
   9   4   5        168.77         44.09       361.04 o                         
  10   4   5        169.26          1.42       456.21 o                         
  11   4   5        150.25       -330.83       330.83 o                         
  12   4   5        841.22        875.62       581.43 o                         
  13   4   5         15.36       -154.31       487.28 o                         
  14   4   5          0.12         93.00       555.95 o                         
  15   4   5        202.02        499.44       751.70 o                         
  16   4   5        748.50        256.05       866.86 o                         
 -16   5   5        241.06        417.30       894.77 o                         
 -15   5   5        566.81        640.30       568.60 o                         
 -14   5   5         94.98        305.56       481.15 o                         
 -13   5   5        560.80        632.31       432.51 o                         
 -12   5   5        665.03        540.73       369.32 o                         
 -11   5   5        951.78        870.23       330.30 o                         
 -10   5   5        277.87        324.72       249.16 o                         
  -9   5   5        624.29        719.02       293.46 o                         
  -8   5   5       2953.45       3037.11       297.99 o                         
  -7   5   5       1282.38       1090.60       265.71 o                         
  -6   5   5        465.52        414.01       284.32 o                         
  -5   5   5       1170.10       1081.82       217.67 o                         
  -4   5   5       2183.14       1878.80       262.85 o                         
  -3   5   5        626.69        627.65       227.54 o                         
  -2   5   5        222.73        210.24       226.04 o                         
  -1   5   5       1649.00       1590.83       256.90 o                         
   0   5   5        396.42        499.70       206.40 o                         
   1   5   5        176.44        257.28       222.42 o                         
   2   5   5        106.46         81.08       202.32 o                         
   3   5   5       1513.32       1395.20       259.37 o                         
   4   5   5       1280.77       1680.65       278.52 o                         
   5   5   5          8.02       -285.45       285.45 o                         
   6   5   5         81.98        162.15       275.88 o                         
   7   5   5         55.95        -69.94       307.93 o                         
   8   5   5        606.94        947.21       383.57 o                         
   9   5   5       2154.81       2112.35       388.03 o                         
  10   5   5         65.63        367.61       461.92 o                         
  11   5   5        662.38       1314.55       479.86 o                         
  12   5   5        141.89        357.13       422.27 o                         
  13   5   5        734.67        778.20       605.93 o                         
  14   5   5        804.24       1556.60       755.59 o                         
 -14   6   5       1849.68       1853.38      1221.83 o                         
 -13   6   5       1803.38       2080.53       455.30 o                         
 -12   6   5       2137.25       2069.26       468.11 o                         
 -11   6   5          7.59       -156.44       449.76 o                         
 -10   6   5        192.05       -116.22       329.95 o                         
  -9   6   5       4851.15       4757.18       393.61 o                         
  -8   6   5       4444.61       4357.58       387.09 o                         
  -7   6   5        947.65        722.11       398.77 o                         
  -6   6   5         13.04         76.86       270.40 o                         
  -5   6   5       2760.14       2427.80       290.29 o                         
  -4   6   5       5527.91       5187.69       326.36 o                         
  -3   6   5       1307.16       1462.16       257.10 o                         
  -2   6   5       1312.16       1364.10       273.52 o                         
  -1   6   5        130.30        183.58       269.49 o                         
   0   6   5       1954.52       1930.97       279.04 o                         
   1   6   5       7669.30       7731.01       296.26 o                         
   2   6   5       8112.96       8352.21       365.79 o                         
   3   6   5       3477.31       3382.88       344.27 o                         
   4   6   5         75.95        190.81       326.21 o                         
   5   6   5       5359.74       5181.19       374.45 o                         
   6   6   5       6220.29       6413.01       418.47 o                         
   7   6   5       2450.86       2440.10       406.45 o                         
   8   6   5        430.37        498.44       418.44 o                         
   9   6   5         33.71        343.59       413.07 o                         
  10   6   5       1720.72       1670.09       603.59 o                         
  11   6   5       1926.19       1255.06       748.76 o                         
  12   6   5       3974.35       4674.28       771.94 o                         
 -11   7   5       4302.62       4921.26       906.53 o                         
 -10   7   5       1919.62       2439.73       541.20 o                         
  -9   7   5        138.03        291.74       425.69 o                         
  -8   7   5        412.91        655.83       458.42 o                         
  -7   7   5       1353.05       1045.06       521.53 o                         
  -6   7   5       4843.93       4878.71       420.72 o                         
  -5   7   5       5403.43       5286.12       404.79 o                         
  -4   7   5       1432.61       1623.63       425.68 o                         
  -3   7   5       1851.49       1872.61       355.37 o                         
  -2   7   5       4672.53       5357.18       431.93 o                         
  -1   7   5       2383.16       2270.54       352.77 o                         
   0   7   5       1511.79       1927.67       419.36 o                         
   1   7   5        350.66        407.96       419.15 o                         
   2   7   5        572.88        651.57       336.79 o                         
   3   7   5       3039.17       2970.07       394.37 o                         
   4   7   5       2809.47       2668.79       395.79 o                         
   5   7   5       2412.08       2483.82       400.30 o                         
   6   7   5        268.72        297.01       545.30 o                         
   7   7   5        565.86        620.93       470.04 o                         
   8   7   5       3236.34       3360.59       514.33 o                         
   9   7   5       3765.43       3717.04       728.77 o                         
  -5   8   5        479.80        482.73       640.76 o                         
  -4   8   5        847.40       1283.71       595.12 o                         
  -3   8   5       1393.38       1250.05       487.49 o                         
  -2   8   5        237.47          2.91       483.65 o                         
  -1   8   5         11.57        274.55       403.83 o                         
   0   8   5       1242.01       1099.65       486.54 o                         
   1   8   5       1237.05       1186.15       442.60 o                         
   2   8   5        912.43       1396.47       480.68 o                         
   3   8   5        396.04       -120.09       564.26 o                         
   4   8   5         38.19       -729.90       729.90 o                         
 -19   0   6       1098.15       1153.40       552.76 o                         
 -18   0   6          2.71         97.97       610.01 o                         
 -17   0   6       1689.52       1571.31       439.69 o                         
 -16   0   6       6854.74       7362.09       514.83 o                         
 -15   0   6       5358.54       4939.76       371.69 o                         
 -14   0   6       1468.38       1121.41       340.22 o                         
 -13   0   6       7714.58       7097.32       672.69 o                         
 -12   0   6       3798.96       3620.03       288.13 o                         
 -11   0   6        797.65       1075.62       251.49 o                         
 -10   0   6       4867.25       4652.71       261.71 o                         
  -9   0   6         70.35         92.96       241.43 o                         
  -8   0   6       1711.25       1826.54       258.56 o                         
  -7   0   6      14093.26      14021.84       619.88 o                         
  -6   0   6      23633.71      28009.83      3628.61 o                         
  -5   0   6       9982.50       9544.41       499.12 o                         
  -4   0   6      13006.15      13576.46       360.97 o                         
  -3   0   6       3323.84       3162.81       229.17 o                         
  -2   0   6      18635.41      18730.40       702.63 o                         
  -1   0   6      20086.48      19657.86       525.87 o                         
   0   0   6       4894.31       3979.10       503.56 o                         
   1   0   6         65.75        112.08       190.78 o                         
   2   0   6       5151.85       4830.28       333.51 o                         
   3   0   6      23310.44      25629.25      2917.08 o                         
   4   0   6      14029.45      13334.30       432.10 o                         
   5   0   6      25057.92      25151.47       543.84 o                         
   6   0   6        527.79        487.26       276.59 o                         
   7   0   6       2939.42       2704.35       374.69 o                         
   8   0   6      15728.26      15470.26       520.34 o                         
   9   0   6      13693.98      13862.96       774.62 o                         
  10   0   6       5930.29       5789.43       508.75 o                         
  11   0   6          8.82       -230.18       361.19 o                         
  12   0   6       4562.06       4200.80       501.94 o                         
  13   0   6       2819.40       3046.11       546.52 o                         
  14   0   6       4641.68       5016.03       700.30 o                         
  15   0   6       1980.76       1961.08       614.85 o                         
  16   0   6         47.39         83.34       683.28 o                         
  17   0   6       2753.71       3412.46       959.21 o                         
  18   0   6       2336.98       3091.11      1041.57 o                         
 -19   1   6       1794.96       1685.54       497.33 o                         
 -18   1   6        717.36        945.27       532.08 o                         
 -17   1   6        212.84        279.18       430.02 o                         
 -16   1   6          0.23        409.75       337.03 o                         
 -15   1   6       1151.73        876.30       309.21 o                         
 -14   1   6       4595.67       3865.62       759.46 o                         
 -13   1   6       6029.81       5870.19       884.98 o                         
 -12   1   6       1577.44       1351.10       291.07 o                         
 -11   1   6       1493.32       1579.96       254.91 o                         
 -10   1   6       2146.27       1973.81       214.96 o                         
  -9   1   6       9177.72       9296.46       291.52 o                         
  -8   1   6      14671.39      15411.63       496.76 o                         
  -7   1   6       3354.40       3026.04       185.45 o                         
  -6   1   6         13.06         32.67       165.28 o                         
  -5   1   6       3621.44       3309.92       160.00 o                         
  -4   1   6       4196.00       3929.78       159.34 o                         
  -3   1   6       7223.72       7091.31       271.72 o                         
  -2   1   6        951.70        888.86       151.74 o                         
  -1   1   6        954.78        807.28       160.97 o                         
   0   1   6      13701.19      13610.40       295.21 o                         
   1   1   6      12785.84      12613.39       315.91 o                         
   2   1   6      13139.56      13169.42       267.18 o                         
   3   1   6       1605.37       1284.95       160.75 o                         
   4   1   6       1648.29       1694.33       182.61 o                         
   5   1   6       4240.83       4099.34       196.27 o                         
   6   1   6       5812.00       5239.49       242.86 o                         
   7   1   6       7229.70       6860.27       314.91 o                         
   8   1   6       1380.29       1566.57       256.93 o                         
   9   1   6        299.39        312.36       250.25 o                         
  10   1   6       3731.38       3628.73       282.12 o                         
  11   1   6       4542.40       4399.02       345.06 o                         
  12   1   6       2247.69       2222.93       345.01 o                         
  13   1   6         67.26        248.72       330.53 o                         
  14   1   6        907.08        824.33       389.26 o                         
  15   1   6       2548.83       2327.14       462.77 o                         
  16   1   6       2871.71       2995.47       543.52 o                         
  17   1   6       1982.87       2211.54       603.35 o                         
 -19   2   6          0.54        -19.09       680.11 o                         
 -18   2   6         39.20        166.41       450.11 o                         
 -17   2   6         14.85       -173.64       470.11 o                         
 -16   2   6         38.88         35.69       346.42 o                         
 -15   2   6          0.82       -181.54       371.21 o                         
 -14   2   6         27.59        -28.67       297.69 o                         
 -13   2   6          3.03        200.15       322.89 o                         
 -12   2   6         76.88       -105.50       238.94 o                         
 -11   2   6        202.44        222.55       223.83 o                         
 -10   2   6         45.56        -58.92       176.02 o                         
  -9   2   6        609.40        601.91       241.91 o                         
  -8   2   6        655.77        688.81       201.37 o                         
  -7   2   6       1196.87       1285.64       202.25 o                         
  -6   2   6        417.45        309.31       144.38 o                         
  -5   2   6        527.35        441.16       154.32 o                         
  -4   2   6        545.83        559.11       190.50 o                         
  -3   2   6         19.27        -10.84       165.17 o                         
  -2   2   6         74.76         47.28       155.85 o                         
  -1   2   6        213.60        190.69       154.28 o                         
   0   2   6       1144.66       1110.81       143.06 o                         
   1   2   6       2024.12       1936.82       164.02 o                         
   2   2   6         68.52         49.58       133.85 o                         
   3   2   6       5283.69       5568.68       238.94 o                         
   4   2   6       5398.48       5569.41       223.21 o                         
   5   2   6        454.79        621.24       218.56 o                         
   6   2   6         36.07         30.45       250.03 o                         
   7   2   6         66.23         77.07       232.20 o                         
   8   2   6          0.30       -113.39       205.77 o                         
   9   2   6        369.03        360.32       237.43 o                         
  10   2   6        131.56        148.80       265.40 o                         
  11   2   6         29.91         61.08       353.94 o                         
  12   2   6        254.60        417.36       323.50 o                         
  13   2   6        614.01        554.08       399.63 o                         
  14   2   6        435.22        689.06       438.20 o                         
  15   2   6        179.55        222.61       604.32 o                         
  16   2   6         80.72        159.22       739.40 o                         
  17   2   6          9.17       -193.26       768.20 o                         
 -18   3   6        667.18        934.61       601.00 o                         
 -17   3   6        263.61        631.33       530.85 o                         
 -16   3   6         12.16       -435.45       435.45 o                         
 -15   3   6        275.07        313.74       388.35 o                         
 -14   3   6       1482.21       1329.55       372.69 o                         
 -13   3   6       3082.27       2940.88       288.30 o                         
 -12   3   6          8.75        136.31       283.75 o                         
 -11   3   6        390.55        448.89       259.64 o                         
 -10   3   6        764.09        794.09       209.46 o                         
  -9   3   6        927.12       1047.74       179.73 o                         
  -8   3   6       2293.35       2387.23       197.27 o                         
  -7   3   6        810.65        662.33       221.25 o                         
  -6   3   6        976.63        868.78       220.52 o                         
  -5   3   6       9900.39      10555.06       281.98 o                         
  -4   3   6       4935.33       4784.79       231.73 o                         
  -3   3   6       3527.29       3547.40       220.34 o                         
  -2   3   6         44.33         19.07       178.41 o                         
  -1   3   6        337.10        296.96       159.54 o                         
   0   3   6       6042.09       6170.34       204.25 o                         
   1   3   6        657.76        635.97       174.35 o                         
   2   3   6       2602.08       2600.98       200.65 o                         
   3   3   6       1689.35       1540.66       194.19 o                         
   4   3   6         89.91         95.65       196.05 o                         
   5   3   6       2271.73       2223.39       258.73 o                         
   6   3   6       3834.85       3677.34       258.24 o                         
   7   3   6       1753.69       1671.78       252.29 o                         
   8   3   6        304.48        279.60       242.01 o                         
   9   3   6        803.68        880.85       358.78 o                         
  10   3   6        353.02        543.46       301.07 o                         
  11   3   6       1124.62       1086.78       337.08 o                         
  12   3   6       2475.89       2169.32       359.31 o                         
  13   3   6          1.92        -37.29       410.79 o                         
  14   3   6          2.92        208.82       487.33 o                         
  15   3   6        321.02        245.63       526.92 o                         
  16   3   6        884.65       1104.78       764.12 o                         
 -17   4   6       2402.04       2945.62       594.85 o                         
 -16   4   6       3685.47       3362.03       504.26 o                         
 -15   4   6       1763.20       2541.21       462.11 o                         
 -14   4   6          4.34         74.60       378.21 o                         
 -13   4   6       1883.36       1842.97       416.55 o                         
 -12   4   6       3764.64       3564.37       317.13 o                         
 -11   4   6       7367.84       7035.97       330.65 o                         
 -10   4   6        902.23       1004.38       292.75 o                         
  -9   4   6         34.18        151.42       254.73 o                         
  -8   4   6       1622.63       1362.72       280.92 o                         
  -7   4   6       7611.96       7438.30       291.52 o                         
  -6   4   6       9695.36       9456.43       261.42 o                         
  -5   4   6       2760.46       2744.08       234.75 o                         
  -4   4   6        479.28        407.63       204.72 o                         
  -3   4   6         16.87        -83.57       185.02 o                         
  -2   4   6       3418.37       3456.79       243.49 o                         
  -1   4   6      11260.42      11689.41       291.15 o                         
   0   4   6       5655.46       5989.18       279.29 o                         
   1   4   6        160.89        184.80       200.27 o                         
   2   4   6       2020.65       1904.61       234.79 o                         
   3   4   6      13762.15      13848.86       396.05 o                         
   4   4   6       8015.86       8102.40       240.55 o                         
   5   4   6       2515.80       2201.71       248.79 o                         
   6   4   6         71.30        -30.13       231.74 o                         
   7   4   6       2353.48       2681.54       362.64 o                         
   8   4   6       4454.70       4319.16       315.20 o                         
   9   4   6       5442.66       5541.64       433.16 o                         
  10   4   6       5179.52       4842.46       419.18 o                         
  11   4   6          2.23        307.39       474.46 o                         
  12   4   6       1747.31       1717.57       502.00 o                         
  13   4   6       6287.01       5817.16       543.94 o                         
  14   4   6       2077.42       2315.03       848.97 o                         
  15   4   6        543.32        598.43       775.11 o                         
 -15   5   6       1394.57       1107.57       517.04 o                         
 -14   5   6       2724.88       3031.38       550.17 o                         
 -13   5   6       2652.25       2706.63       454.29 o                         
 -12   5   6       2559.08       2892.54       343.89 o                         
 -11   5   6         18.54       -281.55       366.24 o                         
 -10   5   6       2940.54       3069.72       362.60 o                         
  -9   5   6       4697.57       4266.32       477.14 o                         
  -8   5   6       9765.99       9657.88       334.07 o                         
  -7   5   6       1545.68       1625.88       328.48 o                         
  -6   5   6        448.41         62.22       292.79 o                         
  -5   5   6       5057.93       5118.63       288.39 o                         
  -4   5   6       4621.42       4603.10       314.27 o                         
  -3   5   6       2160.08       2350.67       247.83 o                         
  -2   5   6       1455.43       1404.72       238.03 o                         
  -1   5   6        180.18        158.27       209.48 o                         
   0   5   6       3770.68       3785.38       259.09 o                         
   1   5   6      12293.31      11855.02       302.41 o                         
   2   5   6       5689.75       5828.07       293.80 o                         
   3   5   6        508.43        697.59       287.24 o                         
   4   5   6       1501.59       1621.66       269.74 o                         
   5   5   6       2679.08       2900.93       288.11 o                         
   6   5   6       6958.21       6969.98       326.30 o                         
   7   5   6       4283.92       4344.93       383.12 o                         
   8   5   6        747.83        651.82       333.42 o                         
   9   5   6         10.52        281.08       573.15 o                         
  10   5   6       2621.00       2993.71       598.94 o                         
  11   5   6       3802.12       3263.24       519.58 o                         
  12   5   6       2023.17       2668.10       746.56 o                         
  13   5   6        217.30        607.39       975.34 o                         
  14   5   6        881.75       1255.95       653.69 o                         
 -13   6   6         28.29        438.92       594.78 o                         
 -12   6   6        110.84        231.21       404.79 o                         
 -11   6   6        119.18        386.68       461.20 o                         
 -10   6   6        348.68        121.71       395.43 o                         
  -9   6   6         83.10        265.13       369.75 o                         
  -8   6   6       1220.80       1278.05       340.45 o                         
  -7   6   6        624.88        434.01       413.04 o                         
  -6   6   6        918.86       1248.10       334.45 o                         
  -5   6   6       1474.97       1351.98       305.62 o                         
  -4   6   6         27.48         85.74       330.79 o                         
  -3   6   6        312.62        498.55       333.70 o                         
  -2   6   6        544.80        645.81       335.24 o                         
  -1   6   6       1713.89       1928.40       337.47 o                         
   0   6   6       2653.31       2735.85       310.84 o                         
   1   6   6        187.53        335.41       294.80 o                         
   2   6   6        781.02        504.40       333.53 o                         
   3   6   6        975.84       1006.32       273.84 o                         
   4   6   6        936.82       1067.27       383.12 o                         
   5   6   6        305.31        501.55       393.33 o                         
   6   6   6        122.37        235.20       345.69 o                         
   7   6   6          7.79        -11.81       361.74 o                         
   8   6   6       1356.40       2010.30       482.27 o                         
   9   6   6       1228.10       2046.12       590.37 o                         
  10   6   6        419.45       1066.11       839.39 o                         
  11   6   6         74.00        458.67       608.08 o                         
  12   6   6        625.98       -207.05       893.06 o                         
 -10   7   6        404.63        836.00       512.38 o                         
  -9   7   6        197.66        404.67       474.57 o                         
  -8   7   6        491.83        766.04       464.76 o                         
  -7   7   6        703.79        521.69       427.90 o                         
  -6   7   6        808.94       1131.33       471.90 o                         
  -5   7   6        805.67        833.20       414.29 o                         
  -4   7   6        315.84        -58.39       432.06 o                         
  -3   7   6        353.88         88.83       382.90 o                         
  -2   7   6        244.77         43.67       349.21 o                         
  -1   7   6        156.19        325.14       422.56 o                         
   0   7   6        322.26        730.05       422.33 o                         
   1   7   6        136.60        483.31       421.84 o                         
   2   7   6        375.67        477.62       344.31 o                         
   3   7   6        171.72         15.12       425.37 o                         
   4   7   6        294.31        217.05       460.09 o                         
   5   7   6          1.79        165.64       519.78 o                         
   6   7   6         70.98          5.35       526.52 o                         
   7   7   6          1.62         37.42       479.19 o                         
   8   7   6        383.61        -66.49       616.55 o                         
  -3   8   6        515.49       -188.95       892.55 o                         
  -2   8   6       1225.13       1338.98       526.51 o                         
  -1   8   6       3082.69       2885.69       582.55 o                         
   0   8   6       1153.68       1499.37       561.18 o                         
   1   8   6         53.13         33.92       633.15 o                         
   2   8   6        718.39       1296.19       903.06 o                         
 -19   1   7          0.01       -201.67       529.11 o                         
 -18   1   7        876.13        870.80       441.39 o                         
 -17   1   7       1687.41       2004.65       360.61 o                         
 -16   1   7       1528.12       1574.32       309.15 o                         
 -15   1   7       1378.69       1564.77       312.98 o                         
 -14   1   7         27.97        -50.08       270.69 o                         
 -13   1   7       1909.97       1792.70       274.81 o                         
 -12   1   7      13813.74      13330.36       698.91 o                         
 -11   1   7          8.58        111.06       186.54 o                         
 -10   1   7        497.68        512.69       202.87 o                         
  -9   1   7         10.94         64.53       170.66 o                         
  -8   1   7        602.92        762.92       199.97 o                         
  -7   1   7       3221.15       3130.54       202.67 o                         
  -6   1   7       2705.47       2745.88       161.16 o                         
  -5   1   7       1883.06       1797.14       141.54 o                         
  -4   1   7         84.71        197.24       132.49 o                         
  -3   1   7       1864.75       1774.67       141.74 o                         
  -2   1   7       7786.18       7483.65       598.93 o                         
  -1   1   7       2231.55       1989.83       166.28 o                         
   0   1   7       1985.93       1867.47       165.48 o                         
   1   1   7         11.51         82.28       132.26 o                         
   2   1   7        919.21        749.79       152.17 o                         
   3   1   7       7426.97       6996.76       216.52 o                         
   4   1   7       7955.53       7598.74       228.34 o                         
   5   1   7       4848.29       4950.76       220.81 o                         
   6   1   7        217.31         25.42       203.12 o                         
   7   1   7       1858.66       1831.12       202.00 o                         
   8   1   7       4058.80       4110.99       281.09 o                         
   9   1   7       2660.27       2501.01       272.32 o                         
  10   1   7        574.24        906.00       351.72 o                         
  11   1   7        256.86        334.38       324.20 o                         
  12   1   7       1383.42       1558.44       328.48 o                         
  13   1   7       3088.38       3016.05       379.25 o                         
  14   1   7        676.59        948.81       442.62 o                         
  15   1   7         74.67        234.27       456.31 o                         
  16   1   7         86.97       -227.64       591.58 o                         
  17   1   7        679.46        731.16       714.21 o                         
 -18   2   7       1146.28       1143.27       572.91 o                         
 -17   2   7        921.07       1192.97       475.07 o                         
 -16   2   7        250.11        328.09       429.16 o                         
 -15   2   7       3275.71       3160.42       357.27 o                         
 -14   2   7       3216.59       3416.35       353.88 o                         
 -13   2   7       5148.74       4857.86       300.50 o                         
 -12   2   7       2581.78       2413.54       279.11 o                         
 -11   2   7       1061.29        828.48       245.34 o                         
 -10   2   7       6273.87       5752.77       248.54 o                         
  -9   2   7      10155.06      10329.66       318.46 o                         
  -8   2   7       4078.02       3927.56       195.88 o                         
  -7   2   7        675.42        662.49       170.79 o                         
  -6   2   7       2565.43       2228.20       196.59 o                         
  -5   2   7      17996.67      18775.76       571.79 o                         
  -4   2   7      14822.87      14557.96       474.23 o                         
  -3   2   7      12717.21      12878.86       420.03 o                         
  -2   2   7        209.86         74.24       144.28 o                         
  -1   2   7        368.83        291.91       158.75 o                         
   0   2   7       5493.64       5591.06       251.41 o                         
   1   2   7      13116.56      13087.41       298.57 o                         
   2   2   7        982.24        994.60       201.91 o                         
   3   2   7        486.18        661.89       217.09 o                         
   4   2   7        924.23       1052.86       248.86 o                         
   5   2   7       3426.53       3260.17       268.57 o                         
   6   2   7      10629.15      10686.47       297.00 o                         
   7   2   7        916.16       1016.55       240.26 o                         
   8   2   7         63.41        136.91       260.63 o                         
   9   2   7       1179.85       1174.73       291.47 o                         
  10   2   7       3013.69       3141.81       369.85 o                         
  11   2   7       6709.47       6573.88       329.93 o                         
  12   2   7       8209.75       8127.77       424.07 o                         
  13   2   7       2619.97       2751.43       430.89 o                         
  14   2   7        554.26        828.22       489.86 o                         
  15   2   7       4106.48       4412.62       665.27 o                         
  16   2   7       2524.51       2669.70       635.54 o                         
 -17   3   7       3624.69       3376.80       500.45 o                         
 -16   3   7       2118.75       2107.53       436.17 o                         
 -15   3   7        654.50       1159.98       376.56 o                         
 -14   3   7         11.76       -415.19       415.19 o                         
 -13   3   7       1572.34       1869.36       340.80 o                         
 -12   3   7       4021.06       3854.89       317.06 o                         
 -11   3   7       4130.43       4048.32       296.13 o                         
 -10   3   7        701.34       1014.42       317.00 o                         
  -9   3   7        753.24        524.34       180.77 o                         
  -8   3   7       1755.24       1508.82       211.00 o                         
  -7   3   7       6415.63       6287.68       213.66 o                         
  -6   3   7       1855.55       2243.04       208.42 o                         
  -5   3   7        824.61        761.83       185.75 o                         
  -4   3   7          9.20         98.80       240.63 o                         
  -3   3   7       1417.40       1444.39       251.54 o                         
  -2   3   7       9636.19       9880.89       335.24 o                         
  -1   3   7      11650.70      11943.22       290.35 o                         
   0   3   7       2301.06       2196.40       212.33 o                         
   1   3   7         48.31         11.68       183.82 o                         
   2   3   7        713.18        662.95       222.24 o                         
   3   3   7       1736.81       1538.97       209.85 o                         
   4   3   7      11610.17      12013.29       301.09 o                         
   5   3   7       5139.40       5172.28       279.83 o                         
   6   3   7        140.38        133.23       250.85 o                         
   7   3   7       3270.09       3096.72       256.74 o                         
   8   3   7       6864.07       6954.36       389.27 o                         
   9   3   7       4446.79       4410.41       365.40 o                         
  10   3   7        714.56        770.29       320.89 o                         
  11   3   7        916.40        948.38       311.82 o                         
  12   3   7        156.65        171.70       413.38 o                         
  13   3   7        798.50       1178.90       430.07 o                         
  14   3   7       1841.45       2037.75       746.44 o                         
  15   3   7        709.91       1114.87       759.27 o                         
  16   3   7         63.62       1218.56      1255.51 o                         
 -16   4   7        459.01        778.84       533.59 o                         
 -15   4   7        141.47        -57.48       466.15 o                         
 -14   4   7         97.01        529.37       374.90 o                         
 -13   4   7        104.82        189.18       335.97 o                         
 -12   4   7         85.53         49.44       403.70 o                         
 -11   4   7         15.52          6.51       264.01 o                         
 -10   4   7       1995.99       1795.72       270.03 o                         
  -9   4   7        464.06        532.93       262.01 o                         
  -8   4   7        143.65        281.74       260.64 o                         
  -7   4   7          2.22        -42.81       280.58 o                         
  -6   4   7        100.31         81.57       204.83 o                         
  -5   4   7         89.18         28.51       247.56 o                         
  -4   4   7       2017.70       1797.02       234.94 o                         
  -3   4   7         18.99        -29.84       198.78 o                         
  -2   4   7         90.12        133.32       220.70 o                         
  -1   4   7          0.63         -3.86       201.68 o                         
   0   4   7          0.95         47.90       199.14 o                         
   1   4   7          1.50         44.11       201.05 o                         
   2   4   7        115.33        -64.48       189.79 o                         
   3   4   7         10.94        -96.86       224.38 o                         
   4   4   7        551.47        322.05       194.27 o                         
   5   4   7        385.23        164.94       325.05 o                         
   6   4   7        504.26        596.75       286.79 o                         
   7   4   7       1291.36       1454.19       355.79 o                         
   8   4   7         25.67        284.93       357.82 o                         
   9   4   7        250.25        249.36       332.87 o                         
  10   4   7         67.22        189.22       439.56 o                         
  11   4   7        777.99        844.58       478.71 o                         
  12   4   7        658.36        863.33       492.99 o                         
  13   4   7        304.32        785.95       600.57 o                         
  14   4   7          6.57        561.95       994.04 o                         
 -15   5   7         34.81       -485.71       628.72 o                         
 -14   5   7        242.71        533.17       433.35 o                         
 -13   5   7        291.10        133.00       514.25 o                         
 -12   5   7       1127.28        891.97       345.62 o                         
 -11   5   7        237.60        213.06       313.19 o                         
 -10   5   7       2650.59       2637.06       372.42 o                         
  -9   5   7        379.00        301.72       327.83 o                         
  -8   5   7        127.14        135.13       293.00 o                         
  -7   5   7       2813.60       2385.71       264.58 o                         
  -6   5   7        427.64        599.39       290.99 o                         
  -5   5   7        147.57        163.86       291.05 o                         
  -4   5   7         12.00         89.44       286.17 o                         
  -3   5   7         46.43          2.42       290.33 o                         
  -2   5   7        135.39        263.98       287.05 o                         
  -1   5   7        414.59        479.58       227.49 o                         
   0   5   7        378.48        380.43       290.99 o                         
   1   5   7        738.60        668.79       323.17 o                         
   2   5   7       1583.27       1708.71       331.65 o                         
   3   5   7       1794.24       1826.95       298.30 o                         
   4   5   7       3752.42       3655.26       312.61 o                         
   5   5   7        434.27        522.82       276.65 o                         
   6   5   7         98.66        159.45       308.38 o                         
   7   5   7        738.98        951.25       350.48 o                         
   8   5   7       2086.40       2040.72       463.76 o                         
   9   5   7       1247.03       1350.47       382.70 o                         
  10   5   7         50.76        -55.37       488.06 o                         
  11   5   7        952.35       1088.52      1479.39 o                         
  12   5   7        155.77        561.77       747.47 o                         
  13   5   7        596.16        742.55       638.04 o                         
 -12   6   7        582.82        385.02       438.82 o                         
 -11   6   7        167.59         98.09       466.05 o                         
 -10   6   7       3876.20       4150.64       476.22 o                         
  -9   6   7       3481.31       3382.99       450.56 o                         
  -8   6   7       3577.66       3540.02       390.24 o                         
  -7   6   7        117.85        209.89       338.12 o                         
  -6   6   7        795.05        859.32       339.76 o                         
  -5   6   7       4352.00       4681.19       385.30 o                         
  -4   6   7       9109.25       9668.12       377.97 o                         
  -3   6   7       4158.95       4059.08       375.97 o                         
  -2   6   7        115.31       -129.63       310.97 o                         
  -1   6   7       1493.83       1686.00       283.96 o                         
   0   6   7       4968.69       4949.02       307.26 o                         
   1   6   7       7240.36       7307.50       421.14 o                         
   2   6   7        987.32       1349.40       364.21 o                         
   3   6   7        653.81        555.78       337.22 o                         
   4   6   7        462.76        403.08       339.56 o                         
   5   6   7       1199.01       1812.92       379.61 o                         
   6   6   7       2566.49       3009.17       404.97 o                         
   7   6   7       1290.02       1114.31       417.41 o                         
   8   6   7         23.37        406.10       493.14 o                         
   9   6   7        867.97        931.72       491.20 o                         
  10   6   7       1854.84       1306.28       633.25 o                         
  11   6   7       2627.04       2820.27       905.21 o                         
  -9   7   7         24.11        365.88       560.22 o                         
  -8   7   7        916.63        719.02       441.99 o                         
  -7   7   7       3182.49       3072.38       542.67 o                         
  -6   7   7       1066.66       1053.83       531.84 o                         
  -5   7   7        397.11        760.44       469.18 o                         
  -4   7   7        284.71        594.60       425.44 o                         
  -3   7   7       1406.72       1807.25       467.50 o                         
  -2   7   7       5564.06       6073.42       526.43 o                         
  -1   7   7       3048.17       3591.21       465.44 o                         
   0   7   7        536.68        848.21       446.15 o                         
   1   7   7        199.25        169.17       462.10 o                         
   2   7   7       1424.73       1427.99       471.28 o                         
   3   7   7       6376.51       6045.08       491.87 o                         
   4   7   7       4563.90       4036.69       495.88 o                         
   5   7   7        614.53        684.34       412.63 o                         
   6   7   7        105.95        191.86       467.94 o                         
   7   7   7       1281.67       1421.22       578.87 o                         
 -18   0   8       3246.67       3161.76       639.97 o                         
 -17   0   8       3833.47       3734.24       554.85 o                         
 -16   0   8       1545.76       1788.31       399.24 o                         
 -15   0   8        802.61       1117.34       491.33 o                         
 -14   0   8        811.29        723.92       399.42 o                         
 -13   0   8       4217.78       3952.04       405.01 o                         
 -12   0   8      17517.96      17991.28      1050.27 o                         
 -11   0   8      16755.02      16063.64       482.57 o                         
 -10   0   8       3042.65       2891.98       278.16 o                         
  -9   0   8         49.51        -68.78       223.21 o                         
  -8   0   8       5445.52       5265.72       346.08 o                         
  -7   0   8      12763.63      12872.32      1111.51 o                         
  -6   0   8      10466.98      10479.27       710.71 o                         
  -5   0   8        356.45        233.66       346.15 o                         
  -4   0   8       2326.32       2349.10       372.42 o                         
  -3   0   8         14.41         59.92       172.08 o                         
  -2   0   8       9529.41       8732.34       432.71 o                         
  -1   0   8      19955.79      20114.63       787.86 o                         
   0   0   8       3828.36       3615.51       213.03 o                         
   1   0   8       3827.72       3551.72       216.31 o                         
   2   0   8      20829.37      21751.30      1005.08 o                         
   3   0   8      24596.36      23973.00       615.43 o                         
   4   0   8       7873.22       7574.23       417.99 o                         
   5   0   8       2269.45       2154.15       366.89 o                         
   6   0   8          4.89        -40.70       285.87 o                         
   7   0   8       4925.49       4777.92       312.68 o                         
   8   0   8       6589.85       6558.55       418.20 o                         
   9   0   8       5765.83       5519.34       505.59 o                         
  10   0   8        165.20         83.80       465.94 o                         
  11   0   8       1447.04       1255.31       478.11 o                         
  12   0   8       8101.40       8009.40       715.82 o                         
  13   0   8       4426.80       4526.10       623.74 o                         
  14   0   8        267.47        257.55       613.08 o                         
  15   0   8         65.97         26.44       815.81 o                         
  16   0   8        572.92        337.84       777.49 o                         
 -18   1   8       2495.23       2815.87       454.89 o                         
 -17   1   8        595.18        965.04       472.95 o                         
 -16   1   8         11.42        -35.43       384.24 o                         
 -15   1   8       1596.67       1657.75       384.96 o                         
 -14   1   8       7958.59       7597.84       471.56 o                         
 -13   1   8       1246.92       1336.59       274.98 o                         
 -12   1   8          0.46        -32.70       243.00 o                         
 -11   1   8       1245.64       1007.69       263.16 o                         
 -10   1   8        326.51        323.42       206.23 o                         
  -9   1   8       7433.97       7335.33       281.50 o                         
  -8   1   8       3510.70       3621.77       193.29 o                         
  -7   1   8         84.20        206.74       178.09 o                         
  -6   1   8       5547.94       5446.97       200.86 o                         
  -5   1   8      10076.64      10358.34       220.33 o                         
  -4   1   8      11081.07      11783.44       340.64 o                         
  -3   1   8       3200.44       3123.92       174.08 o                         
  -2   1   8         45.06        -34.32       128.20 o                         
  -1   1   8       6099.01       6267.14       240.13 o                         
   0   1   8      10232.71      10085.04       251.75 o                         
   1   1   8       6931.47       7072.92       236.32 o                         
   2   1   8       5436.89       5385.06       210.54 o                         
   3   1   8         13.70        249.76       181.77 o                         
   4   1   8       5533.98       5462.59       233.70 o                         
   5   1   8       4472.32       4298.32       207.03 o                         
   6   1   8        338.50        324.67       224.25 o                         
   7   1   8        358.55        415.11       192.15 o                         
   8   1   8         27.41        -16.16       191.59 o                         
   9   1   8       2032.07       1846.62       296.80 o                         
  10   1   8       4099.70       3412.38       706.96 o                         
  11   1   8       3345.24       3131.49       316.66 o                         
  12   1   8       2172.21       1999.34       384.62 o                         
  13   1   8        139.71        -61.52       461.14 o                         
  14   1   8        488.72        648.71       387.29 o                         
  15   1   8       3220.00       3040.80       606.81 o                         
  16   1   8       2226.28       2313.18       559.66 o                         
 -18   2   8         42.06        353.65       575.24 o                         
 -17   2   8         19.59        239.58       437.40 o                         
 -16   2   8        130.83       -161.65       441.74 o                         
 -15   2   8          2.10        399.87       339.95 o                         
 -14   2   8          2.80        274.46       363.76 o                         
 -13   2   8       1006.22        717.97       278.98 o                         
 -12   2   8        355.48        418.74       291.86 o                         
 -11   2   8        162.15        243.68       284.19 o                         
 -10   2   8        609.07        682.85       285.95 o                         
  -9   2   8          0.36       -128.04       203.83 o                         
  -8   2   8         28.07         59.34       199.65 o                         
  -7   2   8        777.06        817.29       188.63 o                         
  -6   2   8        576.11        609.01       171.44 o                         
  -5   2   8        139.56        119.54       197.22 o                         
  -4   2   8         53.28        144.66       162.78 o                         
  -3   2   8       1713.55       1732.73       190.52 o                         
  -2   2   8        100.57        -16.73       195.98 o                         
  -1   2   8        120.23        153.82       180.63 o                         
   0   2   8          0.07        -25.13       198.47 o                         
   1   2   8          3.12         -7.10       215.98 o                         
   2   2   8         71.54        131.43       198.01 o                         
   3   2   8         39.78         74.83       217.13 o                         
   4   2   8       1846.15       1848.56       232.81 o                         
   5   2   8         57.13        199.27       244.77 o                         
   6   2   8        230.13        249.11       205.10 o                         
   7   2   8         50.46        156.59       251.58 o                         
   8   2   8          8.80        134.97       281.22 o                         
   9   2   8          1.84         63.43       287.14 o                         
  10   2   8         42.77        117.51       326.07 o                         
  11   2   8        579.36        640.55       280.52 o                         
  12   2   8        487.47        403.49       428.46 o                         
  13   2   8         30.05        121.38       408.82 o                         
  14   2   8         18.31        199.76       497.10 o                         
  15   2   8         63.50        -37.08       628.55 o                         
  16   2   8         16.25         -6.90      1006.79 o                         
 -17   3   8         26.11        187.54       613.47 o                         
 -16   3   8         68.45        173.23       526.38 o                         
 -15   3   8        157.48        110.53       360.43 o                         
 -14   3   8       2497.80       2463.01       383.70 o                         
 -13   3   8        569.70        868.59       365.44 o                         
 -12   3   8        478.24        711.80       272.51 o                         
 -11   3   8       2724.59       2375.62       277.42 o                         
 -10   3   8        496.25        681.52       321.39 o                         
  -9   3   8       3742.87       3917.81       298.11 o                         
  -8   3   8        154.48        194.14       183.95 o                         
  -7   3   8         38.06         83.95       184.74 o                         
  -6   3   8        279.53        215.29       165.08 o                         
  -5   3   8       3730.69       3524.58       226.85 o                         
  -4   3   8       5354.65       5331.91       272.45 o                         
  -3   3   8       1481.00       1440.01       226.77 o                         
  -2   3   8       1632.20       1548.27       209.79 o                         
  -1   3   8         73.72         95.16       216.97 o                         
   0   3   8       4779.39       4649.71       214.82 o                         
   1   3   8       3319.47       3345.66       195.44 o                         
   2   3   8        622.79        362.19       193.77 o                         
   3   3   8        537.37        388.43       189.64 o                         
   4   3   8       1610.99       1306.82       212.62 o                         
   5   3   8        281.61        276.17       224.98 o                         
   6   3   8         63.43         61.73       233.86 o                         
   7   3   8        694.23        996.78       271.22 o                         
   8   3   8        272.95         45.14       274.56 o                         
   9   3   8        507.87        696.02       344.60 o                         
  10   3   8        778.62        776.53       327.07 o                         
  11   3   8       1464.54       1441.91       471.07 o                         
  12   3   8       2691.92       3040.26       523.81 o                         
  13   3   8         14.70        -33.22       700.13 o                         
  14   3   8        876.71       1191.94       621.83 o                         
  15   3   8       1348.59       1792.19       741.83 o                         
 -16   4   8       2498.65       2762.17       577.28 o                         
 -15   4   8        244.04        483.31       467.47 o                         
 -14   4   8        338.69        431.81       514.59 o                         
 -13   4   8       2945.99       3054.87       389.31 o                         
 -12   4   8       4560.77       4715.97       430.86 o                         
 -11   4   8       5348.09       5100.87       386.81 o                         
 -10   4   8       1885.78       1607.04       280.46 o                         
  -9   4   8         80.38        204.27       264.46 o                         
  -8   4   8        823.22        958.29       268.29 o                         
  -7   4   8       5756.89       5675.48       292.33 o                         
  -6   4   8      11324.79      11674.70       398.19 o                         
  -5   4   8       2767.80       2602.19       295.65 o                         
  -4   4   8       3668.32       3685.00       234.16 o                         
  -3   4   8       3835.83       3839.99       247.43 o                         
  -2   4   8       1324.59       1453.16       231.53 o                         
  -1   4   8       3003.54       2918.24       238.05 o                         
   0   4   8       1363.89       1388.34       231.41 o                         
   1   4   8        179.87        213.76       180.40 o                         
   2   4   8       7977.83       7915.80       237.90 o                         
   3   4   8       6460.80       6643.45       293.53 o                         
   4   4   8      12802.38      12864.88       557.15 o                         
   5   4   8       3868.30       3623.59       283.60 o                         
   6   4   8        349.80        523.97       294.23 o                         
   7   4   8       9683.00       9321.73       353.87 o                         
   8   4   8       7571.08       7663.63       361.06 o                         
   9   4   8       1368.80       1401.78       406.53 o                         
  10   4   8        330.26        301.15       419.26 o                         
  11   4   8        219.87       -400.89       501.71 o                         
  12   4   8       3376.70       3884.91       793.45 o                         
  13   4   8       2024.44       2795.28       767.65 o                         
  14   4   8        612.22       1003.48       898.67 o                         
 -14   5   8       3603.48       4124.05       577.19 o                         
 -13   5   8       1174.21        969.45       475.98 o                         
 -12   5   8          1.58        -42.61       458.68 o                         
 -11   5   8         43.67        183.14       318.25 o                         
 -10   5   8       3430.06       3597.24       328.26 o                         
  -9   5   8       5473.77       5415.95       321.14 o                         
  -8   5   8       2663.70       2966.60       412.97 o                         
  -7   5   8        106.26        398.40       293.37 o                         
  -6   5   8       3010.58       3174.94       346.08 o                         
  -5   5   8       4822.70       4608.69       353.19 o                         
  -4   5   8       7245.34       7154.65       306.27 o                         
  -3   5   8       4180.10       4129.93       314.22 o                         
  -2   5   8         43.45       -186.64       270.49 o                         
  -1   5   8       3742.76       3870.17       312.92 o                         
   0   5   8       4376.64       4510.28       350.30 o                         
   1   5   8       5472.92       5475.27       299.29 o                         
   2   5   8       2986.84       3215.71       285.31 o                         
   3   5   8          4.06        124.30       248.86 o                         
   4   5   8       1673.07       1734.70       278.28 o                         
   5   5   8       3132.90       3304.99       320.99 o                         
   6   5   8       1549.06       1560.52       373.67 o                         
   7   5   8       1695.45       1475.95       429.46 o                         
   8   5   8          4.88        218.79       397.86 o                         
   9   5   8       1716.58       1481.50       491.85 o                         
  10   5   8       2714.76       2970.39       531.71 o                         
  11   5   8       2464.52       2856.79       632.41 o                         
  12   5   8        314.79         37.77       747.65 o                         
 -11   6   8       1161.82        632.02       409.46 o                         
 -10   6   8        224.42         77.21       430.95 o                         
  -9   6   8         19.82        115.63       424.63 o                         
  -8   6   8        608.51        824.20       449.96 o                         
  -7   6   8       1152.14       1157.24       430.04 o                         
  -6   6   8       1026.17       1265.11       321.19 o                         
  -5   6   8         46.79        104.57       418.09 o                         
  -4   6   8         31.83       -140.03       376.13 o                         
  -3   6   8        581.03        481.85       373.52 o                         
  -2   6   8        596.62        508.90       374.37 o                         
  -1   6   8       1356.64       1815.83       370.60 o                         
   0   6   8        429.54        417.06       369.18 o                         
   1   6   8        426.30        450.58       317.26 o                         
   2   6   8       1273.26       1154.69       424.24 o                         
   3   6   8       1299.14       1504.02       318.61 o                         
   4   6   8        477.69        449.73       377.85 o                         
   5   6   8         14.29       -250.24       384.73 o                         
   6   6   8         10.39       -420.45       530.54 o                         
   7   6   8        212.77        310.45       454.89 o                         
   8   6   8        422.52        513.31       514.18 o                         
   9   6   8        736.70       1078.47       485.84 o                         
  -7   7   8         56.09        139.63       549.59 o                         
  -6   7   8         51.72        155.28       478.07 o                         
  -5   7   8        360.64        132.32       406.92 o                         
  -4   7   8        687.21        643.86       474.52 o                         
  -3   7   8        380.47        176.21       475.01 o                         
  -2   7   8        222.29        300.01       471.73 o                         
  -1   7   8        167.00        353.84       467.69 o                         
   0   7   8        156.68        224.64       430.18 o                         
   1   7   8          0.79       -142.35       428.78 o                         
   2   7   8         47.12        166.88       527.51 o                         
   3   7   8          7.61         70.62       401.25 o                         
   4   7   8         43.22        231.96       477.70 o                         
   5   7   8        226.23        517.22       573.37 o                         
 -18   1   9        414.08        -96.87       661.40 o                         
 -17   1   9        613.65        410.08       410.96 o                         
 -16   1   9        555.79        789.11       397.04 o                         
 -15   1   9        137.06        100.25       348.02 o                         
 -14   1   9         45.25        172.86       340.50 o                         
 -13   1   9       1314.74       1280.02       279.95 o                         
 -12   1   9       2685.03       2859.39       279.82 o                         
 -11   1   9       8714.40       8791.74       256.00 o                         
 -10   1   9         51.93        -15.45       225.16 o                         
  -9   1   9        118.73        127.46       176.83 o                         
  -8   1   9       2501.86       2381.86       201.75 o                         
  -7   1   9       3340.94       3131.34       194.27 o                         
  -6   1   9       2259.75       2219.33       211.73 o                         
  -5   1   9       1270.46       1326.05       168.65 o                         
  -4   1   9         52.31        -88.93       174.31 o                         
  -3   1   9       2613.32       2747.05       199.90 o                         
  -2   1   9       3830.91       3848.68       209.57 o                         
  -1   1   9       3404.38       2939.32       374.23 o                         
   0   1   9       2637.24       2552.70       236.78 o                         
   1   1   9       1425.92       1379.74       184.93 o                         
   2   1   9       3579.97       3554.64       223.42 o                         
   3   1   9      10489.65      10253.02       249.30 o                         
   4   1   9       1562.90       1564.73       198.59 o                         
   5   1   9          9.38        -18.17       204.49 o                         
   6   1   9        262.87        222.53       227.90 o                         
   7   1   9       1892.94       1778.95       270.91 o                         
   8   1   9       2993.27       2931.02       281.06 o                         
   9   1   9       2368.02       2354.87       281.26 o                         
  10   1   9         10.94         39.87       296.74 o                         
  11   1   9        700.19        875.90       366.71 o                         
  12   1   9        451.39        488.83       379.21 o                         
  13   1   9       3313.30       3141.37       418.94 o                         
  14   1   9       1166.12       1367.33       478.45 o                         
  15   1   9          8.17        138.43       519.79 o                         
 -17   2   9          0.97         67.61       446.23 o                         
 -16   2   9        981.12       1197.54       377.51 o                         
 -15   2   9       3330.27       3062.24       319.71 o                         
 -14   2   9       4637.10       4844.89       370.42 o                         
 -13   2   9       1521.68       1478.00       344.17 o                         
 -12   2   9        244.54        221.56       267.48 o                         
 -11   2   9       4020.59       3821.17       280.73 o                         
 -10   2   9       8109.64       7884.62       400.27 o                         
  -9   2   9       1684.14       1841.41       246.35 o                         
  -8   2   9       1042.10       1089.62       173.03 o                         
  -7   2   9         81.69        157.29       174.13 o                         
  -6   2   9       3858.48       3966.14       195.82 o                         
  -5   2   9       7774.92       8512.99       702.75 o                         
  -4   2   9      10741.23      10860.00       237.33 o                         
  -3   2   9       5365.26       5271.50       265.23 o                         
  -2   2   9        133.25        254.14       174.73 o                         
  -1   2   9       4446.97       4492.94       204.84 o                         
   0   2   9      11899.91      12059.07       356.06 o                         
   1   2   9       6260.33       6207.45       246.46 o                         
   2   2   9       1913.15       1850.73       234.39 o                         
   3   2   9        533.84        622.98       202.76 o                         
   4   2   9       1531.00       1338.75       260.41 o                         
   5   2   9       6152.38       5989.25       269.26 o                         
   6   2   9      13533.68      12475.20       366.95 o                         
   7   2   9       4223.04       4181.09       347.15 o                         
   8   2   9         17.92       -178.83       294.00 o                         
   9   2   9       1268.71       1178.13       339.29 o                         
  10   2   9       7586.95       7571.60       417.43 o                         
  11   2   9       4422.77       4567.57       399.13 o                         
  12   2   9       1134.24       1081.73       469.76 o                         
  13   2   9          3.71        -25.44       477.62 o                         
  14   2   9        613.61        604.24       521.45 o                         
  15   2   9       3578.71       4290.73       740.69 o                         
 -16   3   9       1366.89       1075.17       544.35 o                         
 -15   3   9          1.08         61.28       470.87 o                         
 -14   3   9         86.97        114.56       425.67 o                         
 -13   3   9       1347.51       1598.79       422.24 o                         
 -12   3   9       1927.40       2020.36       374.45 o                         
 -11   3   9       3602.46       3865.77       348.58 o                         
 -10   3   9       2135.62       1803.10       338.94 o                         
  -9   3   9        432.24        476.16       245.69 o                         
  -8   3   9       5384.58       5224.52       269.86 o                         
  -7   3   9       6478.12       6306.66       285.59 o                         
  -6   3   9       5875.35       5513.01       277.16 o                         
  -5   3   9       3156.35       3169.35       203.56 o                         
  -4   3   9         32.96         45.19       202.93 o                         
  -3   3   9       5208.27       5317.25       247.12 o                         
  -2   3   9       5989.98       5951.92       212.81 o                         
  -1   3   9       2290.73       2140.67       200.57 o                         
   0   3   9        721.89        521.61       227.10 o                         
   1   3   9          2.24        -44.32       179.91 o                         
   2   3   9       5365.21       5297.45       228.57 o                         
   3   3   9       5199.98       5211.04       231.00 o                         
   4   3   9       2123.33       1919.71       327.39 o                         
   5   3   9       1265.93       1382.77       294.75 o                         
   6   3   9        472.78        381.82       292.22 o                         
   7   3   9       6310.09       6280.69       328.22 o                         
   8   3   9       8902.19       8855.85       352.26 o                         
   9   3   9       1508.55       1423.23       353.34 o                         
  10   3   9          0.51        165.91       428.96 o                         
  11   3   9        281.69        313.30       462.27 o                         
  12   3   9       1833.89       1978.28       589.59 o                         
  13   3   9       3011.48       3692.81       638.42 o                         
  14   3   9       1900.88       1046.60       890.46 o                         
 -15   4   9        287.06        232.73       599.94 o                         
 -14   4   9         28.79        256.90       428.79 o                         
 -13   4   9        797.75        916.26       463.38 o                         
 -12   4   9         47.28         49.97       380.32 o                         
 -11   4   9         15.46         57.51       414.89 o                         
 -10   4   9         18.91         39.91       335.53 o                         
  -9   4   9        305.24        265.29       275.80 o                         
  -8   4   9         28.40        154.89       266.02 o                         
  -7   4   9          2.17        149.80       289.24 o                         
  -6   4   9         43.96        164.41       288.95 o                         
  -5   4   9        605.28        542.78       292.57 o                         
  -4   4   9        550.57        688.73       264.27 o                         
  -3   4   9        279.34        463.34       261.10 o                         
  -2   4   9         77.11        -10.54       243.98 o                         
  -1   4   9        633.74        738.56       244.00 o                         
   0   4   9       1160.93       1120.31       233.01 o                         
   1   4   9        637.44        552.99       246.33 o                         
   2   4   9        478.52        829.00       230.59 o                         
   3   4   9        525.05        458.19       326.68 o                         
   4   4   9          1.35       -215.58       292.09 o                         
   5   4   9       3918.99       3800.42       346.98 o                         
   6   4   9       1552.21       1777.98       306.63 o                         
   7   4   9        622.61        845.17       409.89 o                         
   8   4   9         68.66        334.40       377.40 o                         
   9   4   9        141.44        116.22       403.50 o                         
  10   4   9          8.57        283.02       406.08 o                         
  11   4   9        133.12        151.93       522.64 o                         
  12   4   9        151.51        -54.75       764.17 o                         
 -13   5   9       1129.84        938.32       588.05 o                         
 -12   5   9        622.04        718.65       431.44 o                         
 -11   5   9        716.12        720.46       396.16 o                         
 -10   5   9         21.51        201.78       344.11 o                         
  -9   5   9         97.39        237.00       374.08 o                         
  -8   5   9        291.39        390.93       278.88 o                         
  -7   5   9        802.42       1222.61       366.44 o                         
  -6   5   9         16.87       -152.46       333.26 o                         
  -5   5   9         66.18       -146.22       300.61 o                         
  -4   5   9        588.94        580.32       335.48 o                         
  -3   5   9       2838.81       2898.68       310.52 o                         
  -2   5   9       1581.54       1561.58       260.44 o                         
  -1   5   9        368.19        191.99       299.24 o                         
   0   5   9         12.35        -31.26       270.07 o                         
   1   5   9        287.85        345.93       253.09 o                         
   2   5   9       1506.49       1384.09       279.21 o                         
   3   5   9       1593.90       1824.36       315.08 o                         
   4   5   9        397.82        247.32       342.81 o                         
   5   5   9        694.24        751.83       376.09 o                         
   6   5   9         23.59         64.30       373.14 o                         
   7   5   9        416.99        612.83       442.68 o                         
   8   5   9        687.61        770.48       460.56 o                         
   9   5   9         60.32       -221.35       514.61 o                         
  10   5   9        201.09         43.38       488.11 o                         
  11   5   9        440.59        208.84       754.95 o                         
 -10   6   9       2270.66       2571.87       504.62 o                         
  -9   6   9       1933.24       1444.78       460.41 o                         
  -8   6   9       1686.10       1518.60       434.70 o                         
  -7   6   9         53.90        123.77       420.76 o                         
  -6   6   9       2512.00       3250.31       498.63 o                         
  -5   6   9       4887.55       4720.89       348.15 o                         
  -4   6   9       2665.06       2604.36       394.12 o                         
  -3   6   9        938.35       1279.30       426.01 o                         
  -2   6   9          0.25        102.06       321.89 o                         
  -1   6   9        770.67        928.64       328.07 o                         
   0   6   9       2681.88       2898.60       438.94 o                         
   1   6   9       1795.72       1723.80       330.07 o                         
   2   6   9       1094.51        992.72       355.92 o                         
   3   6   9        195.53         40.49       353.71 o                         
   4   6   9        460.14        458.86       425.35 o                         
   5   6   9       5233.30       5512.40       676.85 o                         
   6   6   9       1424.99       1465.78       538.03 o                         
   7   6   9         38.48        -42.30       567.17 o                         
   8   6   9        115.29       -291.71       557.22 o                         
  -5   7   9        138.08       -117.80       575.72 o                         
  -4   7   9        285.69        -62.21       509.25 o                         
  -3   7   9       2647.00       2478.12       500.10 o                         
  -2   7   9       6589.99       6006.65       471.36 o                         
  -1   7   9       2225.49       1840.99       453.28 o                         
   0   7   9         26.74        199.29       477.39 o                         
   1   7   9        114.06        566.94       443.45 o                         
   2   7   9       1389.96       2000.18       506.73 o                         
   3   7   9       3235.66       4007.64       583.13 o                         
 -17   0  10       6493.91       6254.24       876.27 o                         
 -16   0  10       2256.12       2203.09       760.84 o                         
 -15   0  10        167.02        298.06       493.85 o                         
 -14   0  10        254.44        403.46       482.32 o                         
 -13   0  10       4400.29       5870.97      1433.94 o                         
 -12   0  10       3306.07       3297.16       465.30 o                         
 -11   0  10       5687.85       5858.41       485.20 o                         
 -10   0  10       1487.21       1454.91       550.96 o                         
  -9   0  10        752.08        754.05       384.56 o                         
  -8   0  10       3589.03       3783.02       439.66 o                         
  -7   0  10       4709.19       4829.30       766.68 o                         
  -6   0  10       4154.57       4127.62       386.26 o                         
  -5   0  10        215.95         81.26       353.82 o                         
  -4   0  10       6478.63       6373.95       718.70 o                         
  -3   0  10      11107.56      11209.05       936.72 o                         
  -2   0  10      12033.39      11925.42       400.96 o                         
  -1   0  10       4502.88       4737.17       292.09 o                         
   0   0  10       1054.45       1119.31       299.49 o                         
   1   0  10       5372.41       5317.62       291.66 o                         
   2   0  10       4917.67       5014.38       325.03 o                         
   3   0  10       8719.67       8131.73       295.19 o                         
   4   0  10       3879.47       3478.00       286.11 o                         
   5   0  10        322.35        239.18       259.54 o                         
   6   0  10       2410.02       2126.05       475.34 o                         
   7   0  10       2996.27       3012.59       477.25 o                         
   8   0  10       1646.75       2066.48       476.74 o                         
   9   0  10        445.42        415.21       475.25 o                         
  10   0  10         28.88        -97.09       479.37 o                         
  11   0  10       2763.69       2722.72       606.99 o                         
  12   0  10       1825.54       2233.64       623.30 o                         
  13   0  10       3457.89       3758.19       767.10 o                         
  14   0  10       3906.10       4112.81       778.02 o                         
 -17   1  10        295.98        462.96       517.20 o                         
 -16   1  10       1720.44       1644.32       409.79 o                         
 -15   1  10       1875.87       2446.75       365.41 o                         
 -14   1  10       1407.20       1386.84       327.81 o                         
 -13   1  10       1126.25        914.21       299.20 o                         
 -12   1  10       1746.97       1895.56       280.05 o                         
 -11   1  10       4077.69       4288.50       274.90 o                         
 -10   1  10       5299.40       5243.99       292.53 o                         
  -9   1  10       2638.67       2821.09       253.16 o                         
  -8   1  10        577.59        532.86       225.60 o                         
  -7   1  10        638.43        421.94       194.65 o                         
  -6   1  10       4121.54       4176.52       226.51 o                         
  -5   1  10       4840.54       4790.56       226.26 o                         
  -4   1  10       2821.58       2746.81       190.47 o                         
  -3   1  10        396.52        242.39       204.91 o                         
  -2   1  10          0.36         43.84       175.80 o                         
  -1   1  10        587.95        686.80       191.92 o                         
   0   1  10       3176.95       2822.24       417.70 o                         
   1   1  10       4005.36       3865.18       249.36 o                         
   2   1  10        166.93        355.48       192.34 o                         
   3   1  10         44.50        160.27       176.94 o                         
   4   1  10       2406.85       2411.81       220.80 o                         
   5   1  10       3784.13       3690.12       240.52 o                         
   6   1  10       2542.91       2792.30       301.57 o                         
   7   1  10        973.11       1083.26       296.06 o                         
   8   1  10          0.62         40.53       296.72 o                         
   9   1  10       1907.43       2048.31       285.98 o                         
  10   1  10       4270.03       4540.82       357.14 o                         
  11   1  10       2703.53       3074.96       387.42 o                         
  12   1  10        340.14        136.96       417.13 o                         
  13   1  10         96.43        115.90       485.73 o                         
  14   1  10        447.96        125.40       471.67 o                         
 -16   2  10        347.61        375.24       445.98 o                         
 -15   2  10        112.78        -31.61       473.61 o                         
 -14   2  10        162.20        384.24       322.36 o                         
 -13   2  10        173.19        257.94       343.57 o                         
 -12   2  10        420.78        425.96       310.39 o                         
 -11   2  10        858.12        414.77       239.77 o                         
 -10   2  10         24.03        -58.86       264.23 o                         
  -9   2  10        680.97        795.75       245.29 o                         
  -8   2  10         18.14        131.47       209.99 o                         
  -7   2  10        962.04        938.15       223.45 o                         
  -6   2  10         90.46        133.17       192.68 o                         
  -5   2  10         71.94        175.80       166.71 o                         
  -4   2  10        357.39        380.97       176.29 o                         
  -3   2  10        285.29        -18.55       168.94 o                         
  -2   2  10         57.61         81.73       249.82 o                         
  -1   2  10         22.21       -102.24       190.51 o                         
   0   2  10        104.42        283.80       224.03 o                         
   1   2  10        364.54        400.93       225.91 o                         
   2   2  10          1.45        -11.01       227.37 o                         
   3   2  10        103.71         -0.66       227.54 o                         
   4   2  10         31.76        245.40       318.62 o                         
   5   2  10         35.94       -102.10       291.10 o                         
   6   2  10        477.16        393.01       248.99 o                         
   7   2  10          6.11         76.76       290.08 o                         
   8   2  10          2.15         44.03       298.16 o                         
   9   2  10        190.36         96.47       365.82 o                         
  10   2  10         35.19       -141.54       434.86 o                         
  11   2  10         13.01        -28.72       375.72 o                         
  12   2  10        865.15       1168.55       565.10 o                         
  13   2  10        309.90        277.17       469.10 o                         
  14   2  10          0.33        -12.47       825.22 o                         
 -15   3  10       1035.13       1029.06       445.96 o                         
 -14   3  10        392.52        142.18       372.48 o                         
 -13   3  10        628.42        709.94       385.38 o                         
 -12   3  10        533.93        551.04       378.28 o                         
 -11   3  10        606.47        311.19       337.04 o                         
 -10   3  10       2604.78       2608.41       326.78 o                         
  -9   3  10       1840.91       1489.42       239.06 o                         
  -8   3  10        391.94        427.59       218.70 o                         
  -7   3  10         60.76        209.88       225.02 o                         
  -6   3  10        714.45        498.83       207.80 o                         
  -5   3  10       2150.36       1921.77       246.21 o                         
  -4   3  10       3710.92       3540.46       272.22 o                         
  -3   3  10         16.88         51.01       256.26 o                         
  -2   3  10        721.37       1071.62       259.18 o                         
  -1   3  10         20.72       -104.48       224.90 o                         
   0   3  10         78.57         78.02       225.97 o                         
   1   3  10       1685.88       2028.59       325.49 o                         
   2   3  10         12.81         11.80       287.04 o                         
   3   3  10        262.21        119.50       293.53 o                         
   4   3  10       3056.28       2783.02       284.48 o                         
   5   3  10       2721.26       2668.83       285.27 o                         
   6   3  10       1593.70       1663.98       307.61 o                         
   7   3  10        756.61        948.06       302.00 o                         
   8   3  10        287.28        423.24       412.30 o                         
   9   3  10       3126.80       2836.10       474.39 o                         
  10   3  10       1809.72       2059.55       417.94 o                         
  11   3  10        192.32       -101.10       566.74 o                         
  12   3  10        185.64        625.44       547.43 o                         
  13   3  10         22.43        619.02       694.94 o                         
 -14   4  10        598.83       1068.12       588.55 o                         
 -13   4  10       2472.14       2172.73       482.99 o                         
 -12   4  10       5111.33       5386.85       480.08 o                         
 -11   4  10       1727.05       1728.03       431.57 o                         
 -10   4  10        629.03        557.13       316.59 o                         
  -9   4  10        514.57        529.40       337.32 o                         
  -8   4  10       2458.28       2378.43       280.47 o                         
  -7   4  10       3533.13       2757.39       290.40 o                         
  -6   4  10       3236.01       3601.23       306.79 o                         
  -5   4  10        340.36        482.27       230.68 o                         
  -4   4  10       2330.96       2559.33       278.54 o                         
  -3   4  10      10447.80      10360.95       297.11 o                         
  -2   4  10       8268.06       8096.01       287.34 o                         
  -1   4  10       2584.11       2759.40       277.76 o                         
   0   4  10        146.16         66.77       270.01 o                         
   1   4  10       2424.05       2281.63       282.96 o                         
   2   4  10       7588.86       7401.99       312.16 o                         
   3   4  10       9489.16       9151.17       350.21 o                         
   4   4  10        586.24        800.28       301.14 o                         
   5   4  10         15.78       -198.23       367.26 o                         
   6   4  10        392.61        303.75       417.72 o                         
   7   4  10        457.63        552.57       443.04 o                         
   8   4  10       2512.84       2666.30       410.77 o                         
   9   4  10       1187.24       1366.33       484.48 o                         
  10   4  10         10.62        180.46       482.20 o                         
  11   4  10        904.74        497.20       540.83 o                         
 -12   5  10        669.58        792.56       506.38 o                         
 -11   5  10       2037.01       2086.41       383.97 o                         
 -10   5  10       3367.17       3890.48       436.99 o                         
  -9   5  10       3172.84       3360.88       399.70 o                         
  -8   5  10        821.46        800.52       304.10 o                         
  -7   5  10        171.83         17.40       378.71 o                         
  -6   5  10       2116.42       2248.40       381.91 o                         
  -5   5  10       4552.46       4462.17       364.21 o                         
  -4   5  10       1775.32       1996.24       319.87 o                         
  -3   5  10        197.19          2.84       368.67 o                         
  -2   5  10         17.65        175.52       290.07 o                         
  -1   5  10       1344.03       1198.43       343.74 o                         
   0   5  10       2978.44       3076.19       290.44 o                         
   1   5  10       2609.07       2873.68       324.77 o                         
   2   5  10       1865.81       1822.81       321.53 o                         
   3   5  10        610.30        574.93       322.75 o                         
   4   5  10       1668.99       1924.44       429.38 o                         
   5   5  10       3172.36       3348.99       438.49 o                         
   6   5  10       2904.54       3410.30       507.50 o                         
   7   5  10        567.47        635.46       550.10 o                         
   8   5  10         78.53        -45.01       447.64 o                         
   9   5  10       1846.65       2689.63       618.35 o                         
  -9   6  10         81.96        158.04       568.67 o                         
  -8   6  10       1248.12        537.00       415.62 o                         
  -7   6  10       1163.23       1208.53       439.57 o                         
  -6   6  10         21.07        456.34       465.06 o                         
  -5   6  10          1.49        827.64       464.67 o                         
  -4   6  10        718.25        446.76       402.59 o                         
  -3   6  10        363.05        372.38       430.23 o                         
  -2   6  10        552.81        741.34       468.61 o                         
  -1   6  10        555.51        249.32       397.43 o                         
   0   6  10         89.77        246.49       391.30 o                         
   1   6  10         64.74       -266.56       468.94 o                         
   2   6  10        476.84        640.12       398.02 o                         
   3   6  10        163.86        308.51       432.02 o                         
   4   6  10        238.52        215.88       532.61 o                         
   5   6  10          2.96       -201.42       443.07 o                         
   6   6  10        223.64        129.13       526.21 o                         
 -16   1  11        826.60        848.51       398.86 o                         
 -15   1  11         79.61        248.63       406.76 o                         
 -14   1  11        541.60        984.60       395.03 o                         
 -13   1  11       1960.72       2328.92       304.96 o                         
 -12   1  11       2032.75       1737.08       403.13 o                         
 -11   1  11       1135.53        603.08       314.03 o                         
 -10   1  11        500.42        270.25       255.90 o                         
  -9   1  11        171.26        344.27       231.75 o                         
  -8   1  11       2571.79       2506.50       417.65 o                         
  -7   1  11       2150.23       2090.76       252.35 o                         
  -6   1  11       1684.06       1840.21       293.88 o                         
  -5   1  11          1.64        -85.43       244.28 o                         
  -4   1  11       2153.94       2143.16       207.43 o                         
  -3   1  11       7054.18       7145.82       244.14 o                         
  -2   1  11       4900.85       4886.36       240.33 o                         
  -1   1  11         86.54         18.90       210.15 o                         
   0   1  11        223.49        232.47       193.88 o                         
   1   1  11        722.83        501.55       209.39 o                         
   2   1  11       7309.08       7205.26       262.86 o                         
   3   1  11       2716.88       2620.52       278.10 o                         
   4   1  11       2928.07       3056.45       260.50 o                         
   5   1  11        773.83        903.23       291.06 o                         
   6   1  11       2114.13       1878.45       278.97 o                         
   7   1  11       1335.58       1295.42       260.85 o                         
   8   1  11        593.08        891.89       337.88 o                         
   9   1  11         36.64        255.17       373.32 o                         
  10   1  11          7.36        138.06       317.60 o                         
  11   1  11        602.11        781.15       423.61 o                         
  12   1  11       1199.81       1155.78       448.32 o                         
  13   1  11        931.48       1059.74       463.31 o                         
 -15   2  11       3088.86       2815.30       421.08 o                         
 -14   2  11       1234.40       1302.55       378.15 o                         
 -13   2  11         72.28        152.77       322.14 o                         
 -12   2  11         31.81         38.64       341.24 o                         
 -11   2  11       4388.13       4467.58       352.39 o                         
 -10   2  11      14846.25      14996.29       606.12 o                         
  -9   2  11       6958.02       6967.41       263.25 o                         
  -8   2  11          3.34        -51.13       291.64 o                         
  -7   2  11       1079.86       1008.36       249.11 o                         
  -6   2  11       4820.77       4765.57       246.53 o                         
  -5   2  11      10391.87      10264.68       436.78 o                         
  -4   2  11       4290.26       4302.69       333.20 o                         
  -3   2  11        778.63        836.33       246.79 o                         
  -2   2  11         68.29         91.37       214.41 o                         
  -1   2  11       3600.32       3768.98       306.54 o                         
   0   2  11       1769.74       1946.21       332.14 o                         
   1   2  11       6674.91       7014.84       323.05 o                         
   2   2  11       1082.51        807.93       276.42 o                         
   3   2  11        395.66        486.06       292.65 o                         
   4   2  11       6341.43       6565.21       326.08 o                         
   5   2  11       7323.20       7287.64       309.50 o                         
   6   2  11       6668.64       6497.98       331.17 o                         
   7   2  11        721.89        622.19       367.92 o                         
   8   2  11       1998.93       2278.42       380.46 o                         
   9   2  11       5151.86       5278.98       444.48 o                         
  10   2  11       2986.62       3164.80       396.83 o                         
  11   2  11       2125.31       1996.50       534.40 o                         
  12   2  11         23.68       -348.59       477.44 o                         
 -14   3  11       1109.11       1484.29       480.59 o                         
 -13   3  11       2203.15       2727.23       430.16 o                         
 -12   3  11       5505.17       5892.63       426.09 o                         
 -11   3  11       1990.49       1845.48       382.58 o                         
 -10   3  11        150.65        256.56       337.24 o                         
  -9   3  11        707.32       1090.18       270.88 o                         
  -8   3  11       2464.02       2562.19       284.62 o                         
  -7   3  11       3036.97       2869.01       248.22 o                         
  -6   3  11       1194.62       1170.12       236.27 o                         
  -5   3  11         54.29        -63.09       216.40 o                         
  -4   3  11        242.98        414.51       245.02 o                         
  -3   3  11       6716.85       6823.12       278.16 o                         
  -2   3  11      11128.37      10193.38      1117.61 o                         
  -1   3  11       2152.96       1912.11       305.88 o                         
   0   3  11       3896.22       3631.52       272.98 o                         
   1   3  11       7316.06       7350.42       303.00 o                         
   2   3  11       5369.10       5436.10       355.00 o                         
   3   3  11       4811.26       4874.22       324.07 o                         
   4   3  11        506.26        336.27       304.14 o                         
   5   3  11         27.98          1.32       297.85 o                         
   6   3  11        648.95        844.10       374.22 o                         
   7   3  11       2491.64       2990.86       387.55 o                         
   8   3  11       3685.88       3586.72       443.21 o                         
   9   3  11       1106.24       1651.46       435.73 o                         
  10   3  11        482.37        692.36       483.67 o                         
  11   3  11       1410.50       1202.54       443.92 o                         
  12   3  11       1144.76       1926.07       898.30 o                         
 -13   4  11          9.59        400.51       441.79 o                         
 -12   4  11          8.25        245.24       399.14 o                         
 -11   4  11        881.79       1039.64       397.58 o                         
 -10   4  11        633.23        700.70       357.05 o                         
  -9   4  11        521.00        454.21       300.53 o                         
  -8   4  11         59.62       -157.07       314.90 o                         
  -7   4  11        186.25        235.42       261.87 o                         
  -6   4  11        379.78        202.70       276.56 o                         
  -5   4  11        340.23        452.86       308.26 o                         
  -4   4  11       2271.93       2282.75       295.42 o                         
  -3   4  11        208.23        200.55       266.39 o                         
  -2   4  11         74.16        171.31       255.57 o                         
  -1   4  11         64.76        251.52       223.35 o                         
   0   4  11       2612.64       2732.20       269.27 o                         
   1   4  11        404.70        739.08       308.46 o                         
   2   4  11         13.17        -37.53       367.38 o                         
   3   4  11        296.72        316.19       336.43 o                         
   4   4  11         12.28         94.58       419.23 o                         
   5   4  11         17.27        143.51       420.86 o                         
   6   4  11        257.15        554.13       379.37 o                         
   7   4  11         78.97        126.27       507.89 o                         
   8   4  11         14.75        325.52       424.38 o                         
   9   4  11        302.61        437.45       530.67 o                         
  10   4  11        449.19        372.34       534.72 o                         
 -11   5  11         69.43       -120.28       519.60 o                         
 -10   5  11          6.61        201.59       403.40 o                         
  -9   5  11        127.90        151.07       400.68 o                         
  -8   5  11        488.03        888.25       394.77 o                         
  -7   5  11        407.78        129.23       394.01 o                         
  -6   5  11        412.90        512.45       327.06 o                         
  -5   5  11         27.10       -133.16       350.66 o                         
  -4   5  11         25.57         72.08       300.54 o                         
  -3   5  11       1087.69       1395.84       381.90 o                         
  -2   5  11       2658.83       2882.94       327.07 o                         
  -1   5  11       1406.27       1411.26       351.49 o                         
   0   5  11         35.95       -167.49       301.83 o                         
   1   5  11        132.32         10.81       327.38 o                         
   2   5  11        638.65        744.79       353.65 o                         
   3   5  11        144.13        117.56       467.72 o                         
   4   5  11          9.41       -482.27       522.76 o                         
   5   5  11        303.22        374.28       469.64 o                         
   6   5  11          6.35         50.81       533.77 o                         
   7   5  11         15.44       -159.67       539.01 o                         
   8   5  11        242.79         48.47       744.12 o                         
  -7   6  11        123.64        -38.83       519.07 o                         
  -6   6  11       1752.11       1778.38       478.54 o                         
  -5   6  11       2751.31       2649.11       451.95 o                         
  -4   6  11       1908.09       1953.16       445.95 o                         
  -3   6  11         82.73        215.14       434.28 o                         
  -2   6  11        122.33       -104.92       406.12 o                         
  -1   6  11       1208.73       1512.79       481.85 o                         
   0   6  11       2486.08       2458.38       447.81 o                         
   1   6  11       1131.82       1201.73       382.82 o                         
   2   6  11        119.66        401.43       487.01 o                         
   3   6  11        228.00        149.58       553.44 o                         
   4   6  11       1445.57       2084.64       751.35 o                         
 -15   0  12        787.20        193.70      1324.54 o                         
 -14   0  12        549.73       1180.25       744.27 o                         
 -13   0  12       2046.21       2418.92       617.72 o                         
 -12   0  12       2534.01       3049.34       734.52 o                         
 -11   0  12       1342.20       1727.78       420.84 o                         
 -10   0  12        152.78         79.48       409.15 o                         
  -9   0  12       1760.04       2216.44       497.98 o                         
  -8   0  12       6357.13       6353.33       543.39 o                         
  -7   0  12       5819.07       6071.06       919.66 o                         
  -6   0  12       1472.78       1608.34       488.33 o                         
  -5   0  12        225.97        478.12       454.93 o                         
  -4   0  12       6462.21       6399.10       380.18 o                         
  -3   0  12       7042.41       7609.99       419.39 o                         
  -2   0  12       5365.62       5337.76       357.55 o                         
  -1   0  12       4583.69       4477.48       418.90 o                         
   0   0  12        466.89        491.19       331.64 o                         
   1   0  12       1801.69       2304.06       387.64 o                         
   2   0  12       9863.24      10551.49       405.54 o                         
   3   0  12       1510.41       1809.67       343.64 o                         
   4   0  12       1186.72        880.87       304.85 o                         
   5   0  12         24.04         74.57       335.23 o                         
   6   0  12       4052.37       4679.65       482.03 o                         
   7   0  12       6811.64       6740.35       614.32 o                         
   8   0  12       2796.43       1410.94       985.71 o                         
   9   0  12       1288.30        844.33       653.59 o                         
  10   0  12         57.42       -175.35       605.96 o                         
  11   0  12       1644.62       1034.28       696.05 o                         
  12   0  12       6087.86       4167.16      2081.54 o                         
 -15   1  12       2321.29       2067.32       486.63 o                         
 -14   1  12       1418.86        783.87       487.59 o                         
 -13   1  12         49.43        415.42       420.57 o                         
 -12   1  12        412.19        140.90       286.64 o                         
 -11   1  12       1570.13       2001.73       344.51 o                         
 -10   1  12       1595.43       1562.17       338.00 o                         
  -9   1  12       2237.87       2552.01       337.31 o                         
  -8   1  12       1222.39        781.10       304.36 o                         
  -7   1  12        944.92        850.54       297.20 o                         
  -6   1  12       2437.97       2542.04       281.25 o                         
  -5   1  12       3435.26       3468.74       247.82 o                         
  -4   1  12       2273.32       2594.90       241.76 o                         
  -3   1  12        253.82        415.24       233.75 o                         
  -2   1  12        535.99        620.61       234.29 o                         
  -1   1  12        985.74        994.08       235.17 o                         
   0   1  12       2024.89       2474.37       258.99 o                         
   1   1  12       2505.52       2495.28       281.65 o                         
   2   1  12       1338.90       1025.62       298.41 o                         
   3   1  12        520.71        342.31       237.12 o                         
   4   1  12       3333.00       3338.23       270.25 o                         
   5   1  12       5721.50       5614.72       324.23 o                         
   6   1  12       1086.89       1181.64       338.30 o                         
   7   1  12          1.74         86.06       339.64 o                         
   8   1  12        143.65       -121.23       318.32 o                         
   9   1  12       1883.48       1689.13       393.19 o                         
  10   1  12       2744.45       3018.19       435.03 o                         
  11   1  12       1137.47       1338.29       439.98 o                         
  12   1  12         64.37         16.29       633.59 o                         
 -14   2  12          0.46       -119.37       443.35 o                         
 -13   2  12         55.04       -262.10       429.97 o                         
 -12   2  12        433.89         50.43       391.90 o                         
 -11   2  12          3.90       -149.86       320.77 o                         
 -10   2  12        770.92        899.66       318.46 o                         
  -9   2  12        133.04        329.16       308.97 o                         
  -8   2  12        148.71         -6.76       333.26 o                         
  -7   2  12         42.62        125.43       222.44 o                         
  -6   2  12        571.31        631.17       234.00 o                         
  -5   2  12         14.76       -106.20       219.10 o                         
  -4   2  12          4.04        -50.14       229.83 o                         
  -3   2  12          1.56        116.13       248.61 o                         
  -2   2  12         28.65        195.40       247.52 o                         
  -1   2  12        395.19        220.07       224.63 o                         
   0   2  12        173.60        211.56       271.14 o                         
   1   2  12       1601.81       1760.62       336.14 o                         
   2   2  12         38.53        110.96       292.99 o                         
   3   2  12        126.39        -74.69       237.73 o                         
   4   2  12         17.25         -9.75       303.58 o                         
   5   2  12          0.99        185.96       332.36 o                         
   6   2  12        134.73        106.97       415.80 o                         
   7   2  12        159.22        173.99       346.40 o                         
   8   2  12        213.54        190.41       427.66 o                         
   9   2  12        563.76        647.22       467.64 o                         
  10   2  12        279.61        226.86       473.51 o                         
  11   2  12         25.11         34.02       608.46 o                         
 -13   3  12          5.98        289.44       381.85 o                         
 -12   3  12        220.81       -284.17       373.53 o                         
 -11   3  12       1277.30       1071.05       394.45 o                         
 -10   3  12       1705.28       1790.88       356.69 o                         
  -9   3  12       1468.84       1304.77       284.24 o                         
  -8   3  12        230.94        423.03       260.90 o                         
  -7   3  12       2404.41       2330.57       295.74 o                         
  -6   3  12        257.49        673.43       305.56 o                         
  -5   3  12        166.87        548.46       253.40 o                         
  -4   3  12        854.90        466.01       286.13 o                         
  -3   3  12        119.35        161.95       251.99 o                         
  -2   3  12        874.32        851.12       300.74 o                         
  -1   3  12       1390.39       1521.37       282.24 o                         
   0   3  12       1004.47       1247.43       305.32 o                         
   1   3  12        938.95       1353.06       391.51 o                         
   2   3  12        296.16        606.07       330.82 o                         
   3   3  12       1289.98       1609.41       376.31 o                         
   4   3  12       1933.81       1965.77       376.42 o                         
   5   3  12       3270.27       3293.92       432.88 o                         
   6   3  12        209.37        303.77       377.67 o                         
   7   3  12          0.04          0.80       483.57 o                         
   8   3  12        124.82        376.15       465.83 o                         
   9   3  12       1113.26       1568.43       480.10 o                         
  10   3  12       1590.68       1652.74       538.81 o                         
 -11   4  12        967.43        680.01       442.95 o                         
 -10   4  12        363.98        962.63       348.68 o                         
  -9   4  12       1190.52       1188.03       370.46 o                         
  -8   4  12       2550.81       2843.69       346.28 o                         
  -7   4  12       3139.53       3179.85       310.09 o                         
  -6   4  12       1966.29       1882.62       289.63 o                         
  -5   4  12        114.48         43.71       278.82 o                         
  -4   4  12       3867.26       4026.21       329.02 o                         
  -3   4  12       6911.65       6653.33       363.90 o                         
  -2   4  12       2988.13       3048.79       308.91 o                         
  -1   4  12       1715.13       1402.19       324.40 o                         
   0   4  12         72.91       -307.74       341.88 o                         
   1   4  12       2029.90       2285.54       433.33 o                         
   2   4  12       3075.76       3017.35       332.11 o                         
   3   4  12       2166.66       2512.14       433.14 o                         
   4   4  12        690.06        626.55       390.70 o                         
   5   4  12        463.54        269.15       428.35 o                         
   6   4  12       2931.26       2655.99       441.37 o                         
   7   4  12       2089.36       1993.70       546.66 o                         
   8   4  12        698.61       1511.08       499.76 o                         
  -9   5  12       2137.65       1960.52       454.06 o                         
  -8   5  12         13.04       -219.10       382.81 o                         
  -7   5  12        795.87        945.41       357.00 o                         
  -6   5  12       2187.70       1943.71       450.37 o                         
  -5   5  12       2015.39       1829.84       407.39 o                         
  -4   5  12       2120.16       2564.14       400.37 o                         
  -3   5  12        620.81        489.40       470.64 o                         
  -2   5  12       1420.21       1443.51       399.41 o                         
  -1   5  12       2617.58       2802.14       379.15 o                         
   0   5  12       3416.62       3605.38       441.27 o                         
   1   5  12       1526.66       1887.09       435.77 o                         
   2   5  12        699.95        137.89       479.86 o                         
   3   5  12        288.00        533.38       476.73 o                         
   4   5  12       3661.53       3764.00       551.70 o                         
   5   5  12       1724.20       2032.86       586.62 o                         
 -13   1  13       1634.84       1812.79       477.96 o                         
 -12   1  13        627.89        214.41       404.42 o                         
 -11   1  13          9.91        122.80       460.29 o                         
 -10   1  13         72.65       -182.56       347.49 o                         
  -9   1  13       1740.50       1693.06       383.04 o                         
  -8   1  13       2731.18       2995.16       348.01 o                         
  -7   1  13       3028.41       3755.93       437.43 o                         
  -6   1  13        125.79        297.15       337.76 o                         
  -5   1  13        650.64        712.13       308.65 o                         
  -4   1  13       2920.95       2903.02       283.04 o                         
  -3   1  13       3932.87       4511.86       356.87 o                         
  -2   1  13       1773.36       1746.84       259.94 o                         
  -1   1  13        100.28        -24.69       251.73 o                         
   0   1  13        497.26        531.95       239.97 o                         
   1   1  13        240.04        239.88       257.91 o                         
   2   1  13        942.13       1031.74       295.34 o                         
   3   1  13       1860.37       1488.57       302.63 o                         
   4   1  13         92.95         52.93       342.36 o                         
   5   1  13         73.60        235.58       293.78 o                         
   6   1  13        455.60        477.48       347.53 o                         
   7   1  13       1629.36       1280.30       360.86 o                         
   8   1  13       1376.88        951.00       436.55 o                         
   9   1  13        105.13        157.99       400.37 o                         
  10   1  13        883.80       1242.85       541.93 o                         
 -13   2  13          8.27        348.90       515.03 o                         
 -12   2  13       2478.76       1843.90       550.04 o                         
 -11   2  13       2569.73       2698.46       677.15 o                         
 -10   2  13       6180.34       5410.77       964.42 o                         
  -9   2  13       2698.36       1875.64       486.71 o                         
  -8   2  13        248.03       -168.91       379.90 o                         
  -7   2  13        389.11        448.31       369.66 o                         
  -6   2  13       2055.80       2137.43       343.64 o                         
  -5   2  13       3322.45       3630.16       343.77 o                         
  -4   2  13       1390.50       1603.74       275.51 o                         
  -3   2  13        136.83        138.91       311.53 o                         
  -2   2  13       1392.98       1588.63       297.20 o                         
  -1   2  13       8503.62       9154.91       395.08 o                         
   0   2  13       8415.89       8489.25       375.43 o                         
   1   2  13         10.78        141.59       273.95 o                         
   2   2  13        213.67        623.31       368.06 o                         
   3   2  13       2329.10       2367.37       349.42 o                         
   4   2  13       4551.70       5005.46       452.07 o                         
   5   2  13       4169.05       4084.79       398.62 o                         
   6   2  13       1459.72       1800.04       444.09 o                         
   7   2  13          4.72       -239.31       426.55 o                         
   8   2  13       1318.17       1413.07       400.33 o                         
   9   2  13       1670.96       1732.04       493.33 o                         
 -12   3  13       1067.35       1199.09       518.04 o                         
 -11   3  13        694.56        799.44       479.10 o                         
 -10   3  13        262.30        248.68       398.51 o                         
  -9   3  13       6403.55       6439.18       408.99 o                         
  -8   3  13       5870.05       5847.38       358.26 o                         
  -7   3  13        425.90        261.21       269.90 o                         
  -6   3  13        112.91       -269.23       282.16 o                         
  -5   3  13        820.72        952.85       316.44 o                         
  -4   3  13       2597.81       2766.78       328.97 o                         
  -3   3  13       3679.91       3006.24       812.84 o                         
  -2   3  13       3463.71       2799.68       737.32 o                         
  -1   3  13        269.76        136.75       417.89 o                         
   0   3  13          5.17        -50.06       341.72 o                         
   1   3  13       2533.22       2358.68       427.75 o                         
   2   3  13       2372.46       2710.63       472.07 o                         
   3   3  13       2083.94       2088.51       392.99 o                         
   4   3  13        292.16        369.05       392.58 o                         
   5   3  13        107.60       -128.50       425.57 o                         
   6   3  13        852.70       1186.07       474.29 o                         
   7   3  13       1891.56       1868.20       486.45 o                         
   8   3  13       1020.51       1602.29       597.75 o                         
 -10   4  13        184.45         91.88       897.44 o                         
  -9   4  13        114.96        166.07       381.30 o                         
  -8   4  13         38.45        -27.46       350.80 o                         
  -7   4  13         17.54        442.97       346.59 o                         
  -6   4  13        183.49        449.18       345.90 o                         
  -5   4  13         85.32        -41.03       361.62 o                         
  -4   4  13         37.19       -138.97       326.58 o                         
  -3   4  13          1.91       -221.98       344.93 o                         
  -2   4  13        605.84        362.90       386.05 o                         
  -1   4  13        322.89        301.62       415.65 o                         
   0   4  13          1.02       -141.65       420.55 o                         
   1   4  13        205.45        672.82       470.99 o                         
   2   4  13        168.31         78.68       427.75 o                         
   3   4  13          2.12        298.90       464.13 o                         
   4   4  13        114.61        -44.91       434.66 o                         
   5   4  13        324.79        855.23       533.90 o                         
   6   4  13         12.16        376.93       634.99 o                         
  -6   5  13          3.04        -40.17       637.44 o                         
  -5   5  13         27.05        121.03       470.45 o                         
  -4   5  13        424.28        449.06       388.42 o                         
  -3   5  13        419.73        537.93       406.53 o                         
  -2   5  13        320.09        389.06       411.40 o                         
  -1   5  13         41.74         48.09       360.58 o                         
   0   5  13          9.23       -223.69       491.22 o                         
   1   5  13        635.94        816.15       552.51 o                         
   2   5  13         29.67        540.18       567.01 o                         
 -12   0  14       3196.02       4477.54      1461.17 o                         
 -11   0  14        112.18       -194.72       622.13 o                         
 -10   0  14        869.89       1221.60       524.95 o                         
  -9   0  14       5393.27       4502.33       935.74 o                         
  -8   0  14       4747.51       4334.94       526.37 o                         
  -7   0  14       4810.88       4561.39       688.94 o                         
  -6   0  14        138.78        574.69       484.12 o                         
  -5   0  14       2628.27       2116.98       442.99 o                         
  -4   0  14       5909.99       6782.16       528.11 o                         
  -3   0  14       5306.81       5847.77       516.38 o                         
  -2   0  14       2387.73       3014.22       698.24 o                         
  -1   0  14        217.79        478.85       593.97 o                         
   0   0  14        690.47        958.93       378.27 o                         
   1   0  14       2778.63       2627.94       437.20 o                         
   2   0  14       1873.30       2077.32       500.25 o                         
   3   0  14       3000.14       2893.04       399.05 o                         
   4   0  14        841.20        849.70       388.00 o                         
   5   0  14        312.63        284.57       516.81 o                         
   6   0  14       3725.34       3945.50       540.98 o                         
   7   0  14       6260.14       6042.31       560.77 o                         
   8   0  14       1994.28       1790.51       648.92 o                         
 -12   1  14        746.16        721.50       516.61 o                         
 -11   1  14       2702.71       2825.12       485.90 o                         
 -10   1  14       1459.94       1605.39       433.61 o                         
  -9   1  14        683.48       1061.72       463.93 o                         
  -8   1  14        136.81       -135.11       374.55 o                         
  -7   1  14        135.45        -24.03       378.64 o                         
  -6   1  14       3140.61       3338.20       358.39 o                         
  -5   1  14       2799.65       2673.51       357.99 o                         
  -4   1  14       1686.72       1837.91       320.71 o                         
  -3   1  14          5.26        291.18       314.66 o                         
  -2   1  14       1774.57       1708.36       328.33 o                         
  -1   1  14       3875.84       4016.59       312.38 o                         
   0   1  14       3268.77       3574.47       306.43 o                         
   1   1  14        657.56        795.98       379.36 o                         
   2   1  14       1450.73       1300.92       306.66 o                         
   3   1  14       3693.26       3715.21       335.81 o                         
   4   1  14       2817.41       2663.66       336.90 o                         
   5   1  14       2161.10       2423.30       373.14 o                         
   6   1  14        576.85        619.99       430.25 o                         
   7   1  14        194.40        175.27       477.92 o                         
   8   1  14       1652.44       1584.36       493.66 o                         
 -11   2  14         48.67        382.99       565.14 o                         
 -10   2  14          7.48        -95.33       434.96 o                         
  -9   2  14         18.06        -66.50       464.62 o                         
  -8   2  14        362.39        189.55       468.62 o                         
  -7   2  14        135.38        653.61       489.87 o                         
  -6   2  14        129.22        480.95       324.92 o                         
  -5   2  14         60.59        353.43       345.86 o                         
  -4   2  14        730.86        803.55       302.61 o                         
  -3   2  14         96.06         95.79       318.84 o                         
  -2   2  14         41.80         -6.94       346.08 o                         
  -1   2  14          9.24       -149.70       321.01 o                         
   0   2  14        515.85        343.55       380.41 o                         
   1   2  14          5.48         84.58       348.94 o                         
   2   2  14       1609.54       1156.88       329.32 o                         
   3   2  14        403.90        601.84       444.43 o                         
   4   2  14          1.65       -135.18       390.76 o                         
   5   2  14        104.78        307.20       525.40 o                         
   6   2  14        143.51        410.79       476.42 o                         
   7   2  14          0.27        235.17       471.45 o                         
 -10   3  14         39.36        131.30       641.59 o                         
  -9   3  14        465.26        444.38       398.11 o                         
  -8   3  14        497.84        817.01       447.45 o                         
  -7   3  14        113.07        122.05       370.43 o                         
  -6   3  14       2325.56       2250.99       398.27 o                         
  -5   3  14        456.35        694.00       365.49 o                         
  -4   3  14        866.75       1378.19       392.90 o                         
  -3   3  14         25.43       -123.56       422.30 o                         
  -2   3  14       1834.80       1892.54       394.51 o                         
  -1   3  14       2270.45       1630.42       554.82 o                         
   0   3  14       1018.15       1208.88       426.73 o                         
   1   3  14        204.17        534.73       424.39 o                         
   2   3  14         68.51        -67.78       470.34 o                         
   3   3  14        384.03        812.12       429.39 o                         
   4   3  14        646.84        784.89       530.71 o                         
   5   3  14       1124.87       1426.73       491.50 o                         
   6   3  14        137.06       -424.94       909.75 o                         
  -7   4  14       1475.28        990.71       773.17 o                         
  -6   4  14         91.02         18.28       414.29 o                         
  -5   4  14       1836.56       1541.60       385.32 o                         
  -4   4  14       2563.20       2545.66       411.51 o                         
  -3   4  14       1855.27       1645.13       822.79 o                         
  -2   4  14       1439.21       1453.81       486.53 o                         
  -1   4  14          4.78       -427.35       533.72 o                         
   0   4  14          3.10       -294.24       379.80 o                         
   1   4  14       1497.20       1642.20       491.42 o                         
   2   4  14       3428.27       3415.77       466.21 o                         
   3   4  14       1779.32       1705.94       528.44 o                         
 -10   1  15        940.96        239.40       752.76 o                         
  -9   1  15       1063.64       1243.45       439.27 o                         
  -8   1  15       1507.47       1791.19       481.92 o                         
  -7   1  15        981.05       1086.59       429.72 o                         
  -6   1  15        117.13        178.70       447.09 o                         
  -5   1  15        712.55        614.19       523.19 o                         
  -4   1  15        846.59       1195.57       428.33 o                         
  -3   1  15       1551.38       1510.81       372.69 o                         
  -2   1  15        542.94        896.43       393.06 o                         
  -1   1  15        129.58        402.79       365.59 o                         
   0   1  15        344.69        629.12       393.57 o                         
   1   1  15       1391.55       1870.14       401.94 o                         
   2   1  15        469.22        593.35       432.08 o                         
   3   1  15        198.88        602.68       430.62 o                         
   4   1  15         36.10         52.20       437.17 o                         
   5   1  15        382.80        448.56       388.72 o                         
   6   1  15       1895.46       2216.54       632.05 o                         
  -9   2  15        695.48        857.04       742.32 o                         
  -8   2  15        245.25        735.85       440.24 o                         
  -7   2  15       1377.11       1433.99       482.52 o                         
  -6   2  15       2621.20       2730.61       477.36 o                         
  -5   2  15       3001.23       3275.25       440.05 o                         
  -4   2  15        239.37        556.41       369.43 o                         
  -3   2  15        986.33        946.30       374.63 o                         
  -2   2  15       2245.78       2198.29       409.43 o                         
  -1   2  15       5672.05       5483.93       447.61 o                         
   0   2  15       6066.84       6177.13       449.08 o                         
   1   2  15        543.82        535.11       436.78 o                         
   2   2  15        663.62       1008.85       435.59 o                         
   3   2  15       2013.80       2073.59       434.75 o                         
   4   2  15       2611.31       2296.19       605.80 o                         
   5   2  15       2594.14       3195.32       908.52 o                         
  -6   3  15        105.82       -158.86       479.53 o                         
  -5   3  15        380.05        362.12       444.02 o                         
  -4   3  15        635.07        777.78       488.37 o                         
  -3   3  15       1727.59       2030.53       480.29 o                         
  -2   3  15       1983.27       1861.05       412.36 o                         
  -1   3  15         67.28        218.64       440.53 o                         
   0   3  15       1091.81        660.95       416.17 o                         
   1   3  15        592.73        937.14       487.40 o                         
   2   3  15        997.01       1794.68       563.53 o                         
  -7   0  16        586.92      -1289.36      1289.36 o                         
  -6   0  16        568.15        -68.85       641.52 o                         
  -5   0  16        776.47        845.26       703.69 o                         
  -4   0  16       3534.30       4181.53      1128.94 o                         
  -3   0  16       2657.88       3180.32       909.93 o                         
  -2   0  16        857.59       1239.25       767.36 o                         
  -1   0  16         28.32         57.89       619.27 o                         
   0   0  16       1269.63       2133.67       765.99 o                         
   1   0  16       6043.24       5714.40       673.98 o                         
   2   0  16       1742.47       2019.07       742.00 o                         
  -6   1  16       2455.91       2500.68       638.49 o                         
  -5   1  16        913.46       1072.78       479.90 o                         
  -4   1  16         56.87        572.58       517.65 o                         
  -3   1  16       1445.70       2233.00       448.25 o                         
  -2   1  16       3633.04       3454.94       395.10 o                         
  -1   1  16       1349.32       1345.99       424.64 o                         
   0   1  16        548.06        331.28       423.23 o                         
   1   1  16        473.27        165.26       453.61 o                         
   2   1  16         18.12        506.84       566.26 o                         
  -4   2  16        177.78        503.52       908.74 o                         
  -3   2  16         22.72       -119.15       735.52 o                         
  -2   2  16         23.26        198.37       639.17 o                         
  -1   2  16         39.25       -516.08      1439.85 o                         
                                                                                
